# Supplementary material for: Escherichia coli O157:H7 tir 255 T > A allele strains differ in chromosomal and plasmid composition
Source: Front Microbiol. 2023 Dec 15;14:1303387. doi: 10.3389/fmicb.2023.1303387 (PMC10758439; doi:10.3389/fmicb.2023.1303387)
Supplement: Supplementary file 1 [file Table_1.XLSX]

## Sheet: Sheet1
Supplemental Table 1. Shiga toxin-containing Escherichia coli O157:H7 strains used in the study.
Strain name	Source	Country	Collection	biosample accession	Illumina and PacBio SRA accession	Experiment Accession		Genome	NCBI accession	Size	%GC	Genome Coverage PacBio	# of PacBio subreads bases	Genome Coverage Illumina	# of Illumina reads	stx1 variant	stx2 variant	tir 255 allelea	Manning cladeb	Shiga toxin-encoding bacteriophage insertion site genotypesc	Phage genotype coded	Polymorphism-derived genotypese	Referencef
611	Bovine	USA	USMARC	SAMN11229477	SRS9747924	SRX11717457		Chromosome	CP038428	5477691	50.5	201	1328849841	72.7505	1333760	stx1a	stx2a	T	2	N.D.g	N.D.	N.D.	This study
						SRX11717524		p611-1	CP038429	92703	47.6
								p611-2	CP038430	3306	43.4
2571	Bovine	USA	WSU	SAMN11229478	SRS9747922	SRX11717454		Chromosome	CP038425	5572326	50.6	85	555938989	104.801	1921354	stx1a	stx2c	T	7	6	111000	89	This study
						SRX11717525		p2571-1	CP038426	92986	47.8
								p2571-2	CP038427	2728	47.1
7409	Bovine	Japan	WSU	SAMN11229479	SRS9747946	SRX11717555		Chromosome	CP038423	5495195	50.6	180	1257045676	91.8563	1684032	neg	stx2c	A	7	5	011000	146	This study
						SRX11717526		p7409-1	CP038424	96931	48.1
7636	Bovine	Scotland	WSU	SAMN11229480	SRS9747932	SRX11717481		Chromosome	CP038421	5458638	50.6	342	2249659642	104.798	1921302	stx1a	stx2c	T	7	6	111000	70	This study
						SRX11717527		p7636-1	CP038422	94959	48.1
493/89	Human	Germany	EHEC 1-6	SAMN11229500	SRS9747938	SRX11717519		Chromosome	CP038412	5485363	50.5	320	2227042952	89.0959	1633424	neg	stx2a	T	9	11	010000	75	This study
						SRX11717506		p493-89-1	CP038413	121214	49.7
86-24	Human	USA	EHEC 1-4	SAMN11229497	SRS9747923	SRX11717496		Chromosome	CP038408	5467198	50.5	380	2641166441	98.2583	1801402	neg	stx2a	T	4 or 5	2	011111	61	This study
						SRX11717455		p86-24-2	CP038409	30925	39.9
								p86-24-1	CP038410	92693	47.6
								p86-24-3	CP038411	3306	43.4
ATCC 35150	Human	USA	ATCC	SAMN11229481	SRS9747947	SRX11717540		Chromosome	CP038405	5459302	50.5	249	1570758610	76.6255	1404800	stx1a	stx2a	T	3	N.D.	N.D.	N.D.	This study
						SRX11717532		pATCC35150-1	CP038406	92740	47.6
								pATCC35150-2	CP038407	3306	43.4
DEC4E	Human	Denmark	DEC	SAMN11229482	SRS9747928	SRX11717466		Chromosome	CP038398	5362528	50.5	217	1490417117	57.7992	1059652	stx1a	neg	T	7	13	101000	69	This study
						SRX11717534		pDEC4E-2	CP038399	4634	42.4
								pDEC4E-3	CP038400	6675	50.3
								pDEC4E-1	CP038401	92513	47.8
E32511	Human	Unknown	EHEC 1	SAMN11229498	SRS9747933	SRX11717497		Chromosome	CP038380	5471440	50.5	239	1606678364	87.4178	1602660	neg	stx2c	T	8	1	011100	162	This study
						SRX11717502		pE32511-2	CP038381	58509	42.2
								pE32511-1	CP038382	91912	47.8
EX262	Bovine	USA	USMARC	SAMN05360202	SRS1717788	SRX11717490		Chromosome	CP038419	5552787	50.5	232	1634221301	71.3372	1307848	stx1a	stx2c	A	7	6	111000	122	This study
						SRX11717528		pEX262-1	CP038420	98042	48.3
F1273	Ground beef	USA	FSIS	SAMN11229487	SRS9747944	SRX11717515		Chromosome	CP038376	5523389	50.6	433	3030124193	66.6797	1222462	neg	stx2c	A	7	5	011000	94	This study
						SRX11717539		pF1273-2	CP038377	7324	50.2
								pF1273-3	CP038378	99810	47.8
								pF1273-1	CP038379	93180	47.8
F3113	Ground beef	USA	FSIS	SAMN11229488	SRS9747943	SRX11717514		Chromosome	CP038374	5454413	50.6	135	838840521	91.6327	1679932	neg	stx2c	T	9	5	011111	80	This study
						SRX11717541		pF3113-1	CP038375	91076	47.8
F6321	Ground beef	USA	FSIS	SAMN11229490	SRS9747948	SRX11717553		Chromosome	CP038369	5530739	50.5	310	2152199007	97.1208	1780548	stx1a	stx2c	T	7	16	111100	90	This study
						SRX11717543		pF6321-2	CP038370	2731	47.2
								pF6321-1	CP038371	92990	47.8
F7349	Human	USA	CDC	SAMN05360158	SRS1717824	SRX11717554		Chromosome	CP038363	5519312	50.5	134	1013533811	62.11	1138684	stx1a	stx2a	T	3	3	111111	47	This study
						SRX11717545		pF7349-1	CP038364	92700	47.6
								pF7349-2	CP038365	3306	43.4
LSU61	Deer	USA	USMARC	SAMN11229493	SRS9747927	SRX11717478		Chromosome	CP038336	5512129	50.5	369	2563290721	75.8947	1391402	neg	neg	T	9	N.D.	N.D.	N.D.	This study
						SRX11717462		pLSU61-2	CP038337	37777	39.9
								pLSU61-1	CP038338	119161	49.7
MB9-1	Bovine	USA	USMARC	SAMN05360217	SRS1717843	SRX11717479		Chromosome	CP040107	5518535	50.5	209	1390943155	86.0851	1578226	neg	stx2c & stx2c	A	7	N.D.	N.D.	102	This study
						SRX11717464		pMB9_1	CP040108	93190	47.8
								pMB9_2	CP040109	6042	46.4
								pMB9_3	CP040110	37889	40
NE1092-2	Bovine	USA	USMARC	SAMN05360231	SRS1717781	SRX11717486		Chromosome	CP038328	5607499	50.6	219	1775116472	163.506	2997612	stx1a	stx2c	T	6	16	111100	6	This study
						SRX11717468		pNE1092-2	CP038329	1538	51.9
								pNE1092-3	CP038330	93970	52.8
								pNE1092-4	CP038331	6675	50.2
								pNE1092-1	CP038332	92495	47.8
NE1169-1	Bovine	USA	USMARC	SAMN05360232	SRS1717787	SRX11717488		Chromosome	CP038324	5513088	50.5	236	1586364221	75.6607	1387112	stx1a	stx2a	T	3	3	111111	46	This study
						SRX11717470		pNE1169-2	CP038325	6673	50.2
								pNE1169-3	CP038326	145329	52.3
								pNE1169-1	CP038327	92704	47.6
NE1127	Bovine	USA	USMARC	SAMN11229496	SRS9747929	SRX11717487		Chromosome	CP038321	5513087	50.5	195	1403324078	186.738	3423532	stx1a	stx2a	T	3	3	111111	46	This study
						SRX11717469		pNE1127-2	CP038322	145329	52.3
								pNE1127-1	CP038323	92701	47.6
NE92	Bovine	USA	USMARC	SAMN11229494	SRS9747931	SRX11717491		Chromosome	CP038316	5406716	50.5	273	2135356097	60.2234	1104096	neg	stx2c	T	7	5	011000	84	This study
						SRX11717472		pNE92-2	CP038317	38815	40.2
								pNE92-1	CP038318	92578	47.8
OK1	Human	USA	EHEC 1-3	SAMN11229501	SRS9747939	SRX11717522		Chromosome	CP038313	5459741	50.5	272	1753917659	58.1584	1066238	stx1a	stx2a	T	4 or 5	3	111111	63	This study
						SRX11717507		pOK1-1	CP038314	97630	48.1
								pOK1-2	CP038315	3306	43.4
SSNE1040-1	Bovine	USA	USMARC	SAMN05360230	SRS1717857	SRX11717485		Chromosome	CP038305	5492443	50.6	228	1804483401	90.4179	1657662	neg	stx2c	A	7	5	011000	101	This study
						SRX11717467		pNE1040-2	CP038306	6042	46.4
								pNE1040-3	CP038307	38515	41
								pNE1040-1	CP038308	93167	47.8
TX376-2	Bovine	USA	USMARC	SAMN05360243	SRS1717840	SRX11717520		Chromosome	CP038287	5455720	50.5	274	1902975965	69.9249	1281956	neg	stx2c	A	7	5	011000	144	This study
						SRX11717508		pTX376-2	CP038288	99810	47.8
								pTX376-1	CP038289	96920	48.1
17B6-2	Bovine	USA	USMARC	SAMN05360191	SRS1717833	SRX11717529		Chromosome	CP038414	5542130	50.5	213	1414695666	71.7106	1314694	neg	stx2c	T	6	N.D.	N.D.	1	Fitzgerald, et al.
						SRX11717531		p17B6-1	CP038415	92490	47.8
BB24-1	Bovine	USA	USMARC	SAMN05360196	SRS1717793	SRX11717551		Chromosome	CP038402	5609172	50.5	168	1451350041	68.6074	1257802	stx1a	stx2c	A	7	N.D.	N.D.	128	Fitzgerald, et al.
						SRX11717533		pBB24-2	CP038403	6675	50.4
								pBB24-1	CP038404	95604	48
F6294	Ground beef	USA	FSIS	SAMN11229489	SRS9747945	SRX11717516		Chromosome	CP038372	5593140	50.6	212	1396343770	115.278	2113434	stx1a	stx2a & stx2a	T	2	3	111111	15	Fitzgerald, et al.
						SRX11717542		pF6294-1	CP038373	92725	47.6
F6667	Human	USA	CDC	SAMN05360149	SRS1717766	SRX11717517		Chromosome	CP038366	5516005	50.5	338	2275191643	35.6688	653928	neg	stx2a & stx2c	T	7	5	011000	90	Fitzgerald, et al.
						SRX11717544		pF6667-2	CP038367	39233	40.4
								pF6667-1	CP038368	93665	47.9
F7386	Human	USA	CDC	SAMN05360162	SRS1717816	SRX11717556		Chromosome	CP038360	5403105	50.5	220	1466509461	52.5816	963996	neg	stx2a	T	8	1	011100	165	Fitzgerald, et al.
						SRX11717546		pF7386-2	CP038361	58000	42.1
								pF7386-1	CP038362	95928	48
F7508	Human	USA	CDC	SAMN05360163	SRS1717812	SRX11717557		Chromosome	CP038357	5545879	50.5	242	1537001615	155.59	2852482	stx1a	stx2a	T	3	3	111111	59	Fitzgerald, et al.
						SRX11717547		pF7508-2	CP038358	3306	43.4
								pF7508-1	CP038359	92704	47.6
F8092B	Human	USA	CDC	SAMN02304041	SRS468192	SRX11717558		Chromosome	CP038355	5520652	50.6	208	1371304944	61.1936	1121882	neg	stx2c	A	7	N.D.	N.D.	104	Fitzgerald, et al.
						SRX11717548		pF8092B-1	CP038356	98062	48.3
F8492	Ground beef	USA	FSIS	SAMN11267279	SRS9747949	SRX11717559		Chromosome	CP038282	5512933	50.6	248	1765582494	88.3056	1618936	stx1a	stx2c	T	7	6	111000	175	Fitzgerald, et al.
						SRX11717549		pF8492-1	CP038283	93247	47.8
F8797	Human	USA	CDC	SAMN05360170	SRS1717818	SRX11717560		Chromosome	CP038353	5478773	50.5	230	1564147365	144.857	2655710	neg	stx2a & stx2c	T	9	1	011100	170	Fitzgerald, et al.
						SRX11717550		pF8797-1	CP038354	91510	47.8
F8798	Human	USA	CDC	SAMN05360171	SRS1717770	SRX11717561		Chromosome	CP038351	5569928	50.5	232	1567165309	173.662	3183806	stx1a	stx2a & stx2c	T	4	16	111100	64	Fitzgerald, et al.
						SRX11717552		pF8798-1	CP038352	92209	47.6
F8952	Human	USA	CDC	SAMN05360175	SRS1717774	SRX11717562		Chromosome	CP038349	5399622	50.5	440	3413846216	73.1194	1340522	neg	stx2a	T	2	4	010011	21	Fitzgerald, et al.
						SRX11717456		pF8952-1	CP038350	92716	47.6
G5295	Human	USA	CDC	SAMN05360178	SRS1717806	SRX11717563		Chromosome	CP038346	5566982	50.5	259	1749568699	171.656	3147028	neg	stx2a & stx2c	T	6	1	011100	9	Fitzgerald, et al.
						SRX11717458		pG5295-2	CP038347	89068	50.4
								pG5295-1	CP038348	89216	47.5
Gim1-1	Bovine	USA	USMARC	SAMN05360205	SRS1717823	SRX11717477		Chromosome	CP038344	5408816	50.5	297	1977072621	60.8657	1115872	neg	stx2c	T	7	5	011000	81	Fitzgerald, et al.
						SRX11717459		pGM11-1	CP038345	92577	47.8
GM351	Bovine	USA	USMARC	SAMN05360204	SRS1717822	SRX11717518		Chromosome	CP038416	5475244	50.5	167	1230945537	78.9268	1446992	neg	stx2a	T	8	1	011100	149	Fitzgerald, et al.
						SRX11717530		pGM351-2	CP038417	89216	50
								pGM351-1	CP038418	94184	47.9
H2495	Human	USA	CDC	SAMN11229491	SRS9747925	SRX11717480		Chromosome	CP038342	5496245	50.5	490	3672165407	60.1888	1103462	stx1a	stx2a	T	2	3	111111	13	Fitzgerald, et al.
						SRX11717460		pH2495-1	CP038343	92743	47.6
H6437	Human	USA	CDC	SAMN11229492	SRS9747926	SRX11717482		Chromosome	CP038339	5477854	50.5	251	1662950444	102.558	1880224	neg	stx2a	T	8	1	011100	155	Fitzgerald, et al.
						SRX11717461		pH6437-2	CP038340	56083	42.2
								pH6437-1	CP038341	92839	47.8
MB41-1	Bovine	USA	USMARC	SAMN05360216	SRS1717831	SRX11717483		Chromosome	CP039834	5507715	50.5	263	1892495178	83.9291	1538700	neg	stx2c *transposon	T	5	N.D.	N.D.	66	Fitzgerald, et al.
						SRX11717463		pMB41_1	CP039835	93704	47.9
								pMB41_2	CP039836	3306	43.4
N8B7-2	Bovine	USA	USMARC	SAMN05360221	SRS1717848	SRX11717484		Chromosome	CP038333	5504820	50.6	182	1373468792	80.334	1472790	neg	stx2c	A	7	N.D.	N.D.	117	Fitzgerald, et al.
						SRX11717465		pN8B7-2	CP038334	58668	42.6
								pN8B7-1	CP038335	94694	48
NE122	Bovine	USA	USMARC	SAMN11229495	SRS9747930	SRX11717489		Chromosome	CP038319	5452405	50.6	243	1562927771	107.139	1964218	neg	stx2c	T	8	1	011100	161	Fitzgerald, et al.
						SRX11717471		pNE122-1	CP038320	95338	48
ShowKS470-1	Bovine	USA	USMARC	SAMN05360225	SRS1717790	SRX11717492		Chromosome	CP038309	5594529	50.6	227	1529399700	66.2759	1215058	neg	stx2c & stx2c	A	7	5	011000	98	Fitzgerald, et al.
						SRX11717473		pKS470-2	CP038310	6042	46.4
								pKS470-3	CP038311	43127	41.9
								pKS470-1	CP038312	93182	47.8
SSTX313-1	Bovine	USA	USMARC	SAMN05360235	SRS1717763	SRX11717493		Chromosome	CP038302	5643409	50.5	190	1365362607	65.3673	1198400	neg	stx2c	A	7	5	011000	143	Fitzgerald, et al.
						SRX11717474		pTX313-2	CP038303	37590	39.8
								pTX313-1	CP038304	96937	48.1
SSTX754-1	Bovine	USA	USMARC	SAMN05360237	SRS1717796	SRX11717494		Chromosome	CP038300	5546758	50.6	223	1458060406	68.3748	1253538	neg	stx2c	A	7	5	011000	106	Fitzgerald, et al.
						SRX11717475		pTX754-1	CP038301	94294	48
TB21-1	Bovine	USA	USMARC	SAMN05360240	SRS1717846	SRX11717495		Chromosome	CP038292	5498884	50.6	273	1885565023	81.0604	1486108	neg	stx2c	A	7	N.D.	N.D.	113	Fitzgerald, et al.
						SRX11717476		pTB21-1	CP038293	95611	48
								pTB21-2	CP038294	3171	46.8
TX 265-1	Bovine	USA	USMARC	SAMN05360242	SRS1717838	SRX11717521		Chromosome	CP038290	5590682	50.6	236	1713378315	71.6636	1313832	stx1a	stx2c	A	7	6	111000	134	Fitzgerald, et al.
						SRX11717509		pTX265-1	CP038291	98061	48.3
YB14-1	Bovine	USA	USMARC	SAMN05360245	SRS1717794	SRX11717523		Chromosome	CP038284	5546361	50.6	251	1756638911	55.8725	1024330	neg	stx2c	A	7	N.D.	N.D.	136	Fitzgerald, et al.
						SRX11717510		pYB14-2	CP038285	2679	46
								pYB14-1	CP038286	100480	48.5
155	Bovine	Scotland	USMARC	N/Ah	N/A	N/A		Chromosome	CP018237	5513008	50.5	N/A	N/A	N/A	N/A	neg	stx2a	T	4 or 5	N.D.	N.D.	N.D.	Shaaban, et al.
								pO157	CP018238	91420	47.7
2149	Bovine	USA	USMARC	N/A	N/A	N/A		Chromosome	CP017436	5408208	50.5	N/A	N/A	N/A	N/A	neg	stx2c	T	7	N.D.	N.D.	N.D.	NCBI - Genbank
								pO157	CP017437	92565	47.8
3384	Bovine	USA	USMARC	N/A	N/A	N/A		Chromosome	CP017440	5438591	50.5	N/A	N/A	N/A	N/A	stx1a	stx2a	T	2	N.D.	N.D.	N.D.	NCBI - Genbank
								pO157	CP017441	92729	47.6
2009C-3554	Human	USA	CDC	N/A	N/A	N/A		Chromosome	CP034803	5496616	50.5	N/A	N/A	N/A	N/A	stx1a	stx2a	T	2	N.D.	N.D.	N.D.	NCBI - Genbank
								p2009C-3554-1	CP034804	83424	50.2
								p2009C-3554-2	CP034805	94014	47.7
2010C-3347	Human	USA	CDC	N/A	N/A	N/A		Chromosome	CP034806	5542751	50.5	N/A	N/A	N/A	N/A	stx1a	stx2a	T	4 or 5	N.D.	N.D.	N.D.	NCBI - Genbank
								p2010C-3347	CP034807	91176	47.6
EC4115	Human	USA	FDA	N/A	N/A	N/A		Chromosome	CP001164	5572075	50.5	N/A	N/A	N/A	N/A	neg	stx2a & stx2c	T	8	N.D.	N.D.	N.D.	Eppinger, et al.
								pO157	CP001163	94644	47.9
								pEC4115	CP001165	37452	39.7
EDL933	Ground beef	USA	EHEC 1	N/A	N/A	N/A		Chromosome	AE005174	5528445	50.4	N/A	N/A	N/A	N/A	stx1a	stx2a	T	3	3	111111	54	Perna, et al.
								pO157	AF074613	92077	47.6
PV15-279	Human	Japan	Unknown	N/A	N/A	N/A		Chromosome	AP018488	5598155	50.6	N/A	N/A	N/A	N/A	stx1a	stx2a, stx2a & stx2c	T	9	N.D.	N.D.	N.D.	Ogura, et al.
								pO157pv15279	AP018489	94391	48.1
Sakai	Human	Japan	RMID	N/A	N/A	N/A		Chromosome	BA000007	5498578	50.5	N/A	N/A	N/A	N/A	stx1a	stx2a	T	1	3	111111	34	Hayashi, et al.
								pOSAK1	AB011548	3306	43.4
								pO157	AB011549	92721	47.6
TW14359	Human	USA	TW	N/A	N/A	N/A		Chromosome	CP001368	5528136	50.5	N/A	N/A	N/A	N/A	neg	stx2a & stx2c	T	8	N.D.	N.D.	N.D.	Kulasekara, et al.
								pO157	CP001369	94601	47.9
aBono, J. L., Keen, J. E., Clawson, M. L., Durso, L. M., Heaton, M. P., and Laegreid, W. W. (2007). Association of Escherichia coli O157:H7 tir polymorphisms with human infection. BMC Infect Dis 7, 98. doi: 10.1186/1471-2334-7-98.
bManning, S., Motiwala, A., Springman, A., Qi, W., Lacher, D., Ouellette, L., et al. (2008). Variation in virulence among clades of Escherichia coli O157:H7 associated with disease outbreaks. Proc Natl Acad Sci U S A 105, 4868–4873. doi: 10.1073/pnas.0710834105.
cBesser, T. E., Shaikh, N., Holt, N. J., Tarr, P. I., Konkel, M. E., Malik-Kale, P., et al. (2007). Greater diversity of Shiga toxin-encoding bacteriophage insertion sites among Escherichia coli O157:H7 isolates from cattle than in those from humans. Appl Environ Microbiol 74, 554–554. doi: 10.1128/AEM.02632-07.
dWhitworth, J. H., Fegan, N., Keller, J., Gobius, K. S., Bono, J. L., Call, D. R., et al. (2008). International comparison of clinical, bovine, and environmental Escherichia coli O157 isolates on the basis of Shiga toxin-encoding bacteriophage insertion site genotypes. Appl Environ Microbiol 74, 7447–7450. doi: 10.1128/AEM.01190-08
eBono, J. L., Smith, T. P. L., Keen, J. E., Harhay, G. P., McDaneld, T. G., Mandrell, R. E., et al. (2012). Phylogeny of Shiga toxin-producing Escherichia coli O157 isolated from cattle and clinically ill humans. Mol Biol Evol 29, 2047–2062. doi: 10.1093/molbev/mss072
fReferences
	Eppinger, M., Mammel, M. K., Leclerc, J. E., Ravel, J., aN.D. Cebula, T. A. (2011). Genomic anatomy of Escherichia coli O157:H7 outbreaks. Proc Natl Acad Sci U S A 108, 20142–20147. doi: 10.1073/pnas.1107176108.
	Fitzgerald, S. F., Lupolova, N., Shaaban, S., Dallman, T. J., Greig, D., Allison, L., et al. (2021). Genome structural variation in Escherichia coli O157:H7. Microb Genom 7, 000682. doi: 10.1099/mgen.0.000682.
	Hayashi, T., Makino, K., Ohnishi, M., Kurokawa, K., Ishii, K., Yokoyama, K., et al. (2001). Complete genome sequence of enterohemorrhagic Eschelichia coli O157:H7 and genomic comparison with a laboratory strain K-12. DNA Res 8, 11–22. doi: 10.1093/dnares/8.1.11.
	Kulasekara, B. R., Jacobs, M., Zhou, Y., Wu, Z., Sims, E., Saenphimmachak, C., et al. (2009). Analysis of the genome of the Escherichia coli O157:H7 2006 spinach-associated outbreak isolate indicates candidate genes that may enhance virulence. Infect Immun 77, 3713–3721. doi: 10.1128/IAI.00198-09.
	Ogura, Y., Seto, K., Morimoto, Y., Nakamura, K., Sato, M. P., Gotoh, Y., et al. (2018). Genomic characterization of β-glucuronidase–positive Escherichia coli O157:H7 producing Stx2a. Emerg Infect Dis 24, 2219–2227. doi: 10.3201/eid2412.180404.
	Perna, N. T., Plunkett, G., BurlaN.D., V., Mau, B., Glasner, J. D., Rose, D. J., et al. (2001). Genome sequence of enterohaemorrhagic Escherichia coli O157:H7. Nature 409, 529–533. doi: 10.1038/35054089.
	Shaaban, S., Cowley, L. A., McAteer, S. P., Jenkins, C., Dallman, T. J., Bono, J. L., et al. (2016). Evolution of a zoonotic pathogen: investigating prophage diversity in enterohaemorrhagic Escherichia coli O157 by long-read sequencing. Microb Genom 2, e000096. doi: 10.1099/mgen.0.000096.
*transposon - an IS3 family transposase inserted into the Shiga toxin beta subunit gene.
gN.D. = not determined
hN/A = not applicable
