# Supplementary material for: Escherichia coli O157:H7 tir 255 T > A allele strains differ in chromosomal and plasmid composition
Source: Front Microbiol. 2023 Dec 15;14:1303387. doi: 10.3389/fmicb.2023.1303387 (PMC10758439; doi:10.3389/fmicb.2023.1303387)
Supplement: Supplementary file 2 [file Table_2.XLSX]

## Sheet: gene_presence_absence
Supplemental Table 2. Gene presence and absence results from the Roary analysis.
Gene	Non-unique Gene name	Annotation	No. isolates	No. sequences	Avg sequences per isolate	Genome Fragment	Order within Fragment	Accessory Fragment	Accessory Order with Fragment	QC	Min group size nuc	Max group size nuc	Avg group size nuc	155	611	2149	2571	3384	7409	7636	17B6-2	2009C-3354	2010C-3347	493/89	86-24	ATCC 35150	BB24-1	DEC4E	E32511	EC4115	EDL933	EX262	F1273	F3113	F6294	F6321	F6667	F7349	F7386	F7508	F8092B	F8492	F8797	F8798	F8952	G5295	Gim1-1	GM351	H2495
group_10000		hypothetical protein	58	58	1	1	7763				164	164	164	BGPILMMK_03948	MCLENGKD_03724	FIFOEAGP_00707	MFLNEMJB_00709	EHAEOCFH_00711	LHGLAMPO_00711	KICHGFOB_00709	KGFCGFJB_00712	OHEKPPBF_03724	NAANONCB_04450	CAOFHLDI_00709	CFNOKLKA_00710	KEBBBKHB_00708	FGDODFED_00722	AOIKADMI_00707	DNIPDMEP_00732	LLCNFCDM_04228	NJFBFICB_04075	KBIBNICA_00714	GJIOMKFK_04758	HHILILIJ_00711	GJPJKKBK_00708	GHICCBKD_00709	BBNGFLNG_00733	NOACILKJ_00709	LKJDMGHO_00709	HJDCCFAD_00760	MMCDHMLO_00708	CNKBPJFM_00705	NFFEAKCA_00710	BPILNGBG_00708	GFMHJPGA_00708	ODIAFCMG_00731	NKAPDPBJ_00708	ILMOIBHI_00732	ALJJJCHC_00708
group_10001		hypothetical protein	58	58	1	1	9956				167	167	167	BGPILMMK_04269	MCLENGKD_03962	FIFOEAGP_00470	MFLNEMJB_00469	EHAEOCFH_00470	LHGLAMPO_00471	KICHGFOB_00472	KGFCGFJB_00469	OHEKPPBF_03486	NAANONCB_04685	CAOFHLDI_00472	CFNOKLKA_00472	KEBBBKHB_00470	FGDODFED_00483	AOIKADMI_00471	DNIPDMEP_00496	LLCNFCDM_04466	NJFBFICB_04313	KBIBNICA_00475	GJIOMKFK_04996	HHILILIJ_00475	GJPJKKBK_00470	GHICCBKD_00469	BBNGFLNG_00495	NOACILKJ_00471	LKJDMGHO_00472	HJDCCFAD_00470	MMCDHMLO_00469	CNKBPJFM_00470	NFFEAKCA_00472	BPILNGBG_00470	GFMHJPGA_00471	ODIAFCMG_00491	NKAPDPBJ_00471	ILMOIBHI_00496	ALJJJCHC_00470
group_10010		hypothetical protein	58	58	1	1	6409				152	152	152	BGPILMMK_00172	MCLENGKD_05270	FIFOEAGP_04429	MFLNEMJB_04656	EHAEOCFH_04494	LHGLAMPO_04559	KICHGFOB_04476	KGFCGFJB_04569	OHEKPPBF_02125	NAANONCB_00517	CAOFHLDI_04449	CFNOKLKA_04487	KEBBBKHB_04522	FGDODFED_04699	AOIKADMI_04354	DNIPDMEP_04521	LLCNFCDM_00260	NJFBFICB_00171	KBIBNICA_04639	GJIOMKFK_00862	HHILILIJ_04436	GJPJKKBK_04686	GHICCBKD_04611	BBNGFLNG_04581	NOACILKJ_04573	LKJDMGHO_04453	HJDCCFAD_04601	MMCDHMLO_04589	CNKBPJFM_04533	NFFEAKCA_04554	BPILNGBG_04674	GFMHJPGA_04428	ODIAFCMG_04643	NKAPDPBJ_04436	ILMOIBHI_04525	ALJJJCHC_04519
group_10011		YaeP family protein	58	58	1	1	6393				200	200	200	BGPILMMK_00188	MCLENGKD_05286	FIFOEAGP_04413	MFLNEMJB_04640	EHAEOCFH_04478	LHGLAMPO_04543	KICHGFOB_04460	KGFCGFJB_04553	OHEKPPBF_02109	NAANONCB_00533	CAOFHLDI_04433	CFNOKLKA_04471	KEBBBKHB_04506	FGDODFED_04683	AOIKADMI_04338	DNIPDMEP_04505	LLCNFCDM_00276	NJFBFICB_00187	KBIBNICA_04623	GJIOMKFK_00878	HHILILIJ_04420	GJPJKKBK_04670	GHICCBKD_04595	BBNGFLNG_04565	NOACILKJ_04557	LKJDMGHO_04437	HJDCCFAD_04585	MMCDHMLO_04573	CNKBPJFM_04517	NFFEAKCA_04538	BPILNGBG_04658	GFMHJPGA_04412	ODIAFCMG_04627	NKAPDPBJ_04420	ILMOIBHI_04509	ALJJJCHC_04503
group_10022		YpfN family protein	58	58	1	1	1009				200	200	200	BGPILMMK_03362	MCLENGKD_03062	FIFOEAGP_01355	MFLNEMJB_01368	EHAEOCFH_01373	LHGLAMPO_01374	KICHGFOB_01371	KGFCGFJB_01374	OHEKPPBF_04386	NAANONCB_03785	CAOFHLDI_01437	CFNOKLKA_01376	KEBBBKHB_01372	FGDODFED_01390	AOIKADMI_01369	DNIPDMEP_01394	LLCNFCDM_03566	NJFBFICB_03416	KBIBNICA_01381	GJIOMKFK_04040	HHILILIJ_01394	GJPJKKBK_01371	GHICCBKD_01367	BBNGFLNG_01398	NOACILKJ_01372	LKJDMGHO_01373	HJDCCFAD_01422	MMCDHMLO_01373	CNKBPJFM_01369	NFFEAKCA_01372	BPILNGBG_01372	GFMHJPGA_01371	ODIAFCMG_01392	NKAPDPBJ_01354	ILMOIBHI_01398	ALJJJCHC_01370
group_10023		hypothetical protein	58	58	1	1	3928				188	188	188	BGPILMMK_02271	MCLENGKD_02143	FIFOEAGP_02371	MFLNEMJB_02509	EHAEOCFH_02296	LHGLAMPO_02452	KICHGFOB_02439	KGFCGFJB_02394	OHEKPPBF_05335	NAANONCB_01463	CAOFHLDI_03072	CFNOKLKA_03212	KEBBBKHB_02325	FGDODFED_02541	AOIKADMI_02348	DNIPDMEP_02480	LLCNFCDM_02342	NJFBFICB_02477	KBIBNICA_02470	GJIOMKFK_03016	HHILILIJ_02399	GJPJKKBK_02377	GHICCBKD_02510	BBNGFLNG_02531	NOACILKJ_02334	LKJDMGHO_02422	HJDCCFAD_02378	MMCDHMLO_02423	CNKBPJFM_02506	NFFEAKCA_02534	BPILNGBG_02495	GFMHJPGA_02248	ODIAFCMG_02505	NKAPDPBJ_02370	ILMOIBHI_02477	ALJJJCHC_02320
group_10024		FidL	58	58	1	1	8056				479	482	479	BGPILMMK_03757	MCLENGKD_03451	FIFOEAGP_00980	MFLNEMJB_00982	EHAEOCFH_00984	LHGLAMPO_00985	KICHGFOB_00982	KGFCGFJB_00985	OHEKPPBF_03997	NAANONCB_04174	CAOFHLDI_00987	CFNOKLKA_00986	KEBBBKHB_00983	FGDODFED_00996	AOIKADMI_00981	DNIPDMEP_01005	LLCNFCDM_03956	NJFBFICB_03802	KBIBNICA_00988	GJIOMKFK_04484	HHILILIJ_00983	GJPJKKBK_00982	GHICCBKD_00981	BBNGFLNG_01008	NOACILKJ_00982	LKJDMGHO_00983	HJDCCFAD_01033	MMCDHMLO_00981	CNKBPJFM_00979	NFFEAKCA_00984	BPILNGBG_00981	GFMHJPGA_00982	ODIAFCMG_01004	NKAPDPBJ_00981	ILMOIBHI_01006	ALJJJCHC_01057
prfC		peptide chain release factor 3	58	58	1	1	6614				1586	1616	1596	BGPILMMK_05416	MCLENGKD_05070	FIFOEAGP_04631	MFLNEMJB_04856	EHAEOCFH_04694	LHGLAMPO_04759	KICHGFOB_04676	KGFCGFJB_04769	OHEKPPBF_02378	NAANONCB_00317	CAOFHLDI_04650	CFNOKLKA_04687	KEBBBKHB_04722	FGDODFED_04899	AOIKADMI_04555	DNIPDMEP_04721	LLCNFCDM_05592	NJFBFICB_05421	KBIBNICA_04839	GJIOMKFK_00662	HHILILIJ_04640	GJPJKKBK_04886	GHICCBKD_04811	BBNGFLNG_04781	NOACILKJ_04773	LKJDMGHO_04653	HJDCCFAD_04801	MMCDHMLO_04789	CNKBPJFM_04733	NFFEAKCA_04755	BPILNGBG_04874	GFMHJPGA_04628	ODIAFCMG_04844	NKAPDPBJ_04638	ILMOIBHI_04725	ALJJJCHC_04719
group_10033		type I toxin-antitoxin system Hok family toxin	58	58	1	1	5935				152	152	152	BGPILMMK_00619	MCLENGKD_00337	FIFOEAGP_03987	MFLNEMJB_04235	EHAEOCFH_04053	LHGLAMPO_04083	KICHGFOB_04042	KGFCGFJB_04084	OHEKPPBF_01683	NAANONCB_03221	CAOFHLDI_04031	CFNOKLKA_04045	KEBBBKHB_04080	FGDODFED_04224	AOIKADMI_03905	DNIPDMEP_04073	LLCNFCDM_00705	NJFBFICB_00611	KBIBNICA_04161	GJIOMKFK_01320	HHILILIJ_04002	GJPJKKBK_04243	GHICCBKD_04191	BBNGFLNG_04135	NOACILKJ_04132	LKJDMGHO_04004	HJDCCFAD_04159	MMCDHMLO_04113	CNKBPJFM_04086	NFFEAKCA_04109	BPILNGBG_04222	GFMHJPGA_03987	ODIAFCMG_04160	NKAPDPBJ_03988	ILMOIBHI_04081	ALJJJCHC_04078
group_10034		hypothetical protein	58	58	1	1	8897				197	197	197	BGPILMMK_05234	MCLENGKD_04892	FIFOEAGP_04807	MFLNEMJB_05035	EHAEOCFH_04872	LHGLAMPO_04943	KICHGFOB_04854	KGFCGFJB_04948	OHEKPPBF_02556	NAANONCB_00138	CAOFHLDI_04819	CFNOKLKA_04896	KEBBBKHB_04901	FGDODFED_05083	AOIKADMI_04733	DNIPDMEP_04901	LLCNFCDM_05414	NJFBFICB_05244	KBIBNICA_05022	GJIOMKFK_00478	HHILILIJ_04818	GJPJKKBK_05064	GHICCBKD_04990	BBNGFLNG_04960	NOACILKJ_04951	LKJDMGHO_04831	HJDCCFAD_04979	MMCDHMLO_04975	CNKBPJFM_04912	NFFEAKCA_04933	BPILNGBG_05052	GFMHJPGA_04806	ODIAFCMG_05022	NKAPDPBJ_04814	ILMOIBHI_04903	ALJJJCHC_04897
elfC		putative outer membrane usher protein ElfC	58	58	1	1	5229				602	2441	633	BGPILMMK_01035	MCLENGKD_00846	FIFOEAGP_03585	MFLNEMJB_03818	EHAEOCFH_03637	LHGLAMPO_03668	KICHGFOB_03581	KGFCGFJB_03636	OHEKPPBF_01265	NAANONCB_02708	CAOFHLDI_03563	CFNOKLKA_03629	KEBBBKHB_03665	FGDODFED_03730	AOIKADMI_03495	DNIPDMEP_03658	LLCNFCDM_01119	NJFBFICB_01125	KBIBNICA_03666	GJIOMKFK_01796	HHILILIJ_03599	GJPJKKBK_03827	GHICCBKD_03759	BBNGFLNG_03713	NOACILKJ_03680	LKJDMGHO_03590	HJDCCFAD_03707	MMCDHMLO_03642	CNKBPJFM_03670	NFFEAKCA_03695	BPILNGBG_03782	GFMHJPGA_03572	ODIAFCMG_03745	NKAPDPBJ_03586	ILMOIBHI_03665	ALJJJCHC_03662
group_10040		lipopolysaccharide ABC transporter permease LptF	58	58	1	1	8980				1079	1100	1094	BGPILMMK_05315	MCLENGKD_04973	FIFOEAGP_04726	MFLNEMJB_04954	EHAEOCFH_04791	LHGLAMPO_04861	KICHGFOB_04773	KGFCGFJB_04867	OHEKPPBF_02475	NAANONCB_00219	CAOFHLDI_04738	CFNOKLKA_04815	KEBBBKHB_04820	FGDODFED_05002	AOIKADMI_04652	DNIPDMEP_04818	LLCNFCDM_05497	NJFBFICB_05325	KBIBNICA_04941	GJIOMKFK_00559	HHILILIJ_04737	GJPJKKBK_04983	GHICCBKD_04909	BBNGFLNG_04879	NOACILKJ_04870	LKJDMGHO_04748	HJDCCFAD_04898	MMCDHMLO_04894	CNKBPJFM_04831	NFFEAKCA_04850	BPILNGBG_04971	GFMHJPGA_04725	ODIAFCMG_04941	NKAPDPBJ_04733	ILMOIBHI_04821	ALJJJCHC_04816
group_10041		hypothetical protein	58	58	1	1	2430				173	173	173	BGPILMMK_01847	MCLENGKD_01944	FIFOEAGP_02754	MFLNEMJB_02963	EHAEOCFH_02675	LHGLAMPO_02755	KICHGFOB_02815	KGFCGFJB_02761	OHEKPPBF_00472	NAANONCB_01844	CAOFHLDI_02773	CFNOKLKA_02831	KEBBBKHB_02698	FGDODFED_02911	AOIKADMI_02701	DNIPDMEP_02793	LLCNFCDM_01972	NJFBFICB_02091	KBIBNICA_02783	GJIOMKFK_02714	HHILILIJ_02826	GJPJKKBK_02750	GHICCBKD_02710	BBNGFLNG_02907	NOACILKJ_02717	LKJDMGHO_02792	HJDCCFAD_02579	MMCDHMLO_02727	CNKBPJFM_02815	NFFEAKCA_02904	BPILNGBG_02771	GFMHJPGA_02729	ODIAFCMG_02979	NKAPDPBJ_03007	ILMOIBHI_02856	ALJJJCHC_02696
group_10042		hypothetical protein	58	58	1	1	8602				164	164	164	BGPILMMK_03114	MCLENGKD_02817	FIFOEAGP_01607	MFLNEMJB_01685	EHAEOCFH_01623	LHGLAMPO_01619	KICHGFOB_01618	KGFCGFJB_01620	OHEKPPBF_04634	NAANONCB_03539	CAOFHLDI_01683	CFNOKLKA_01622	KEBBBKHB_01621	FGDODFED_01635	AOIKADMI_01615	DNIPDMEP_01643	LLCNFCDM_03226	NJFBFICB_03172	KBIBNICA_01626	GJIOMKFK_03795	HHILILIJ_01662	GJPJKKBK_01619	GHICCBKD_01685	BBNGFLNG_01719	NOACILKJ_01623	LKJDMGHO_01715	HJDCCFAD_01670	MMCDHMLO_01618	CNKBPJFM_01672	NFFEAKCA_01712	BPILNGBG_01623	GFMHJPGA_01619	ODIAFCMG_01716	NKAPDPBJ_01606	ILMOIBHI_01729	ALJJJCHC_01618
yebF		protein YebF	58	58	1	1	3758				356	356	356	BGPILMMK_02501	MCLENGKD_02310	FIFOEAGP_02204	MFLNEMJB_02344	EHAEOCFH_02128	LHGLAMPO_02286	KICHGFOB_02272	KGFCGFJB_02227	OHEKPPBF_05167	NAANONCB_01299	CAOFHLDI_03238	CFNOKLKA_03378	KEBBBKHB_02157	FGDODFED_02319	AOIKADMI_02182	DNIPDMEP_02315	LLCNFCDM_02509	NJFBFICB_02643	KBIBNICA_02303	GJIOMKFK_03182	HHILILIJ_02234	GJPJKKBK_02209	GHICCBKD_02346	BBNGFLNG_02367	NOACILKJ_02166	LKJDMGHO_02254	HJDCCFAD_02210	MMCDHMLO_02255	CNKBPJFM_02339	NFFEAKCA_02369	BPILNGBG_02332	GFMHJPGA_02082	ODIAFCMG_02337	NKAPDPBJ_02202	ILMOIBHI_02311	ALJJJCHC_02152
group_10049		hypothetical protein	58	58	1	1	6597				167	167	167	BGPILMMK_05433	MCLENGKD_05087	FIFOEAGP_04612	MFLNEMJB_04839	EHAEOCFH_04677	LHGLAMPO_04742	KICHGFOB_04659	KGFCGFJB_04752	OHEKPPBF_02361	NAANONCB_00334	CAOFHLDI_04632	CFNOKLKA_04670	KEBBBKHB_04705	FGDODFED_04882	AOIKADMI_04538	DNIPDMEP_04704	LLCNFCDM_05609	NJFBFICB_05437	KBIBNICA_04822	GJIOMKFK_00679	HHILILIJ_04622	GJPJKKBK_04869	GHICCBKD_04794	BBNGFLNG_04764	NOACILKJ_04756	LKJDMGHO_04636	HJDCCFAD_04784	MMCDHMLO_04772	CNKBPJFM_04716	NFFEAKCA_04738	BPILNGBG_04857	GFMHJPGA_04611	ODIAFCMG_04827	NKAPDPBJ_04619	ILMOIBHI_04708	ALJJJCHC_04702
group_10050		hypothetical protein	58	58	1	1	2429				167	167	167	BGPILMMK_01848	MCLENGKD_01943	FIFOEAGP_02753	MFLNEMJB_02964	EHAEOCFH_02674	LHGLAMPO_02756	KICHGFOB_02814	KGFCGFJB_02762	OHEKPPBF_00471	NAANONCB_01845	CAOFHLDI_02774	CFNOKLKA_02830	KEBBBKHB_02697	FGDODFED_02912	AOIKADMI_02700	DNIPDMEP_02792	LLCNFCDM_01973	NJFBFICB_02090	KBIBNICA_02784	GJIOMKFK_02713	HHILILIJ_02825	GJPJKKBK_02749	GHICCBKD_02711	BBNGFLNG_02906	NOACILKJ_02718	LKJDMGHO_02791	HJDCCFAD_02580	MMCDHMLO_02728	CNKBPJFM_02816	NFFEAKCA_02903	BPILNGBG_02772	GFMHJPGA_02728	ODIAFCMG_02978	NKAPDPBJ_03006	ILMOIBHI_02855	ALJJJCHC_02695
group_10058		IS66 family insertion sequence hypothetical protein	58	58	1	1	7907				674	674	674	BGPILMMK_03898	MCLENGKD_03592	FIFOEAGP_00838	MFLNEMJB_00840	EHAEOCFH_00843	LHGLAMPO_00842	KICHGFOB_00839	KGFCGFJB_00844	OHEKPPBF_03856	NAANONCB_04315	CAOFHLDI_00844	CFNOKLKA_00845	KEBBBKHB_00841	FGDODFED_00853	AOIKADMI_00839	DNIPDMEP_00864	LLCNFCDM_04097	NJFBFICB_03943	KBIBNICA_00845	GJIOMKFK_04627	HHILILIJ_00840	GJPJKKBK_00841	GHICCBKD_00840	BBNGFLNG_00864	NOACILKJ_00841	LKJDMGHO_00842	HJDCCFAD_00892	MMCDHMLO_00839	CNKBPJFM_00837	NFFEAKCA_00843	BPILNGBG_00840	GFMHJPGA_00841	ODIAFCMG_00863	NKAPDPBJ_00839	ILMOIBHI_00865	ALJJJCHC_01198
gpmB		phosphoglycerate mutase GpmB	58	58	1	1	6592				647	647	647	BGPILMMK_05438	MCLENGKD_05092	FIFOEAGP_04607	MFLNEMJB_04834	EHAEOCFH_04672	LHGLAMPO_04737	KICHGFOB_04654	KGFCGFJB_04747	OHEKPPBF_02356	NAANONCB_00339	CAOFHLDI_04627	CFNOKLKA_04665	KEBBBKHB_04700	FGDODFED_04877	AOIKADMI_04533	DNIPDMEP_04699	LLCNFCDM_05614	NJFBFICB_05442	KBIBNICA_04817	GJIOMKFK_00684	HHILILIJ_04617	GJPJKKBK_04864	GHICCBKD_04789	BBNGFLNG_04759	NOACILKJ_04751	LKJDMGHO_04631	HJDCCFAD_04779	MMCDHMLO_04767	CNKBPJFM_04711	NFFEAKCA_04733	BPILNGBG_04852	GFMHJPGA_04606	ODIAFCMG_04822	NKAPDPBJ_04614	ILMOIBHI_04703	ALJJJCHC_04697
cbpM		chaperone modulator CbpM	58	58	1	1	7568				305	305	305	BGPILMMK_01156	MCLENGKD_00969	FIFOEAGP_03462	MFLNEMJB_03699	EHAEOCFH_03514	LHGLAMPO_03546	KICHGFOB_03458	KGFCGFJB_03512	OHEKPPBF_01141	NAANONCB_02584	CAOFHLDI_02029	CFNOKLKA_01997	KEBBBKHB_03541	FGDODFED_03614	AOIKADMI_03375	DNIPDMEP_03533	LLCNFCDM_01244	NJFBFICB_01247	KBIBNICA_03545	GJIOMKFK_01919	HHILILIJ_03483	GJPJKKBK_03704	GHICCBKD_03639	BBNGFLNG_03588	NOACILKJ_03554	LKJDMGHO_03466	HJDCCFAD_03583	MMCDHMLO_03521	CNKBPJFM_03547	NFFEAKCA_03572	BPILNGBG_03660	GFMHJPGA_03450	ODIAFCMG_03622	NKAPDPBJ_03462	ILMOIBHI_03541	ALJJJCHC_03539
group_10065		recombination protein NinG	58	58	1	1	5014				620	632	622	BGPILMMK_00823	MCLENGKD_00540	FIFOEAGP_03782	MFLNEMJB_04032	EHAEOCFH_03849	LHGLAMPO_03880	KICHGFOB_03841	KGFCGFJB_03883	OHEKPPBF_01477	NAANONCB_03017	CAOFHLDI_03813	CFNOKLKA_03841	KEBBBKHB_03877	FGDODFED_04022	AOIKADMI_03703	DNIPDMEP_03870	LLCNFCDM_00908	NJFBFICB_00817	KBIBNICA_03958	GJIOMKFK_01523	HHILILIJ_03792	GJPJKKBK_04039	GHICCBKD_03988	BBNGFLNG_03928	NOACILKJ_03928	LKJDMGHO_03801	HJDCCFAD_03955	MMCDHMLO_03909	CNKBPJFM_03883	NFFEAKCA_03906	BPILNGBG_04018	GFMHJPGA_03784	ODIAFCMG_03957	NKAPDPBJ_03783	ILMOIBHI_03878	ALJJJCHC_03874
tir		type III secretion system LEE translocated intimin receptor Tir	58	58	1	1	9540				1670	1700	1681	BGPILMMK_04631	MCLENGKD_04315	FIFOEAGP_00118	MFLNEMJB_00117	EHAEOCFH_00117	LHGLAMPO_00118	KICHGFOB_00117	KGFCGFJB_00117	OHEKPPBF_03133	NAANONCB_05039	CAOFHLDI_00119	CFNOKLKA_00117	KEBBBKHB_00118	FGDODFED_00118	AOIKADMI_00118	DNIPDMEP_00118	LLCNFCDM_04821	NJFBFICB_04668	KBIBNICA_00118	GJIOMKFK_05350	HHILILIJ_00121	GJPJKKBK_00117	GHICCBKD_00117	BBNGFLNG_00118	NOACILKJ_00118	LKJDMGHO_00117	HJDCCFAD_00117	MMCDHMLO_00117	CNKBPJFM_00116	NFFEAKCA_00117	BPILNGBG_00117	GFMHJPGA_00118	ODIAFCMG_00117	NKAPDPBJ_00119	ILMOIBHI_00117	ALJJJCHC_00117
hscB		co-chaperone HscB	58	58	1	1	1072				515	515	515	BGPILMMK_03423	MCLENGKD_03123	FIFOEAGP_01294	MFLNEMJB_01307	EHAEOCFH_01312	LHGLAMPO_01313	KICHGFOB_01310	KGFCGFJB_01313	OHEKPPBF_04324	NAANONCB_03846	CAOFHLDI_01376	CFNOKLKA_01315	KEBBBKHB_01311	FGDODFED_01329	AOIKADMI_01308	DNIPDMEP_01333	LLCNFCDM_03627	NJFBFICB_03477	KBIBNICA_01320	GJIOMKFK_04101	HHILILIJ_01333	GJPJKKBK_01310	GHICCBKD_01306	BBNGFLNG_01337	NOACILKJ_01311	LKJDMGHO_01312	HJDCCFAD_01361	MMCDHMLO_01312	CNKBPJFM_01308	NFFEAKCA_01311	BPILNGBG_01311	GFMHJPGA_01310	ODIAFCMG_01331	NKAPDPBJ_01293	ILMOIBHI_01337	ALJJJCHC_01309
group_10071		cell division inhibitor	58	58	1	1	323				188	188	188	BGPILMMK_02778	MCLENGKD_02488	FIFOEAGP_01998	MFLNEMJB_02133	EHAEOCFH_01950	LHGLAMPO_02080	KICHGFOB_02064	KGFCGFJB_02020	OHEKPPBF_04960	NAANONCB_01093	CAOFHLDI_01945	CFNOKLKA_01917	KEBBBKHB_01950	FGDODFED_02111	AOIKADMI_01974	DNIPDMEP_02088	LLCNFCDM_02717	NJFBFICB_02851	KBIBNICA_02094	GJIOMKFK_03388	HHILILIJ_02006	GJPJKKBK_01943	GHICCBKD_02135	BBNGFLNG_02159	NOACILKJ_01956	LKJDMGHO_02078	HJDCCFAD_02003	MMCDHMLO_02050	CNKBPJFM_02132	NFFEAKCA_02161	BPILNGBG_02122	GFMHJPGA_01873	ODIAFCMG_02130	NKAPDPBJ_01996	ILMOIBHI_02105	ALJJJCHC_01944
yciZ		hypothetical protein	58	58	1	1	1732				173	173	173	BGPILMMK_01748	MCLENGKD_01604	FIFOEAGP_02855	MFLNEMJB_02794	EHAEOCFH_02841	LHGLAMPO_02656	KICHGFOB_02913	KGFCGFJB_02607	OHEKPPBF_00131	NAANONCB_01676	CAOFHLDI_02612	CFNOKLKA_02998	KEBBBKHB_02866	FGDODFED_02813	AOIKADMI_02798	DNIPDMEP_02890	LLCNFCDM_01873	NJFBFICB_02263	KBIBNICA_02685	GJIOMKFK_02813	HHILILIJ_03006	GJPJKKBK_02976	GHICCBKD_03071	BBNGFLNG_03005	NOACILKJ_02549	LKJDMGHO_02891	HJDCCFAD_02912	MMCDHMLO_02629	CNKBPJFM_02718	NFFEAKCA_03003	BPILNGBG_03039	GFMHJPGA_02458	ODIAFCMG_02719	NKAPDPBJ_03108	ILMOIBHI_02954	ALJJJCHC_02864
oppB		oligopeptide ABC transporter permease OppB	58	58	1	1	4806				920	920	920	BGPILMMK_01632	MCLENGKD_01435	FIFOEAGP_02968	MFLNEMJB_03240	EHAEOCFH_02951	LHGLAMPO_03099	KICHGFOB_03026	KGFCGFJB_03048	OHEKPPBF_00576	NAANONCB_02117	CAOFHLDI_02500	CFNOKLKA_02559	KEBBBKHB_02979	FGDODFED_03163	AOIKADMI_02911	DNIPDMEP_03061	LLCNFCDM_01701	NJFBFICB_01819	KBIBNICA_03036	GJIOMKFK_02369	HHILILIJ_03048	GJPJKKBK_03140	GHICCBKD_03185	BBNGFLNG_03113	NOACILKJ_02985	LKJDMGHO_03004	HJDCCFAD_03025	MMCDHMLO_03072	CNKBPJFM_03087	NFFEAKCA_03115	BPILNGBG_03208	GFMHJPGA_02830	ODIAFCMG_03149	NKAPDPBJ_02721	ILMOIBHI_03067	ALJJJCHC_02975
group_1072		MFS transporter	58	58	1	1	3841				1160	1358	1207	BGPILMMK_02356	MCLENGKD_02228	FIFOEAGP_02286	MFLNEMJB_02424	EHAEOCFH_02211	LHGLAMPO_02367	KICHGFOB_02354	KGFCGFJB_02309	OHEKPPBF_05250	NAANONCB_01378	CAOFHLDI_03157	CFNOKLKA_03297	KEBBBKHB_02240	FGDODFED_02401	AOIKADMI_02263	DNIPDMEP_02395	LLCNFCDM_02427	NJFBFICB_02562	KBIBNICA_02385	GJIOMKFK_03101	HHILILIJ_02314	GJPJKKBK_02292	GHICCBKD_02425	BBNGFLNG_02446	NOACILKJ_02249	LKJDMGHO_02337	HJDCCFAD_02293	MMCDHMLO_02338	CNKBPJFM_02420	NFFEAKCA_02449	BPILNGBG_02410	GFMHJPGA_02163	ODIAFCMG_02420	NKAPDPBJ_02285	ILMOIBHI_02393	ALJJJCHC_02235
rbsC_1		ribose ABC transporter permease	58	58	1	1	3707				110	986	908	BGPILMMK_02621	MCLENGKD_02360	FIFOEAGP_02154	MFLNEMJB_02294	EHAEOCFH_02078	LHGLAMPO_02236	KICHGFOB_02222	KGFCGFJB_02177	OHEKPPBF_05117	NAANONCB_01249	CAOFHLDI_03347	CFNOKLKA_03428	KEBBBKHB_02107	FGDODFED_02269	AOIKADMI_02132	DNIPDMEP_02248	LLCNFCDM_02559	NJFBFICB_02693	KBIBNICA_02253	GJIOMKFK_03232	HHILILIJ_02184	GJPJKKBK_02099	GHICCBKD_02296	BBNGFLNG_02317	NOACILKJ_02114	LKJDMGHO_02204	HJDCCFAD_02160	MMCDHMLO_02205	CNKBPJFM_02289	NFFEAKCA_02319	BPILNGBG_02282	GFMHJPGA_02032	ODIAFCMG_02287	NKAPDPBJ_02152	ILMOIBHI_02261	ALJJJCHC_02102
gatZ		tagatose-bisphosphate aldolase subunit GatZ	58	58	1	1	497				170	1262	1235	BGPILMMK_02907	MCLENGKD_02615	FIFOEAGP_01781	MFLNEMJB_01882	EHAEOCFH_01823	LHGLAMPO_01863	KICHGFOB_01813	KGFCGFJB_01812	OHEKPPBF_04834	NAANONCB_00967	CAOFHLDI_01810	CFNOKLKA_01791	KEBBBKHB_01821	FGDODFED_01846	AOIKADMI_01809	DNIPDMEP_01836	LLCNFCDM_02972	NJFBFICB_02970	KBIBNICA_01834	GJIOMKFK_03604	HHILILIJ_01864	GJPJKKBK_01817	GHICCBKD_01882	BBNGFLNG_01910	NOACILKJ_01827	LKJDMGHO_01912	HJDCCFAD_01874	MMCDHMLO_01833	CNKBPJFM_01883	NFFEAKCA_01908	BPILNGBG_01832	GFMHJPGA_01747	ODIAFCMG_01914	NKAPDPBJ_01780	ILMOIBHI_01938	ALJJJCHC_01818
group_1106		hypothetical protein	58	58	1	1	651				293	503	485	BGPILMMK_03175	MCLENGKD_02877	FIFOEAGP_01544	MFLNEMJB_01624	EHAEOCFH_01560	LHGLAMPO_01558	KICHGFOB_01554	KGFCGFJB_01558	OHEKPPBF_04571	NAANONCB_03600	CAOFHLDI_01622	CFNOKLKA_01561	KEBBBKHB_01558	FGDODFED_01574	AOIKADMI_01552	DNIPDMEP_01580	LLCNFCDM_03289	NJFBFICB_03232	KBIBNICA_01565	GJIOMKFK_03856	HHILILIJ_01602	GJPJKKBK_01556	GHICCBKD_01624	BBNGFLNG_01658	NOACILKJ_01557	LKJDMGHO_01651	HJDCCFAD_01607	MMCDHMLO_01557	CNKBPJFM_01609	NFFEAKCA_01649	BPILNGBG_01560	GFMHJPGA_01556	ODIAFCMG_01650	NKAPDPBJ_01543	ILMOIBHI_01665	ALJJJCHC_01555
ygjJ		protein YgjJ	58	58	1	1	7793				749	1070	1059	BGPILMMK_03976	MCLENGKD_03696	FIFOEAGP_00735	MFLNEMJB_00737	EHAEOCFH_00739	LHGLAMPO_00739	KICHGFOB_00737	KGFCGFJB_00740	OHEKPPBF_03752	NAANONCB_04334	CAOFHLDI_00737	CFNOKLKA_00741	KEBBBKHB_00736	FGDODFED_00750	AOIKADMI_00736	DNIPDMEP_00760	LLCNFCDM_04200	NJFBFICB_04047	KBIBNICA_00742	GJIOMKFK_04730	HHILILIJ_00739	GJPJKKBK_00736	GHICCBKD_00737	BBNGFLNG_00761	NOACILKJ_00737	LKJDMGHO_00737	HJDCCFAD_00788	MMCDHMLO_00736	CNKBPJFM_00733	NFFEAKCA_00738	BPILNGBG_00736	GFMHJPGA_00737	ODIAFCMG_00759	NKAPDPBJ_00736	ILMOIBHI_00760	ALJJJCHC_00736
group_1121		hypothetical protein	58	58	1	1	7856				653	926	660	BGPILMMK_04038	MCLENGKD_03634	FIFOEAGP_00797	MFLNEMJB_00799	EHAEOCFH_00801	LHGLAMPO_00801	KICHGFOB_00800	KGFCGFJB_00802	OHEKPPBF_03814	NAANONCB_04396	CAOFHLDI_00800	CFNOKLKA_00803	KEBBBKHB_00799	FGDODFED_00812	AOIKADMI_00799	DNIPDMEP_00822	LLCNFCDM_04138	NJFBFICB_03985	KBIBNICA_00804	GJIOMKFK_04668	HHILILIJ_00801	GJPJKKBK_00798	GHICCBKD_00799	BBNGFLNG_00823	NOACILKJ_00799	LKJDMGHO_00799	HJDCCFAD_00850	MMCDHMLO_00798	CNKBPJFM_00795	NFFEAKCA_00800	BPILNGBG_00798	GFMHJPGA_00799	ODIAFCMG_00821	NKAPDPBJ_00798	ILMOIBHI_00823	ALJJJCHC_00798
group_1123		Low-affinity inorganic phosphate transporter 1	58	58	1	1	7880				848	1499	1313	BGPILMMK_04062	MCLENGKD_03610	FIFOEAGP_00821	MFLNEMJB_00823	EHAEOCFH_00825	LHGLAMPO_00825	KICHGFOB_00824	KGFCGFJB_00826	OHEKPPBF_03838	NAANONCB_04420	CAOFHLDI_00823	CFNOKLKA_00827	KEBBBKHB_00823	FGDODFED_00836	AOIKADMI_00824	DNIPDMEP_00846	LLCNFCDM_04114	NJFBFICB_03961	KBIBNICA_00828	GJIOMKFK_04644	HHILILIJ_00825	GJPJKKBK_00822	GHICCBKD_00823	BBNGFLNG_00847	NOACILKJ_00823	LKJDMGHO_00823	HJDCCFAD_00874	MMCDHMLO_00822	CNKBPJFM_00819	NFFEAKCA_00824	BPILNGBG_00822	GFMHJPGA_00823	ODIAFCMG_00845	NKAPDPBJ_00822	ILMOIBHI_00847	ALJJJCHC_00822
group_1125		hypothetical protein	58	58	1	1	7882				344	377	345	BGPILMMK_04063	MCLENGKD_03609	FIFOEAGP_00822	MFLNEMJB_00824	EHAEOCFH_00826	LHGLAMPO_00826	KICHGFOB_00825	KGFCGFJB_00827	OHEKPPBF_03839	NAANONCB_04421	CAOFHLDI_00830	CFNOKLKA_00828	KEBBBKHB_00824	FGDODFED_00837	AOIKADMI_00825	DNIPDMEP_00847	LLCNFCDM_04113	NJFBFICB_03960	KBIBNICA_00829	GJIOMKFK_04643	HHILILIJ_05360	GJPJKKBK_00823	GHICCBKD_00824	BBNGFLNG_00848	NOACILKJ_00824	LKJDMGHO_00824	HJDCCFAD_00875	MMCDHMLO_00823	CNKBPJFM_00820	NFFEAKCA_00825	BPILNGBG_00823	GFMHJPGA_00824	ODIAFCMG_00846	NKAPDPBJ_00823	ILMOIBHI_00848	ALJJJCHC_00823
group_1132		acyl-CoA synthetase	58	58	1	1	9833				401	1361	1228	BGPILMMK_04390	MCLENGKD_04080	FIFOEAGP_00352	MFLNEMJB_00351	EHAEOCFH_00352	LHGLAMPO_00353	KICHGFOB_00354	KGFCGFJB_00351	OHEKPPBF_03368	NAANONCB_04803	CAOFHLDI_00353	CFNOKLKA_00354	KEBBBKHB_00352	FGDODFED_00365	AOIKADMI_00353	DNIPDMEP_00376	LLCNFCDM_04586	NJFBFICB_04431	KBIBNICA_00357	GJIOMKFK_05114	HHILILIJ_00356	GJPJKKBK_00352	GHICCBKD_00351	BBNGFLNG_00377	NOACILKJ_00353	LKJDMGHO_00352	HJDCCFAD_00352	MMCDHMLO_00351	CNKBPJFM_00352	NFFEAKCA_00352	BPILNGBG_00352	GFMHJPGA_00353	ODIAFCMG_00373	NKAPDPBJ_00353	ILMOIBHI_00375	ALJJJCHC_00352
yjjI_2		putative protein YjjI	58	58	1	1	6608				245	1550	267	BGPILMMK_05422	MCLENGKD_05076	FIFOEAGP_04625	MFLNEMJB_04850	EHAEOCFH_04688	LHGLAMPO_04753	KICHGFOB_04670	KGFCGFJB_04763	OHEKPPBF_02372	NAANONCB_00323	CAOFHLDI_04644	CFNOKLKA_04681	KEBBBKHB_04716	FGDODFED_04893	AOIKADMI_04549	DNIPDMEP_04715	LLCNFCDM_05598	NJFBFICB_05427	KBIBNICA_04833	GJIOMKFK_00668	HHILILIJ_04634	GJPJKKBK_04880	GHICCBKD_04805	BBNGFLNG_04775	NOACILKJ_04767	LKJDMGHO_04647	HJDCCFAD_04795	MMCDHMLO_04783	CNKBPJFM_04727	NFFEAKCA_04749	BPILNGBG_04868	GFMHJPGA_04622	ODIAFCMG_04838	NKAPDPBJ_04632	ILMOIBHI_04719	ALJJJCHC_04713
yjgL		putative protein YjgL	58	58	1	1	8971				1676	1808	1747	BGPILMMK_05307	MCLENGKD_04965	FIFOEAGP_04734	MFLNEMJB_04962	EHAEOCFH_04799	LHGLAMPO_04869	KICHGFOB_04781	KGFCGFJB_04875	OHEKPPBF_02483	NAANONCB_00211	CAOFHLDI_04746	CFNOKLKA_04823	KEBBBKHB_04828	FGDODFED_05010	AOIKADMI_04660	DNIPDMEP_04826	LLCNFCDM_05489	NJFBFICB_05317	KBIBNICA_04949	GJIOMKFK_00551	HHILILIJ_04745	GJPJKKBK_04991	GHICCBKD_04917	BBNGFLNG_04887	NOACILKJ_04878	LKJDMGHO_04756	HJDCCFAD_04906	MMCDHMLO_04902	CNKBPJFM_04839	NFFEAKCA_04858	BPILNGBG_04979	GFMHJPGA_04733	ODIAFCMG_04949	NKAPDPBJ_04741	ILMOIBHI_04829	ALJJJCHC_04824
group_1199		fimbrial biogenesis outer membrane usher protein	58	58	1	1	6252				287	2549	2471	BGPILMMK_00322	MCLENGKD_00040	FIFOEAGP_04281	MFLNEMJB_04533	EHAEOCFH_04349	LHGLAMPO_04379	KICHGFOB_04336	KGFCGFJB_04383	OHEKPPBF_01980	NAANONCB_00662	CAOFHLDI_04323	CFNOKLKA_04342	KEBBBKHB_04377	FGDODFED_04519	AOIKADMI_04201	DNIPDMEP_04373	LLCNFCDM_00408	NJFBFICB_00316	KBIBNICA_04459	GJIOMKFK_01024	HHILILIJ_04303	GJPJKKBK_04539	GHICCBKD_04488	BBNGFLNG_04430	NOACILKJ_04428	LKJDMGHO_04302	HJDCCFAD_04456	MMCDHMLO_04409	CNKBPJFM_04381	NFFEAKCA_04406	BPILNGBG_04525	GFMHJPGA_04283	ODIAFCMG_04457	NKAPDPBJ_04290	ILMOIBHI_04378	ALJJJCHC_04374
group_1203		UDP pyrophosphate phosphatase	58	58	1	1	6524				722	782	747	BGPILMMK_00059	MCLENGKD_05157	FIFOEAGP_04542	MFLNEMJB_04769	EHAEOCFH_04607	LHGLAMPO_04672	KICHGFOB_04589	KGFCGFJB_04682	OHEKPPBF_02291	NAANONCB_00404	CAOFHLDI_04562	CFNOKLKA_04600	KEBBBKHB_04635	FGDODFED_04812	AOIKADMI_04467	DNIPDMEP_04634	LLCNFCDM_00147	NJFBFICB_00058	KBIBNICA_04752	GJIOMKFK_00749	HHILILIJ_04553	GJPJKKBK_04799	GHICCBKD_04724	BBNGFLNG_04694	NOACILKJ_04686	LKJDMGHO_04566	HJDCCFAD_04714	MMCDHMLO_04702	CNKBPJFM_04646	NFFEAKCA_04667	BPILNGBG_04787	GFMHJPGA_04541	ODIAFCMG_04757	NKAPDPBJ_04549	ILMOIBHI_04638	ALJJJCHC_04632
gspE_1		type II secretion system protein GspE	58	58	1	1	6476				791	1385	1373	BGPILMMK_00106	MCLENGKD_05204	FIFOEAGP_04495	MFLNEMJB_04722	EHAEOCFH_04560	LHGLAMPO_04625	KICHGFOB_04542	KGFCGFJB_04635	OHEKPPBF_02244	NAANONCB_00451	CAOFHLDI_04515	CFNOKLKA_04553	KEBBBKHB_04588	FGDODFED_04765	AOIKADMI_04420	DNIPDMEP_04587	LLCNFCDM_00194	NJFBFICB_00105	KBIBNICA_04705	GJIOMKFK_00796	HHILILIJ_04502	GJPJKKBK_04752	GHICCBKD_04677	BBNGFLNG_04647	NOACILKJ_04639	LKJDMGHO_04519	HJDCCFAD_04667	MMCDHMLO_04655	CNKBPJFM_04599	NFFEAKCA_04620	BPILNGBG_04740	GFMHJPGA_04494	ODIAFCMG_04710	NKAPDPBJ_04502	ILMOIBHI_04591	ALJJJCHC_04585
group_1206		hypothetical protein	58	58	1	1	6372				485	800	786	BGPILMMK_00216	MCLENGKD_05314	FIFOEAGP_04385	MFLNEMJB_04612	EHAEOCFH_04450	LHGLAMPO_04515	KICHGFOB_04432	KGFCGFJB_04525	OHEKPPBF_02081	NAANONCB_00561	CAOFHLDI_04405	CFNOKLKA_04443	KEBBBKHB_04478	FGDODFED_04655	AOIKADMI_04310	DNIPDMEP_04477	LLCNFCDM_00304	NJFBFICB_00215	KBIBNICA_04595	GJIOMKFK_00906	HHILILIJ_04392	GJPJKKBK_04642	GHICCBKD_04567	BBNGFLNG_04537	NOACILKJ_04529	LKJDMGHO_04409	HJDCCFAD_04557	MMCDHMLO_04545	CNKBPJFM_04489	NFFEAKCA_04510	BPILNGBG_04630	GFMHJPGA_04384	ODIAFCMG_04599	NKAPDPBJ_04392	ILMOIBHI_04481	ALJJJCHC_04475
group_1211		SDR family oxidoreductase	58	58	1	1	6265				350	722	704	BGPILMMK_00309	MCLENGKD_00028	FIFOEAGP_04293	MFLNEMJB_04545	EHAEOCFH_04361	LHGLAMPO_04391	KICHGFOB_04348	KGFCGFJB_04395	OHEKPPBF_01992	NAANONCB_00650	CAOFHLDI_04335	CFNOKLKA_04354	KEBBBKHB_04389	FGDODFED_04531	AOIKADMI_04213	DNIPDMEP_04385	LLCNFCDM_00396	NJFBFICB_00304	KBIBNICA_04471	GJIOMKFK_01012	HHILILIJ_04316	GJPJKKBK_04551	GHICCBKD_04500	BBNGFLNG_04442	NOACILKJ_04440	LKJDMGHO_04314	HJDCCFAD_04468	MMCDHMLO_04421	CNKBPJFM_04393	NFFEAKCA_04418	BPILNGBG_04537	GFMHJPGA_04295	ODIAFCMG_04469	NKAPDPBJ_04302	ILMOIBHI_04390	ALJJJCHC_04386
phoA		alkaline phosphatase	58	58	1	1	6132				1193	1415	1409	BGPILMMK_00431	MCLENGKD_00150	FIFOEAGP_04175	MFLNEMJB_04422	EHAEOCFH_04240	LHGLAMPO_04271	KICHGFOB_04228	KGFCGFJB_04272	OHEKPPBF_01871	NAANONCB_00769	CAOFHLDI_04218	CFNOKLKA_04233	KEBBBKHB_04268	FGDODFED_04413	AOIKADMI_04092	DNIPDMEP_04261	LLCNFCDM_00516	NJFBFICB_00424	KBIBNICA_04350	GJIOMKFK_01132	HHILILIJ_04190	GJPJKKBK_04430	GHICCBKD_04379	BBNGFLNG_04321	NOACILKJ_04319	LKJDMGHO_04193	HJDCCFAD_04347	MMCDHMLO_04301	CNKBPJFM_04273	NFFEAKCA_04297	BPILNGBG_04409	GFMHJPGA_04174	ODIAFCMG_04347	NKAPDPBJ_04176	ILMOIBHI_04268	ALJJJCHC_04265
group_1222		integrase	58	58	1	1	5004				770	1265	868	BGPILMMK_00815	MCLENGKD_00532	FIFOEAGP_03793	MFLNEMJB_04041	EHAEOCFH_03858	LHGLAMPO_03889	KICHGFOB_03849	KGFCGFJB_03891	OHEKPPBF_01486	NAANONCB_03026	CAOFHLDI_03837	CFNOKLKA_03850	KEBBBKHB_03885	FGDODFED_04031	AOIKADMI_03711	DNIPDMEP_03879	LLCNFCDM_00899	NJFBFICB_00808	KBIBNICA_03967	GJIOMKFK_01514	HHILILIJ_03807	GJPJKKBK_04048	GHICCBKD_03997	BBNGFLNG_03939	NOACILKJ_03937	LKJDMGHO_03810	HJDCCFAD_03964	MMCDHMLO_03917	CNKBPJFM_03892	NFFEAKCA_03915	BPILNGBG_04027	GFMHJPGA_03792	ODIAFCMG_03966	NKAPDPBJ_03794	ILMOIBHI_03887	ALJJJCHC_03883
group_1223		integrase	58	58	1	1	5196				578	1019	952	BGPILMMK_01067	MCLENGKD_00878	FIFOEAGP_03553	MFLNEMJB_03786	EHAEOCFH_03605	LHGLAMPO_03636	KICHGFOB_03549	KGFCGFJB_03603	OHEKPPBF_01234	NAANONCB_02676	CAOFHLDI_03531	CFNOKLKA_03597	KEBBBKHB_03633	FGDODFED_03698	AOIKADMI_03463	DNIPDMEP_03626	LLCNFCDM_01151	NJFBFICB_01157	KBIBNICA_03634	GJIOMKFK_01828	HHILILIJ_03567	GJPJKKBK_03795	GHICCBKD_03727	BBNGFLNG_03681	NOACILKJ_03648	LKJDMGHO_03558	HJDCCFAD_03675	MMCDHMLO_03610	CNKBPJFM_03638	NFFEAKCA_03663	BPILNGBG_03750	GFMHJPGA_03540	ODIAFCMG_03713	NKAPDPBJ_03554	ILMOIBHI_03633	ALJJJCHC_03630
ydfB		putative protein YdfB	58	58	1	1	5187				128	128	128	BGPILMMK_01074	MCLENGKD_00885	FIFOEAGP_03546	MFLNEMJB_03779	EHAEOCFH_03598	LHGLAMPO_03629	KICHGFOB_03542	KGFCGFJB_03596	OHEKPPBF_01227	NAANONCB_02669	CAOFHLDI_03524	CFNOKLKA_03590	KEBBBKHB_03626	FGDODFED_03691	AOIKADMI_03456	DNIPDMEP_03618	LLCNFCDM_01159	NJFBFICB_01164	KBIBNICA_03627	GJIOMKFK_01835	HHILILIJ_03559	GJPJKKBK_03788	GHICCBKD_03720	BBNGFLNG_03674	NOACILKJ_03641	LKJDMGHO_03550	HJDCCFAD_03668	MMCDHMLO_03603	CNKBPJFM_03631	NFFEAKCA_03655	BPILNGBG_03743	GFMHJPGA_03533	ODIAFCMG_03706	NKAPDPBJ_03547	ILMOIBHI_03625	ALJJJCHC_03623
group_1228		hypothetical protein	58	58	1	1	7570				899	1256	921	BGPILMMK_01158	MCLENGKD_00971	FIFOEAGP_03460	MFLNEMJB_03697	EHAEOCFH_03512	LHGLAMPO_03544	KICHGFOB_03456	KGFCGFJB_03510	OHEKPPBF_01139	NAANONCB_02582	CAOFHLDI_02031	CFNOKLKA_01999	KEBBBKHB_03539	FGDODFED_03612	AOIKADMI_03373	DNIPDMEP_03531	LLCNFCDM_01246	NJFBFICB_01249	KBIBNICA_03543	GJIOMKFK_01921	HHILILIJ_03481	GJPJKKBK_03702	GHICCBKD_03637	BBNGFLNG_03586	NOACILKJ_03552	LKJDMGHO_03464	HJDCCFAD_03581	MMCDHMLO_03519	CNKBPJFM_03545	NFFEAKCA_03570	BPILNGBG_03658	GFMHJPGA_03448	ODIAFCMG_03620	NKAPDPBJ_03460	ILMOIBHI_03539	ALJJJCHC_03537
rutD		pyrimidine utilization protein D	58	58	1	1	7624				692	800	796	BGPILMMK_01167	MCLENGKD_01064	FIFOEAGP_03451	MFLNEMJB_03688	EHAEOCFH_03413	LHGLAMPO_03535	KICHGFOB_03447	KGFCGFJB_03501	OHEKPPBF_01039	NAANONCB_02483	CAOFHLDI_02039	CFNOKLKA_02097	KEBBBKHB_03441	FGDODFED_03603	AOIKADMI_03364	DNIPDMEP_03521	LLCNFCDM_01255	NJFBFICB_01346	KBIBNICA_03534	GJIOMKFK_01930	HHILILIJ_03473	GJPJKKBK_03603	GHICCBKD_03628	BBNGFLNG_03577	NOACILKJ_03450	LKJDMGHO_03455	HJDCCFAD_03483	MMCDHMLO_03510	CNKBPJFM_03536	NFFEAKCA_03561	BPILNGBG_03649	GFMHJPGA_03346	ODIAFCMG_03611	NKAPDPBJ_03451	ILMOIBHI_03530	ALJJJCHC_03437
ydeP		acid resistance putative oxidoreductase YdeP	58	58	1	1	2330				1361	2279	2257	BGPILMMK_01934	MCLENGKD_01857	FIFOEAGP_02668	MFLNEMJB_03050	EHAEOCFH_02586	LHGLAMPO_02841	KICHGFOB_02728	KGFCGFJB_02847	OHEKPPBF_00386	NAANONCB_01930	CAOFHLDI_02858	CFNOKLKA_02745	KEBBBKHB_02612	FGDODFED_02997	AOIKADMI_02615	DNIPDMEP_02706	LLCNFCDM_02059	NJFBFICB_02001	KBIBNICA_02869	GJIOMKFK_02627	HHILILIJ_02741	GJPJKKBK_02664	GHICCBKD_02798	BBNGFLNG_02819	NOACILKJ_02796	LKJDMGHO_02705	HJDCCFAD_02658	MMCDHMLO_02817	CNKBPJFM_02900	NFFEAKCA_02817	BPILNGBG_02858	GFMHJPGA_02643	ODIAFCMG_02892	NKAPDPBJ_02921	ILMOIBHI_02767	ALJJJCHC_02610
group_1281		hypothetical protein	58	58	1	1	4777				503	551	550	BGPILMMK_02149	MCLENGKD_01458	FIFOEAGP_02946	MFLNEMJB_03217	EHAEOCFH_02928	LHGLAMPO_03076	KICHGFOB_03003	KGFCGFJB_03025	OHEKPPBF_00551	NAANONCB_02094	CAOFHLDI_02523	CFNOKLKA_02582	KEBBBKHB_02956	FGDODFED_03140	AOIKADMI_02888	DNIPDMEP_03038	LLCNFCDM_01724	NJFBFICB_01842	KBIBNICA_03013	GJIOMKFK_02392	HHILILIJ_02645	GJPJKKBK_03117	GHICCBKD_03162	BBNGFLNG_03090	NOACILKJ_02962	LKJDMGHO_02981	HJDCCFAD_03002	MMCDHMLO_03049	CNKBPJFM_03064	NFFEAKCA_03092	BPILNGBG_03183	GFMHJPGA_02807	ODIAFCMG_03126	NKAPDPBJ_02744	ILMOIBHI_03044	ALJJJCHC_02952
group_1284		monooxygenase	58	58	1	1	3947				161	323	301	BGPILMMK_02253	MCLENGKD_02125	FIFOEAGP_02389	MFLNEMJB_02527	EHAEOCFH_02314	LHGLAMPO_02470	KICHGFOB_02457	KGFCGFJB_02412	OHEKPPBF_05353	NAANONCB_01481	CAOFHLDI_03054	CFNOKLKA_03194	KEBBBKHB_02343	FGDODFED_02559	AOIKADMI_02366	DNIPDMEP_02498	LLCNFCDM_02324	NJFBFICB_02459	KBIBNICA_02488	GJIOMKFK_02998	HHILILIJ_02418	GJPJKKBK_02395	GHICCBKD_02528	BBNGFLNG_02549	NOACILKJ_02352	LKJDMGHO_02440	HJDCCFAD_02396	MMCDHMLO_02441	CNKBPJFM_02524	NFFEAKCA_02552	BPILNGBG_02515	GFMHJPGA_02266	ODIAFCMG_02523	NKAPDPBJ_02388	ILMOIBHI_02495	ALJJJCHC_02338
group_1285		medium-chain fatty-acid--CoA ligase	58	58	1	1	3910				1205	1646	1623	BGPILMMK_02288	MCLENGKD_02160	FIFOEAGP_02354	MFLNEMJB_02492	EHAEOCFH_02279	LHGLAMPO_02435	KICHGFOB_02422	KGFCGFJB_02377	OHEKPPBF_05318	NAANONCB_01446	CAOFHLDI_03089	CFNOKLKA_03229	KEBBBKHB_02308	FGDODFED_02524	AOIKADMI_02331	DNIPDMEP_02463	LLCNFCDM_02359	NJFBFICB_02494	KBIBNICA_02453	GJIOMKFK_03033	HHILILIJ_02382	GJPJKKBK_02360	GHICCBKD_02493	BBNGFLNG_02514	NOACILKJ_02317	LKJDMGHO_02405	HJDCCFAD_02361	MMCDHMLO_02406	CNKBPJFM_02489	NFFEAKCA_02517	BPILNGBG_02478	GFMHJPGA_02231	ODIAFCMG_02488	NKAPDPBJ_02353	ILMOIBHI_02459	ALJJJCHC_02303
group_1305		hypothetical protein	58	58	1	1	3597				209	653	631	BGPILMMK_02723	MCLENGKD_02433	FIFOEAGP_02052	MFLNEMJB_02192	EHAEOCFH_02005	LHGLAMPO_02134	KICHGFOB_02118	KGFCGFJB_02074	OHEKPPBF_05014	NAANONCB_01147	CAOFHLDI_03473	CFNOKLKA_03531	KEBBBKHB_02004	FGDODFED_02165	AOIKADMI_02030	DNIPDMEP_02142	LLCNFCDM_02663	NJFBFICB_02796	KBIBNICA_02151	GJIOMKFK_03334	HHILILIJ_02059	GJPJKKBK_01996	GHICCBKD_02194	BBNGFLNG_02213	NOACILKJ_02009	LKJDMGHO_02132	HJDCCFAD_02057	MMCDHMLO_02103	CNKBPJFM_02186	NFFEAKCA_02215	BPILNGBG_02177	GFMHJPGA_01929	ODIAFCMG_02186	NKAPDPBJ_02050	ILMOIBHI_02159	ALJJJCHC_01999
group_1311		pilus assembly protein	58	58	1	1	514				701	1034	1016	BGPILMMK_02923	MCLENGKD_02631	FIFOEAGP_01765	MFLNEMJB_01866	EHAEOCFH_01807	LHGLAMPO_01794	KICHGFOB_01797	KGFCGFJB_01796	OHEKPPBF_04818	NAANONCB_00951	CAOFHLDI_01794	CFNOKLKA_01775	KEBBBKHB_01805	FGDODFED_01830	AOIKADMI_01793	DNIPDMEP_01820	LLCNFCDM_02988	NJFBFICB_02986	KBIBNICA_01818	GJIOMKFK_03620	HHILILIJ_01848	GJPJKKBK_01801	GHICCBKD_01866	BBNGFLNG_01894	NOACILKJ_01811	LKJDMGHO_01895	HJDCCFAD_01858	MMCDHMLO_01794	CNKBPJFM_01867	NFFEAKCA_01892	BPILNGBG_01816	GFMHJPGA_01731	ODIAFCMG_01898	NKAPDPBJ_01764	ILMOIBHI_01922	ALJJJCHC_01802
group_1313		fimbrial biogenesis outer membrane usher protein	58	58	1	1	515				1877	2480	2436	BGPILMMK_02924	MCLENGKD_02632	FIFOEAGP_01761	MFLNEMJB_01865	EHAEOCFH_01806	LHGLAMPO_01793	KICHGFOB_01796	KGFCGFJB_01795	OHEKPPBF_04817	NAANONCB_00950	CAOFHLDI_01793	CFNOKLKA_01774	KEBBBKHB_01804	FGDODFED_01829	AOIKADMI_01792	DNIPDMEP_01819	LLCNFCDM_02989	NJFBFICB_02987	KBIBNICA_01817	GJIOMKFK_03621	HHILILIJ_01847	GJPJKKBK_01800	GHICCBKD_01865	BBNGFLNG_01893	NOACILKJ_01809	LKJDMGHO_01894	HJDCCFAD_01856	MMCDHMLO_01793	CNKBPJFM_01866	NFFEAKCA_01891	BPILNGBG_01815	GFMHJPGA_01730	ODIAFCMG_01897	NKAPDPBJ_01760	ILMOIBHI_01921	ALJJJCHC_01801
group_1317		sensor histidine kinase	58	58	1	1	931				1187	1697	1681	BGPILMMK_03278	MCLENGKD_02980	FIFOEAGP_01436	MFLNEMJB_01449	EHAEOCFH_01455	LHGLAMPO_01456	KICHGFOB_01452	KGFCGFJB_01455	OHEKPPBF_04468	NAANONCB_03703	CAOFHLDI_01520	CFNOKLKA_01458	KEBBBKHB_01455	FGDODFED_01472	AOIKADMI_01450	DNIPDMEP_01475	LLCNFCDM_03485	NJFBFICB_03335	KBIBNICA_01463	GJIOMKFK_03958	HHILILIJ_01492	GJPJKKBK_01453	GHICCBKD_01448	BBNGFLNG_01479	NOACILKJ_01454	LKJDMGHO_01454	HJDCCFAD_01504	MMCDHMLO_01455	CNKBPJFM_01505	NFFEAKCA_01453	BPILNGBG_01455	GFMHJPGA_01453	ODIAFCMG_01473	NKAPDPBJ_01435	ILMOIBHI_01479	ALJJJCHC_01452
group_1321		lytic transglycosylase domain-containing protein	58	58	1	1	8048				368	401	399	BGPILMMK_03764	MCLENGKD_03458	FIFOEAGP_00973	MFLNEMJB_00975	EHAEOCFH_00977	LHGLAMPO_00978	KICHGFOB_00975	KGFCGFJB_00978	OHEKPPBF_03990	NAANONCB_04181	CAOFHLDI_00979	CFNOKLKA_00979	KEBBBKHB_00976	FGDODFED_00989	AOIKADMI_00974	DNIPDMEP_00998	LLCNFCDM_03963	NJFBFICB_03810	KBIBNICA_00981	GJIOMKFK_04491	HHILILIJ_00973	GJPJKKBK_00975	GHICCBKD_00974	BBNGFLNG_01001	NOACILKJ_00975	LKJDMGHO_00976	HJDCCFAD_01026	MMCDHMLO_00974	CNKBPJFM_00972	NFFEAKCA_00977	BPILNGBG_00974	GFMHJPGA_00975	ODIAFCMG_00997	NKAPDPBJ_00974	ILMOIBHI_00999	ALJJJCHC_01064
group_1328		IS66-like element ISEc8 family transposase	58	58	1	1	7905				1202	1448	1428	BGPILMMK_03900	MCLENGKD_03594	FIFOEAGP_00836	MFLNEMJB_00838	EHAEOCFH_00841	LHGLAMPO_00840	KICHGFOB_00837	KGFCGFJB_00842	OHEKPPBF_03854	NAANONCB_04317	CAOFHLDI_00842	CFNOKLKA_00843	KEBBBKHB_00839	FGDODFED_00851	AOIKADMI_00837	DNIPDMEP_00862	LLCNFCDM_04099	NJFBFICB_03945	KBIBNICA_00843	GJIOMKFK_04629	HHILILIJ_00838	GJPJKKBK_00839	GHICCBKD_00838	BBNGFLNG_00862	NOACILKJ_00839	LKJDMGHO_00840	HJDCCFAD_00890	MMCDHMLO_00837	CNKBPJFM_00835	NFFEAKCA_00841	BPILNGBG_00838	GFMHJPGA_00839	ODIAFCMG_00861	NKAPDPBJ_00837	ILMOIBHI_00863	ALJJJCHC_01200
nagA_1		N-acetylglucosamine-6-phosphate deacetylase	58	58	1	1	7735				647	1133	1115	BGPILMMK_03922	MCLENGKD_03750	FIFOEAGP_00682	MFLNEMJB_00682	EHAEOCFH_00685	LHGLAMPO_00685	KICHGFOB_00683	KGFCGFJB_00683	OHEKPPBF_03698	NAANONCB_04476	CAOFHLDI_00683	CFNOKLKA_00684	KEBBBKHB_00682	FGDODFED_00696	AOIKADMI_00682	DNIPDMEP_00706	LLCNFCDM_04254	NJFBFICB_04101	KBIBNICA_00688	GJIOMKFK_04783	HHILILIJ_00685	GJPJKKBK_00682	GHICCBKD_00682	BBNGFLNG_00707	NOACILKJ_00683	LKJDMGHO_00683	HJDCCFAD_00682	MMCDHMLO_00682	CNKBPJFM_00679	NFFEAKCA_00684	BPILNGBG_00682	GFMHJPGA_00683	ODIAFCMG_00705	NKAPDPBJ_00683	ILMOIBHI_00706	ALJJJCHC_00682
dprA		DNA-protecting protein DprA	58	58	1	1	10021				653	1124	1089	BGPILMMK_04204	MCLENGKD_03898	FIFOEAGP_00534	MFLNEMJB_00533	EHAEOCFH_00534	LHGLAMPO_00535	KICHGFOB_00536	KGFCGFJB_00533	OHEKPPBF_03550	NAANONCB_04621	CAOFHLDI_00536	CFNOKLKA_00536	KEBBBKHB_00534	FGDODFED_00547	AOIKADMI_00535	DNIPDMEP_00560	LLCNFCDM_04402	NJFBFICB_04249	KBIBNICA_00539	GJIOMKFK_04932	HHILILIJ_00539	GJPJKKBK_00534	GHICCBKD_00533	BBNGFLNG_00559	NOACILKJ_00535	LKJDMGHO_00536	HJDCCFAD_00534	MMCDHMLO_00533	CNKBPJFM_00534	NFFEAKCA_00536	BPILNGBG_00534	GFMHJPGA_00535	ODIAFCMG_00555	NKAPDPBJ_00535	ILMOIBHI_00560	ALJJJCHC_00534
frlC		fructoselysine 3-epimerase	58	58	1	1	9946				371	827	811	BGPILMMK_04279	MCLENGKD_03972	FIFOEAGP_00460	MFLNEMJB_00459	EHAEOCFH_00460	LHGLAMPO_00461	KICHGFOB_00462	KGFCGFJB_00459	OHEKPPBF_03476	NAANONCB_04695	CAOFHLDI_00462	CFNOKLKA_00462	KEBBBKHB_00460	FGDODFED_00473	AOIKADMI_00461	DNIPDMEP_00486	LLCNFCDM_04476	NJFBFICB_04323	KBIBNICA_00465	GJIOMKFK_05006	HHILILIJ_00465	GJPJKKBK_00460	GHICCBKD_00459	BBNGFLNG_00485	NOACILKJ_00461	LKJDMGHO_00462	HJDCCFAD_00460	MMCDHMLO_00459	CNKBPJFM_00460	NFFEAKCA_00462	BPILNGBG_00460	GFMHJPGA_00461	ODIAFCMG_00481	NKAPDPBJ_00461	ILMOIBHI_00486	ALJJJCHC_00460
group_1337		1-acyl-sn-glycerol-3-phosphate acyltransferase	58	58	1	1	9839				149	839	733	BGPILMMK_04386	MCLENGKD_04076	FIFOEAGP_00356	MFLNEMJB_00355	EHAEOCFH_00356	LHGLAMPO_00357	KICHGFOB_00358	KGFCGFJB_00355	OHEKPPBF_03372	NAANONCB_04799	CAOFHLDI_00357	CFNOKLKA_00358	KEBBBKHB_00356	FGDODFED_00369	AOIKADMI_00357	DNIPDMEP_00382	LLCNFCDM_04580	NJFBFICB_04427	KBIBNICA_00361	GJIOMKFK_05110	HHILILIJ_00360	GJPJKKBK_00356	GHICCBKD_00355	BBNGFLNG_00381	NOACILKJ_00357	LKJDMGHO_00358	HJDCCFAD_00356	MMCDHMLO_00355	CNKBPJFM_00356	NFFEAKCA_00358	BPILNGBG_00356	GFMHJPGA_00357	ODIAFCMG_00377	NKAPDPBJ_00357	ILMOIBHI_00382	ALJJJCHC_00356
espF		type III secretion system LEE effector EspF	58	58	1	1	9552				464	887	738	BGPILMMK_04620	MCLENGKD_04304	FIFOEAGP_00129	MFLNEMJB_00128	EHAEOCFH_00128	LHGLAMPO_00129	KICHGFOB_00128	KGFCGFJB_00128	OHEKPPBF_03144	NAANONCB_05028	CAOFHLDI_00130	CFNOKLKA_00128	KEBBBKHB_00129	FGDODFED_00129	AOIKADMI_00129	DNIPDMEP_00129	LLCNFCDM_04810	NJFBFICB_04657	KBIBNICA_00129	GJIOMKFK_05339	HHILILIJ_00132	GJPJKKBK_00128	GHICCBKD_00128	BBNGFLNG_00129	NOACILKJ_00129	LKJDMGHO_00128	HJDCCFAD_00128	MMCDHMLO_00128	CNKBPJFM_00127	NFFEAKCA_00128	BPILNGBG_00128	GFMHJPGA_00129	ODIAFCMG_00128	NKAPDPBJ_00130	ILMOIBHI_00128	ALJJJCHC_00128
group_1341		2-keto-3-deoxygluconate permease	58	58	1	1	9254				692	983	976	BGPILMMK_04927	MCLENGKD_04606	FIFOEAGP_05112	MFLNEMJB_05338	EHAEOCFH_05157	LHGLAMPO_05244	KICHGFOB_05157	KGFCGFJB_05253	OHEKPPBF_02842	NAANONCB_05330	CAOFHLDI_05169	CFNOKLKA_05181	KEBBBKHB_05187	FGDODFED_05389	AOIKADMI_05035	DNIPDMEP_05204	LLCNFCDM_05112	NJFBFICB_04956	KBIBNICA_05325	GJIOMKFK_00176	HHILILIJ_05150	GJPJKKBK_05349	GHICCBKD_05295	BBNGFLNG_05266	NOACILKJ_05238	LKJDMGHO_05133	HJDCCFAD_05265	MMCDHMLO_05277	CNKBPJFM_05255	NFFEAKCA_05234	BPILNGBG_05354	GFMHJPGA_05092	ODIAFCMG_05328	NKAPDPBJ_05119	ILMOIBHI_05207	ALJJJCHC_05237
group_1343		ShET2/EspL2 family type III secretion system effector toxin	58	58	1	1	8719				1283	2186	2168	BGPILMMK_05044	MCLENGKD_04722	FIFOEAGP_04998	MFLNEMJB_05224	EHAEOCFH_05042	LHGLAMPO_05130	KICHGFOB_05043	KGFCGFJB_05139	OHEKPPBF_02727	NAANONCB_05446	CAOFHLDI_05052	CFNOKLKA_05066	KEBBBKHB_05072	FGDODFED_05275	AOIKADMI_04921	DNIPDMEP_05089	LLCNFCDM_05227	NJFBFICB_05074	KBIBNICA_05210	GJIOMKFK_00291	HHILILIJ_05036	GJPJKKBK_05234	GHICCBKD_05181	BBNGFLNG_05152	NOACILKJ_05123	LKJDMGHO_05019	HJDCCFAD_05150	MMCDHMLO_05163	CNKBPJFM_05101	NFFEAKCA_05120	BPILNGBG_05240	GFMHJPGA_04977	ODIAFCMG_05212	NKAPDPBJ_05005	ILMOIBHI_05092	ALJJJCHC_05068
phnC		phosphonate ABC transporter ATP-binding protein	58	58	1	1	8828				683	854	790	BGPILMMK_05162	MCLENGKD_04820	FIFOEAGP_04879	MFLNEMJB_05107	EHAEOCFH_04944	LHGLAMPO_05015	KICHGFOB_04926	KGFCGFJB_05021	OHEKPPBF_02628	NAANONCB_00067	CAOFHLDI_04892	CFNOKLKA_04968	KEBBBKHB_04973	FGDODFED_05159	AOIKADMI_04805	DNIPDMEP_04973	LLCNFCDM_05342	NJFBFICB_05172	KBIBNICA_05094	GJIOMKFK_00406	HHILILIJ_04890	GJPJKKBK_05136	GHICCBKD_05062	BBNGFLNG_05032	NOACILKJ_05023	LKJDMGHO_04903	HJDCCFAD_05051	MMCDHMLO_05047	CNKBPJFM_04984	NFFEAKCA_05005	BPILNGBG_05124	GFMHJPGA_04878	ODIAFCMG_05094	NKAPDPBJ_04886	ILMOIBHI_04976	ALJJJCHC_04969
group_1348		Rpn family recombination-promoting nuclease/putative transposase	58	58	1	1	6654				590	932	779	BGPILMMK_05381	MCLENGKD_05035	FIFOEAGP_04666	MFLNEMJB_04892	EHAEOCFH_04729	LHGLAMPO_04794	KICHGFOB_04711	KGFCGFJB_04804	OHEKPPBF_02413	NAANONCB_00281	CAOFHLDI_04686	CFNOKLKA_04722	KEBBBKHB_04758	FGDODFED_04934	AOIKADMI_04590	DNIPDMEP_04756	LLCNFCDM_05557	NJFBFICB_05386	KBIBNICA_04874	GJIOMKFK_00627	HHILILIJ_04675	GJPJKKBK_04921	GHICCBKD_04847	BBNGFLNG_04816	NOACILKJ_04808	LKJDMGHO_04688	HJDCCFAD_04836	MMCDHMLO_04824	CNKBPJFM_04771	NFFEAKCA_04790	BPILNGBG_04909	GFMHJPGA_04663	ODIAFCMG_04879	NKAPDPBJ_04673	ILMOIBHI_04759	ALJJJCHC_04754
group_1356		site-specific integrase	58	58	1	1	7269				461	740	733	BGPILMMK_05467	MCLENGKD_05395	FIFOEAGP_05328	MFLNEMJB_05533	EHAEOCFH_05367	LHGLAMPO_05443	KICHGFOB_05352	KGFCGFJB_05448	OHEKPPBF_05550	NAANONCB_05526	CAOFHLDI_05450	CFNOKLKA_05412	KEBBBKHB_05397	FGDODFED_05595	AOIKADMI_05246	DNIPDMEP_05474	LLCNFCDM_00005	NJFBFICB_05491	KBIBNICA_05521	GJIOMKFK_05619	HHILILIJ_05396	GJPJKKBK_05544	GHICCBKD_05492	BBNGFLNG_05509	NOACILKJ_05433	LKJDMGHO_05403	HJDCCFAD_05463	MMCDHMLO_05478	CNKBPJFM_05453	NFFEAKCA_05429	BPILNGBG_05549	GFMHJPGA_05300	ODIAFCMG_05638	NKAPDPBJ_05315	ILMOIBHI_05503	ALJJJCHC_05447
group_1410		nickel/cobalt efflux protein RcnA	58	58	1	1	511				839	881	855	BGPILMMK_02921	MCLENGKD_02629	FIFOEAGP_01767	MFLNEMJB_01868	EHAEOCFH_01809	LHGLAMPO_01796	KICHGFOB_01799	KGFCGFJB_01798	OHEKPPBF_04820	NAANONCB_00953	CAOFHLDI_01796	CFNOKLKA_01777	KEBBBKHB_01807	FGDODFED_01832	AOIKADMI_01795	DNIPDMEP_01822	LLCNFCDM_02986	NJFBFICB_02984	KBIBNICA_01820	GJIOMKFK_03618	HHILILIJ_01850	GJPJKKBK_01803	GHICCBKD_01868	BBNGFLNG_01896	NOACILKJ_01813	LKJDMGHO_01897	HJDCCFAD_01860	MMCDHMLO_01796	CNKBPJFM_01869	NFFEAKCA_01894	BPILNGBG_01818	GFMHJPGA_01733	ODIAFCMG_01900	NKAPDPBJ_01766	ILMOIBHI_01924	ALJJJCHC_01804
group_1457		hypothetical protein	58	58	1	1	6568				425	959	471	BGPILMMK_00017	MCLENGKD_05116	FIFOEAGP_04583	MFLNEMJB_04810	EHAEOCFH_04648	LHGLAMPO_04713	KICHGFOB_04630	KGFCGFJB_04723	OHEKPPBF_02332	NAANONCB_00363	CAOFHLDI_04603	CFNOKLKA_04641	KEBBBKHB_04676	FGDODFED_04853	AOIKADMI_04509	DNIPDMEP_04675	LLCNFCDM_00105	NJFBFICB_00017	KBIBNICA_04793	GJIOMKFK_00708	HHILILIJ_04593	GJPJKKBK_04840	GHICCBKD_04765	BBNGFLNG_04735	NOACILKJ_04727	LKJDMGHO_04607	HJDCCFAD_04755	MMCDHMLO_04743	CNKBPJFM_04687	NFFEAKCA_04709	BPILNGBG_04828	GFMHJPGA_04582	ODIAFCMG_04798	NKAPDPBJ_04590	ILMOIBHI_04679	ALJJJCHC_04673
rihC		ribonucleoside hydrolase RihC	58	58	1	1	6554				554	914	907	BGPILMMK_00030	MCLENGKD_05128	FIFOEAGP_04571	MFLNEMJB_04798	EHAEOCFH_04636	LHGLAMPO_04701	KICHGFOB_04618	KGFCGFJB_04711	OHEKPPBF_02320	NAANONCB_00375	CAOFHLDI_04591	CFNOKLKA_04629	KEBBBKHB_04664	FGDODFED_04841	AOIKADMI_04496	DNIPDMEP_04663	LLCNFCDM_00118	NJFBFICB_00029	KBIBNICA_04781	GJIOMKFK_00720	HHILILIJ_04582	GJPJKKBK_04828	GHICCBKD_04753	BBNGFLNG_04723	NOACILKJ_04715	LKJDMGHO_04595	HJDCCFAD_04743	MMCDHMLO_04731	CNKBPJFM_04675	NFFEAKCA_04696	BPILNGBG_04816	GFMHJPGA_04570	ODIAFCMG_04786	NKAPDPBJ_04578	ILMOIBHI_04667	ALJJJCHC_04661
group_1467		type III effector	58	58	1	1	6511				452	569	564	BGPILMMK_00071	MCLENGKD_05169	FIFOEAGP_04530	MFLNEMJB_04757	EHAEOCFH_04595	LHGLAMPO_04660	KICHGFOB_04577	KGFCGFJB_04670	OHEKPPBF_02279	NAANONCB_00416	CAOFHLDI_04550	CFNOKLKA_04588	KEBBBKHB_04623	FGDODFED_04800	AOIKADMI_04455	DNIPDMEP_04622	LLCNFCDM_00159	NJFBFICB_00070	KBIBNICA_04740	GJIOMKFK_00761	HHILILIJ_04538	GJPJKKBK_04787	GHICCBKD_04712	BBNGFLNG_04682	NOACILKJ_04674	LKJDMGHO_04554	HJDCCFAD_04702	MMCDHMLO_04690	CNKBPJFM_04634	NFFEAKCA_04655	BPILNGBG_04775	GFMHJPGA_04529	ODIAFCMG_04745	NKAPDPBJ_04537	ILMOIBHI_04626	ALJJJCHC_04620
group_1469		fimbrial protein	58	58	1	1	6441				383	596	592	BGPILMMK_00140	MCLENGKD_05238	FIFOEAGP_04461	MFLNEMJB_04688	EHAEOCFH_04526	LHGLAMPO_04591	KICHGFOB_04508	KGFCGFJB_04601	OHEKPPBF_02157	NAANONCB_00485	CAOFHLDI_04481	CFNOKLKA_04519	KEBBBKHB_04554	FGDODFED_04731	AOIKADMI_04386	DNIPDMEP_04553	LLCNFCDM_00228	NJFBFICB_00139	KBIBNICA_04671	GJIOMKFK_00830	HHILILIJ_04468	GJPJKKBK_04718	GHICCBKD_04643	BBNGFLNG_04613	NOACILKJ_04605	LKJDMGHO_04485	HJDCCFAD_04633	MMCDHMLO_04621	CNKBPJFM_04565	NFFEAKCA_04586	BPILNGBG_04706	GFMHJPGA_04460	ODIAFCMG_04675	NKAPDPBJ_04468	ILMOIBHI_04557	ALJJJCHC_04551
fhuA		ferrichrome porin FhuA	58	58	1	1	6432				1406	2243	2228	BGPILMMK_00149	MCLENGKD_05247	FIFOEAGP_04452	MFLNEMJB_04679	EHAEOCFH_04517	LHGLAMPO_04582	KICHGFOB_04499	KGFCGFJB_04592	OHEKPPBF_02148	NAANONCB_00494	CAOFHLDI_04472	CFNOKLKA_04510	KEBBBKHB_04545	FGDODFED_04722	AOIKADMI_04377	DNIPDMEP_04544	LLCNFCDM_00237	NJFBFICB_00148	KBIBNICA_04662	GJIOMKFK_00839	HHILILIJ_04459	GJPJKKBK_04709	GHICCBKD_04634	BBNGFLNG_04604	NOACILKJ_04596	LKJDMGHO_04476	HJDCCFAD_04624	MMCDHMLO_04612	CNKBPJFM_04556	NFFEAKCA_04577	BPILNGBG_04697	GFMHJPGA_04451	ODIAFCMG_04666	NKAPDPBJ_04459	ILMOIBHI_04548	ALJJJCHC_04542
tssG		type VI secretion system baseplate subunit TssG	58	58	1	1	6356				572	1082	1064	BGPILMMK_00232	MCLENGKD_05330	FIFOEAGP_04370	MFLNEMJB_04597	EHAEOCFH_04434	LHGLAMPO_04500	KICHGFOB_04417	KGFCGFJB_04509	OHEKPPBF_02065	NAANONCB_00577	CAOFHLDI_04391	CFNOKLKA_04427	KEBBBKHB_04462	FGDODFED_04640	AOIKADMI_04295	DNIPDMEP_04462	LLCNFCDM_00319	NJFBFICB_00231	KBIBNICA_04580	GJIOMKFK_00921	HHILILIJ_04377	GJPJKKBK_04626	GHICCBKD_04552	BBNGFLNG_04522	NOACILKJ_04513	LKJDMGHO_04394	HJDCCFAD_04541	MMCDHMLO_04530	CNKBPJFM_04475	NFFEAKCA_04495	BPILNGBG_04615	GFMHJPGA_04368	ODIAFCMG_04583	NKAPDPBJ_04377	ILMOIBHI_04466	ALJJJCHC_04459
tssE		type VI secretion system baseplate subunit TssE	58	58	1	1	6354				200	413	405	BGPILMMK_00234	MCLENGKD_05332	FIFOEAGP_04368	MFLNEMJB_04595	EHAEOCFH_04432	LHGLAMPO_04498	KICHGFOB_04415	KGFCGFJB_04507	OHEKPPBF_02063	NAANONCB_00579	CAOFHLDI_04389	CFNOKLKA_04425	KEBBBKHB_04460	FGDODFED_04638	AOIKADMI_04293	DNIPDMEP_04460	LLCNFCDM_00321	NJFBFICB_00233	KBIBNICA_04578	GJIOMKFK_00923	HHILILIJ_04374	GJPJKKBK_04624	GHICCBKD_04550	BBNGFLNG_04520	NOACILKJ_04511	LKJDMGHO_04392	HJDCCFAD_04539	MMCDHMLO_04528	CNKBPJFM_04473	NFFEAKCA_04493	BPILNGBG_04613	GFMHJPGA_04366	ODIAFCMG_04581	NKAPDPBJ_04375	ILMOIBHI_04464	ALJJJCHC_04457
group_1485		hypothetical protein	58	58	1	1	6217				167	794	191	BGPILMMK_00351	MCLENGKD_00071	FIFOEAGP_04254	MFLNEMJB_04502	EHAEOCFH_04320	LHGLAMPO_04350	KICHGFOB_04307	KGFCGFJB_04352	OHEKPPBF_01951	NAANONCB_00691	CAOFHLDI_04297	CFNOKLKA_04313	KEBBBKHB_04348	FGDODFED_04492	AOIKADMI_04172	DNIPDMEP_04341	LLCNFCDM_00437	NJFBFICB_00345	KBIBNICA_04430	GJIOMKFK_01053	HHILILIJ_04271	GJPJKKBK_04510	GHICCBKD_04459	BBNGFLNG_04401	NOACILKJ_04399	LKJDMGHO_04273	HJDCCFAD_04427	MMCDHMLO_04380	CNKBPJFM_04352	NFFEAKCA_04377	BPILNGBG_04490	GFMHJPGA_04254	ODIAFCMG_04427	NKAPDPBJ_04256	ILMOIBHI_04349	ALJJJCHC_04345
group_1490		autoinducer 2 ABC transporter substrate-binding protein	58	58	1	1	6195				914	986	984	BGPILMMK_00371	MCLENGKD_00091	FIFOEAGP_04234	MFLNEMJB_04482	EHAEOCFH_04300	LHGLAMPO_04330	KICHGFOB_04287	KGFCGFJB_04332	OHEKPPBF_01931	NAANONCB_00710	CAOFHLDI_04277	CFNOKLKA_04293	KEBBBKHB_04328	FGDODFED_04472	AOIKADMI_04152	DNIPDMEP_04321	LLCNFCDM_00457	NJFBFICB_00365	KBIBNICA_04410	GJIOMKFK_01073	HHILILIJ_04250	GJPJKKBK_04490	GHICCBKD_04439	BBNGFLNG_04382	NOACILKJ_04379	LKJDMGHO_04253	HJDCCFAD_04407	MMCDHMLO_04360	CNKBPJFM_04332	NFFEAKCA_04357	BPILNGBG_04470	GFMHJPGA_04234	ODIAFCMG_04407	NKAPDPBJ_04236	ILMOIBHI_04328	ALJJJCHC_04325
group_1495		beta-galactosidase	58	58	1	1	6172				1265	3074	3042	BGPILMMK_00394	MCLENGKD_00114	FIFOEAGP_04212	MFLNEMJB_04460	EHAEOCFH_04277	LHGLAMPO_04308	KICHGFOB_04265	KGFCGFJB_04309	OHEKPPBF_01908	NAANONCB_00733	CAOFHLDI_04255	CFNOKLKA_04270	KEBBBKHB_04305	FGDODFED_04450	AOIKADMI_04129	DNIPDMEP_04299	LLCNFCDM_00479	NJFBFICB_00388	KBIBNICA_04388	GJIOMKFK_01095	HHILILIJ_04227	GJPJKKBK_04467	GHICCBKD_04417	BBNGFLNG_04360	NOACILKJ_04356	LKJDMGHO_04231	HJDCCFAD_04384	MMCDHMLO_04338	CNKBPJFM_04310	NFFEAKCA_04335	BPILNGBG_04446	GFMHJPGA_04211	ODIAFCMG_04384	NKAPDPBJ_04213	ILMOIBHI_04306	ALJJJCHC_04302
mhpT		3-(3-hydroxy-phenyl)propionate transporter MhpT	58	58	1	1	6161				851	1211	1192	BGPILMMK_00406	MCLENGKD_00125	FIFOEAGP_04201	MFLNEMJB_04448	EHAEOCFH_04266	LHGLAMPO_04297	KICHGFOB_04254	KGFCGFJB_04298	OHEKPPBF_01897	NAANONCB_00744	CAOFHLDI_04244	CFNOKLKA_04259	KEBBBKHB_04294	FGDODFED_04439	AOIKADMI_04118	DNIPDMEP_04288	LLCNFCDM_00490	NJFBFICB_00399	KBIBNICA_04376	GJIOMKFK_01106	HHILILIJ_04216	GJPJKKBK_04456	GHICCBKD_04405	BBNGFLNG_04348	NOACILKJ_04345	LKJDMGHO_04220	HJDCCFAD_04373	MMCDHMLO_04327	CNKBPJFM_04299	NFFEAKCA_04324	BPILNGBG_04435	GFMHJPGA_04200	ODIAFCMG_04373	NKAPDPBJ_04202	ILMOIBHI_04295	ALJJJCHC_04291
tauA		taurine ABC transporter substrate-binding protein	58	58	1	1	6149				692	962	957	BGPILMMK_00417	MCLENGKD_00136	FIFOEAGP_04190	MFLNEMJB_04437	EHAEOCFH_04255	LHGLAMPO_04286	KICHGFOB_04243	KGFCGFJB_04287	OHEKPPBF_01886	NAANONCB_00755	CAOFHLDI_04233	CFNOKLKA_04248	KEBBBKHB_04283	FGDODFED_04428	AOIKADMI_04107	DNIPDMEP_04277	LLCNFCDM_00501	NJFBFICB_00410	KBIBNICA_04365	GJIOMKFK_01117	HHILILIJ_04205	GJPJKKBK_04445	GHICCBKD_04394	BBNGFLNG_04336	NOACILKJ_04334	LKJDMGHO_04209	HJDCCFAD_04362	MMCDHMLO_04316	CNKBPJFM_04288	NFFEAKCA_04313	BPILNGBG_04424	GFMHJPGA_04189	ODIAFCMG_04362	NKAPDPBJ_04191	ILMOIBHI_04284	ALJJJCHC_04280
group_1504		hypothetical protein	58	58	1	1	6110				680	1445	1426	BGPILMMK_00452	MCLENGKD_00171	FIFOEAGP_04154	MFLNEMJB_04401	EHAEOCFH_04219	LHGLAMPO_04250	KICHGFOB_04207	KGFCGFJB_04251	OHEKPPBF_01850	NAANONCB_00790	CAOFHLDI_04197	CFNOKLKA_04212	KEBBBKHB_04247	FGDODFED_04392	AOIKADMI_04071	DNIPDMEP_04240	LLCNFCDM_00537	NJFBFICB_00445	KBIBNICA_04329	GJIOMKFK_01153	HHILILIJ_04169	GJPJKKBK_04409	GHICCBKD_04358	BBNGFLNG_04300	NOACILKJ_04298	LKJDMGHO_04172	HJDCCFAD_04326	MMCDHMLO_04280	CNKBPJFM_04252	NFFEAKCA_04276	BPILNGBG_04388	GFMHJPGA_04153	ODIAFCMG_04326	NKAPDPBJ_04155	ILMOIBHI_04247	ALJJJCHC_04244
group_1505		SmdA family multidrug ABC transporter permease/ATP-binding protein	58	58	1	1	6061				1013	1772	1758	BGPILMMK_00500	MCLENGKD_00219	FIFOEAGP_04106	MFLNEMJB_04353	EHAEOCFH_04171	LHGLAMPO_04202	KICHGFOB_04159	KGFCGFJB_04203	OHEKPPBF_01802	NAANONCB_00838	CAOFHLDI_04149	CFNOKLKA_04164	KEBBBKHB_04199	FGDODFED_04344	AOIKADMI_04023	DNIPDMEP_04192	LLCNFCDM_00585	NJFBFICB_00493	KBIBNICA_04281	GJIOMKFK_01201	HHILILIJ_04121	GJPJKKBK_04361	GHICCBKD_04310	BBNGFLNG_04252	NOACILKJ_04250	LKJDMGHO_04124	HJDCCFAD_04278	MMCDHMLO_04232	CNKBPJFM_04204	NFFEAKCA_04228	BPILNGBG_04340	GFMHJPGA_04105	ODIAFCMG_04278	NKAPDPBJ_04107	ILMOIBHI_04199	ALJJJCHC_04196
mscK		mechanosensitive channel MscK	58	58	1	1	6044				2537	3362	3347	BGPILMMK_00516	MCLENGKD_00235	FIFOEAGP_04090	MFLNEMJB_04337	EHAEOCFH_04155	LHGLAMPO_04186	KICHGFOB_04143	KGFCGFJB_04187	OHEKPPBF_01786	NAANONCB_00854	CAOFHLDI_04133	CFNOKLKA_04148	KEBBBKHB_04183	FGDODFED_04328	AOIKADMI_04007	DNIPDMEP_04175	LLCNFCDM_00601	NJFBFICB_00509	KBIBNICA_04265	GJIOMKFK_01217	HHILILIJ_04105	GJPJKKBK_04345	GHICCBKD_04294	BBNGFLNG_04236	NOACILKJ_04234	LKJDMGHO_04108	HJDCCFAD_04262	MMCDHMLO_04216	CNKBPJFM_04188	NFFEAKCA_04212	BPILNGBG_04324	GFMHJPGA_04089	ODIAFCMG_04262	NKAPDPBJ_04091	ILMOIBHI_04183	ALJJJCHC_04180
group_1512		allantoate amidohydrolase	58	58	1	1	5984				443	1235	1212	BGPILMMK_00575	MCLENGKD_00293	FIFOEAGP_04032	MFLNEMJB_04280	EHAEOCFH_04097	LHGLAMPO_04128	KICHGFOB_04086	KGFCGFJB_04128	OHEKPPBF_01728	NAANONCB_03266	CAOFHLDI_04077	CFNOKLKA_04090	KEBBBKHB_04125	FGDODFED_04269	AOIKADMI_03949	DNIPDMEP_04117	LLCNFCDM_00660	NJFBFICB_00567	KBIBNICA_04207	GJIOMKFK_01275	HHILILIJ_04048	GJPJKKBK_04287	GHICCBKD_04236	BBNGFLNG_04179	NOACILKJ_04176	LKJDMGHO_04049	HJDCCFAD_04204	MMCDHMLO_04158	CNKBPJFM_04130	NFFEAKCA_04154	BPILNGBG_04266	GFMHJPGA_04031	ODIAFCMG_04204	NKAPDPBJ_04033	ILMOIBHI_04125	ALJJJCHC_04122
allD		ureidoglycolate dehydrogenase	58	58	1	1	5981				596	1049	1025	BGPILMMK_00576	MCLENGKD_00294	FIFOEAGP_04030	MFLNEMJB_04279	EHAEOCFH_04096	LHGLAMPO_04127	KICHGFOB_04085	KGFCGFJB_04127	OHEKPPBF_01727	NAANONCB_03265	CAOFHLDI_04074	CFNOKLKA_04089	KEBBBKHB_04124	FGDODFED_04268	AOIKADMI_03948	DNIPDMEP_04116	LLCNFCDM_00661	NJFBFICB_00568	KBIBNICA_04206	GJIOMKFK_01276	HHILILIJ_04047	GJPJKKBK_04286	GHICCBKD_04235	BBNGFLNG_04178	NOACILKJ_04175	LKJDMGHO_04048	HJDCCFAD_04203	MMCDHMLO_04157	CNKBPJFM_04129	NFFEAKCA_04153	BPILNGBG_04265	GFMHJPGA_04030	ODIAFCMG_04203	NKAPDPBJ_04031	ILMOIBHI_04124	ALJJJCHC_04121
group_1518		transcriptional regulator	58	58	1	1	5913				362	629	624	BGPILMMK_00641	MCLENGKD_00359	FIFOEAGP_03965	MFLNEMJB_04213	EHAEOCFH_04031	LHGLAMPO_04061	KICHGFOB_04020	KGFCGFJB_04062	OHEKPPBF_01661	NAANONCB_03199	CAOFHLDI_04009	CFNOKLKA_04023	KEBBBKHB_04058	FGDODFED_04202	AOIKADMI_03883	DNIPDMEP_04051	LLCNFCDM_00727	NJFBFICB_00633	KBIBNICA_04139	GJIOMKFK_01342	HHILILIJ_03980	GJPJKKBK_04221	GHICCBKD_04169	BBNGFLNG_04113	NOACILKJ_04110	LKJDMGHO_03982	HJDCCFAD_04137	MMCDHMLO_04091	CNKBPJFM_04064	NFFEAKCA_04087	BPILNGBG_04200	GFMHJPGA_03965	ODIAFCMG_04138	NKAPDPBJ_03966	ILMOIBHI_04059	ALJJJCHC_04056
nei		endonuclease VIII	58	58	1	1	5812				680	821	792	BGPILMMK_00746	MCLENGKD_00463	FIFOEAGP_03861	MFLNEMJB_04109	EHAEOCFH_03927	LHGLAMPO_03957	KICHGFOB_03917	KGFCGFJB_03958	OHEKPPBF_01557	NAANONCB_03095	CAOFHLDI_03904	CFNOKLKA_03919	KEBBBKHB_03954	FGDODFED_04098	AOIKADMI_03779	DNIPDMEP_03947	LLCNFCDM_00831	NJFBFICB_00739	KBIBNICA_04035	GJIOMKFK_01446	HHILILIJ_03877	GJPJKKBK_04117	GHICCBKD_04065	BBNGFLNG_04007	NOACILKJ_04006	LKJDMGHO_03878	HJDCCFAD_04033	MMCDHMLO_03987	CNKBPJFM_03960	NFFEAKCA_03983	BPILNGBG_04096	GFMHJPGA_03861	ODIAFCMG_04034	NKAPDPBJ_03862	ILMOIBHI_03955	ALJJJCHC_03952
sucA		2-oxoglutarate dehydrogenase E1 component	58	58	1	1	4954				854	2801	2767	BGPILMMK_00758	MCLENGKD_00476	FIFOEAGP_03849	MFLNEMJB_04097	EHAEOCFH_03914	LHGLAMPO_03945	KICHGFOB_03905	KGFCGFJB_03946	OHEKPPBF_01544	NAANONCB_03082	CAOFHLDI_03892	CFNOKLKA_03906	KEBBBKHB_03941	FGDODFED_04086	AOIKADMI_03767	DNIPDMEP_03935	LLCNFCDM_00843	NJFBFICB_00752	KBIBNICA_04023	GJIOMKFK_01458	HHILILIJ_03862	GJPJKKBK_04104	GHICCBKD_04053	BBNGFLNG_03995	NOACILKJ_03993	LKJDMGHO_03866	HJDCCFAD_04020	MMCDHMLO_03975	CNKBPJFM_03948	NFFEAKCA_03971	BPILNGBG_04083	GFMHJPGA_03848	ODIAFCMG_04022	NKAPDPBJ_03850	ILMOIBHI_03943	ALJJJCHC_03939
group_1523		dicarboxylate/amino acid:cation symporter	58	58	1	1	4961				1169	1280	1278	BGPILMMK_00766	MCLENGKD_00483	FIFOEAGP_03842	MFLNEMJB_04090	EHAEOCFH_03907	LHGLAMPO_03938	KICHGFOB_03898	KGFCGFJB_03939	OHEKPPBF_01537	NAANONCB_03075	CAOFHLDI_03885	CFNOKLKA_03899	KEBBBKHB_03934	FGDODFED_04079	AOIKADMI_03760	DNIPDMEP_03928	LLCNFCDM_00850	NJFBFICB_00759	KBIBNICA_04016	GJIOMKFK_01465	HHILILIJ_03855	GJPJKKBK_04097	GHICCBKD_04046	BBNGFLNG_03988	NOACILKJ_03986	LKJDMGHO_03859	HJDCCFAD_04013	MMCDHMLO_03968	CNKBPJFM_03941	NFFEAKCA_03964	BPILNGBG_04076	GFMHJPGA_03841	ODIAFCMG_04015	NKAPDPBJ_03843	ILMOIBHI_03936	ALJJJCHC_03932
rhlE		ATP-dependent RNA helicase RhlE	58	58	1	1	5455				653	1367	1354	BGPILMMK_00884	MCLENGKD_00601	FIFOEAGP_03735	MFLNEMJB_03970	EHAEOCFH_03788	LHGLAMPO_03818	KICHGFOB_03777	KGFCGFJB_03822	OHEKPPBF_01416	NAANONCB_02955	CAOFHLDI_03753	CFNOKLKA_03780	KEBBBKHB_03816	FGDODFED_03959	AOIKADMI_03645	DNIPDMEP_03809	LLCNFCDM_00969	NJFBFICB_00878	KBIBNICA_03895	GJIOMKFK_01591	HHILILIJ_03749	GJPJKKBK_03978	GHICCBKD_03926	BBNGFLNG_03864	NOACILKJ_03867	LKJDMGHO_03740	HJDCCFAD_03894	MMCDHMLO_03847	CNKBPJFM_03820	NFFEAKCA_03845	BPILNGBG_03952	GFMHJPGA_03723	ODIAFCMG_03895	NKAPDPBJ_03736	ILMOIBHI_03814	ALJJJCHC_03813
group_1549		formate C-acetyltransferase	58	58	1	1	5429				1799	2432	1842	BGPILMMK_00911	MCLENGKD_00627	FIFOEAGP_03709	MFLNEMJB_03944	EHAEOCFH_03762	LHGLAMPO_03792	KICHGFOB_03751	KGFCGFJB_03796	OHEKPPBF_01390	NAANONCB_02929	CAOFHLDI_03727	CFNOKLKA_03754	KEBBBKHB_03790	FGDODFED_03933	AOIKADMI_03619	DNIPDMEP_03783	LLCNFCDM_00995	NJFBFICB_00904	KBIBNICA_03869	GJIOMKFK_01617	HHILILIJ_03723	GJPJKKBK_03952	GHICCBKD_03900	BBNGFLNG_03838	NOACILKJ_03841	LKJDMGHO_03714	HJDCCFAD_03868	MMCDHMLO_03821	CNKBPJFM_03794	NFFEAKCA_03819	BPILNGBG_03926	GFMHJPGA_03697	ODIAFCMG_03869	NKAPDPBJ_03710	ILMOIBHI_03788	ALJJJCHC_03787
iaaA		L-asparaginase	58	58	1	1	5423				347	965	368	BGPILMMK_00917	MCLENGKD_00633	FIFOEAGP_03703	MFLNEMJB_03938	EHAEOCFH_03756	LHGLAMPO_03786	KICHGFOB_03745	KGFCGFJB_03790	OHEKPPBF_01384	NAANONCB_02923	CAOFHLDI_03722	CFNOKLKA_03748	KEBBBKHB_03784	FGDODFED_03927	AOIKADMI_03613	DNIPDMEP_03777	LLCNFCDM_01001	NJFBFICB_00910	KBIBNICA_03863	GJIOMKFK_01623	HHILILIJ_03718	GJPJKKBK_03946	GHICCBKD_03894	BBNGFLNG_03832	NOACILKJ_03835	LKJDMGHO_03708	HJDCCFAD_03862	MMCDHMLO_03815	CNKBPJFM_03788	NFFEAKCA_03813	BPILNGBG_03920	GFMHJPGA_03691	ODIAFCMG_03863	NKAPDPBJ_03704	ILMOIBHI_03782	ALJJJCHC_03781
group_1556		type II toxin-antitoxin system RelE/ParE family toxin	58	58	1	1	5413				251	386	382	BGPILMMK_00926	MCLENGKD_00642	FIFOEAGP_03694	MFLNEMJB_03929	EHAEOCFH_03747	LHGLAMPO_03777	KICHGFOB_03733	KGFCGFJB_03781	OHEKPPBF_01375	NAANONCB_02914	CAOFHLDI_03714	CFNOKLKA_03739	KEBBBKHB_03775	FGDODFED_03918	AOIKADMI_03604	DNIPDMEP_03768	LLCNFCDM_01010	NJFBFICB_00919	KBIBNICA_03854	GJIOMKFK_01687	HHILILIJ_03709	GJPJKKBK_03937	GHICCBKD_03885	BBNGFLNG_03823	NOACILKJ_03826	LKJDMGHO_03699	HJDCCFAD_03853	MMCDHMLO_03806	CNKBPJFM_03779	NFFEAKCA_03804	BPILNGBG_03911	GFMHJPGA_03682	ODIAFCMG_03854	NKAPDPBJ_03695	ILMOIBHI_03773	ALJJJCHC_03772
ybjI		5-amino-6-(5-phospho-D-ribitylamino)uracil phosphatase	58	58	1	1	5403				737	815	813	BGPILMMK_00936	MCLENGKD_00652	FIFOEAGP_03684	MFLNEMJB_03919	EHAEOCFH_03737	LHGLAMPO_03767	KICHGFOB_03723	KGFCGFJB_03771	OHEKPPBF_01365	NAANONCB_02904	CAOFHLDI_03704	CFNOKLKA_03729	KEBBBKHB_03765	FGDODFED_03908	AOIKADMI_03594	DNIPDMEP_03758	LLCNFCDM_01020	NJFBFICB_00929	KBIBNICA_03844	GJIOMKFK_01697	HHILILIJ_03699	GJPJKKBK_03927	GHICCBKD_03875	BBNGFLNG_03813	NOACILKJ_03816	LKJDMGHO_03689	HJDCCFAD_03843	MMCDHMLO_03796	CNKBPJFM_03769	NFFEAKCA_03794	BPILNGBG_03901	GFMHJPGA_03672	ODIAFCMG_03844	NKAPDPBJ_03685	ILMOIBHI_03763	ALJJJCHC_03762
group_1559		hydrolase	58	58	1	1	5339				290	626	620	BGPILMMK_00994	MCLENGKD_00805	FIFOEAGP_03626	MFLNEMJB_03860	EHAEOCFH_03678	LHGLAMPO_03709	KICHGFOB_03622	KGFCGFJB_03677	OHEKPPBF_01306	NAANONCB_02749	CAOFHLDI_03647	CFNOKLKA_03670	KEBBBKHB_03706	FGDODFED_03771	AOIKADMI_03536	DNIPDMEP_03700	LLCNFCDM_01078	NJFBFICB_01084	KBIBNICA_03707	GJIOMKFK_01755	HHILILIJ_03641	GJPJKKBK_03868	GHICCBKD_03801	BBNGFLNG_03755	NOACILKJ_03721	LKJDMGHO_03631	HJDCCFAD_03748	MMCDHMLO_03723	CNKBPJFM_03711	NFFEAKCA_03736	BPILNGBG_03823	GFMHJPGA_03613	ODIAFCMG_03786	NKAPDPBJ_03627	ILMOIBHI_03706	ALJJJCHC_03703
ssuB		aliphatic sulfonates ABC transporter ATP-binding protein	58	58	1	1	5237				518	767	762	BGPILMMK_01028	MCLENGKD_00839	FIFOEAGP_03592	MFLNEMJB_03825	EHAEOCFH_03644	LHGLAMPO_03675	KICHGFOB_03588	KGFCGFJB_03643	OHEKPPBF_01272	NAANONCB_02715	CAOFHLDI_03570	CFNOKLKA_03636	KEBBBKHB_03672	FGDODFED_03737	AOIKADMI_03502	DNIPDMEP_03666	LLCNFCDM_01112	NJFBFICB_01118	KBIBNICA_03673	GJIOMKFK_01789	HHILILIJ_03606	GJPJKKBK_03834	GHICCBKD_03766	BBNGFLNG_03720	NOACILKJ_03687	LKJDMGHO_03597	HJDCCFAD_03714	MMCDHMLO_03649	CNKBPJFM_03677	NFFEAKCA_03702	BPILNGBG_03789	GFMHJPGA_03579	ODIAFCMG_03752	NKAPDPBJ_03593	ILMOIBHI_03672	ALJJJCHC_03669
group_1563		fimbrial protein	58	58	1	1	5226				623	1070	1015	BGPILMMK_01037	MCLENGKD_00848	FIFOEAGP_03583	MFLNEMJB_03816	EHAEOCFH_03635	LHGLAMPO_03666	KICHGFOB_03579	KGFCGFJB_03633	OHEKPPBF_01264	NAANONCB_02706	CAOFHLDI_03561	CFNOKLKA_03627	KEBBBKHB_03663	FGDODFED_03728	AOIKADMI_03493	DNIPDMEP_03656	LLCNFCDM_01121	NJFBFICB_01127	KBIBNICA_03664	GJIOMKFK_01798	HHILILIJ_03597	GJPJKKBK_03825	GHICCBKD_03757	BBNGFLNG_03711	NOACILKJ_03678	LKJDMGHO_03588	HJDCCFAD_03705	MMCDHMLO_03640	CNKBPJFM_03668	NFFEAKCA_03693	BPILNGBG_03780	GFMHJPGA_03570	ODIAFCMG_03743	NKAPDPBJ_03584	ILMOIBHI_03663	ALJJJCHC_03660
pgaC		poly-beta-1,6 N-acetyl-D-glucosamine synthase	58	58	1	1	7640				848	1325	1316	BGPILMMK_01182	MCLENGKD_01079	FIFOEAGP_03436	MFLNEMJB_03673	EHAEOCFH_03398	LHGLAMPO_03520	KICHGFOB_03432	KGFCGFJB_03486	OHEKPPBF_01024	NAANONCB_02468	CAOFHLDI_02054	CFNOKLKA_02112	KEBBBKHB_03426	FGDODFED_03588	AOIKADMI_03349	DNIPDMEP_03506	LLCNFCDM_01270	NJFBFICB_01361	KBIBNICA_03519	GJIOMKFK_01945	HHILILIJ_03458	GJPJKKBK_03588	GHICCBKD_03613	BBNGFLNG_03562	NOACILKJ_03435	LKJDMGHO_03440	HJDCCFAD_03468	MMCDHMLO_03495	CNKBPJFM_03521	NFFEAKCA_03546	BPILNGBG_03634	GFMHJPGA_03331	ODIAFCMG_03596	NKAPDPBJ_03436	ILMOIBHI_03515	ALJJJCHC_03422
mdtH		multidrug efflux MFS transporter MdtH	58	58	1	1	6877				650	1208	1198	BGPILMMK_01341	MCLENGKD_01143	FIFOEAGP_03275	MFLNEMJB_03515	EHAEOCFH_03242	LHGLAMPO_03373	KICHGFOB_03316	KGFCGFJB_03326	OHEKPPBF_00867	NAANONCB_02404	CAOFHLDI_02120	CFNOKLKA_02269	KEBBBKHB_03270	FGDODFED_03440	AOIKADMI_03202	DNIPDMEP_03347	LLCNFCDM_01431	NJFBFICB_01521	KBIBNICA_03370	GJIOMKFK_02093	HHILILIJ_03303	GJPJKKBK_03431	GHICCBKD_03460	BBNGFLNG_03401	NOACILKJ_03275	LKJDMGHO_03276	HJDCCFAD_03311	MMCDHMLO_03348	CNKBPJFM_03373	NFFEAKCA_03385	BPILNGBG_03478	GFMHJPGA_03172	ODIAFCMG_03438	NKAPDPBJ_03273	ILMOIBHI_03356	ALJJJCHC_03266
flgK		flagellar hook-associated protein FlgK	58	58	1	1	6859				1367	1643	1638	BGPILMMK_01358	MCLENGKD_01160	FIFOEAGP_03258	MFLNEMJB_03498	EHAEOCFH_03225	LHGLAMPO_03356	KICHGFOB_03299	KGFCGFJB_03309	OHEKPPBF_00850	NAANONCB_02387	CAOFHLDI_02137	CFNOKLKA_02286	KEBBBKHB_03253	FGDODFED_03423	AOIKADMI_03185	DNIPDMEP_03330	LLCNFCDM_01448	NJFBFICB_01538	KBIBNICA_03297	GJIOMKFK_02110	HHILILIJ_03286	GJPJKKBK_03414	GHICCBKD_03443	BBNGFLNG_03384	NOACILKJ_03258	LKJDMGHO_03259	HJDCCFAD_03294	MMCDHMLO_03331	CNKBPJFM_03356	NFFEAKCA_03368	BPILNGBG_03461	GFMHJPGA_03155	ODIAFCMG_03421	NKAPDPBJ_03256	ILMOIBHI_03339	ALJJJCHC_03249
group_1612		acyltransferase family protein	58	58	1	1	6826				704	1073	1060	BGPILMMK_01390	MCLENGKD_01192	FIFOEAGP_03226	MFLNEMJB_03466	EHAEOCFH_03193	LHGLAMPO_03324	KICHGFOB_03267	KGFCGFJB_03277	OHEKPPBF_00818	NAANONCB_02355	CAOFHLDI_02169	CFNOKLKA_02318	KEBBBKHB_03221	FGDODFED_03391	AOIKADMI_03153	DNIPDMEP_03298	LLCNFCDM_01480	NJFBFICB_01570	KBIBNICA_03265	GJIOMKFK_02142	HHILILIJ_03253	GJPJKKBK_03382	GHICCBKD_03410	BBNGFLNG_03352	NOACILKJ_03226	LKJDMGHO_03227	HJDCCFAD_03262	MMCDHMLO_03299	CNKBPJFM_03324	NFFEAKCA_03336	BPILNGBG_03429	GFMHJPGA_03123	ODIAFCMG_03389	NKAPDPBJ_03224	ILMOIBHI_03307	ALJJJCHC_03217
group_1619		lysozyme	58	58	1	1	1523				191	476	471	BGPILMMK_01509	MCLENGKD_01313	FIFOEAGP_03104	MFLNEMJB_02735	EHAEOCFH_03073	LHGLAMPO_03206	KICHGFOB_03151	KGFCGFJB_02928	OHEKPPBF_00698	NAANONCB_02235	CAOFHLDI_02368	CFNOKLKA_02438	KEBBBKHB_03101	FGDODFED_03273	AOIKADMI_03035	DNIPDMEP_03182	LLCNFCDM_01594	NJFBFICB_01693	KBIBNICA_03146	GJIOMKFK_02261	HHILILIJ_03193	GJPJKKBK_03262	GHICCBKD_02875	BBNGFLNG_03235	NOACILKJ_03106	LKJDMGHO_03111	HJDCCFAD_03142	MMCDHMLO_03181	CNKBPJFM_03208	NFFEAKCA_03222	BPILNGBG_03330	GFMHJPGA_03003	ODIAFCMG_03273	NKAPDPBJ_02842	ILMOIBHI_03192	ALJJJCHC_03097
puuP		putrescine/proton symporter PuuP	58	58	1	1	1750				779	1385	1364	BGPILMMK_01764	MCLENGKD_01620	FIFOEAGP_02837	MFLNEMJB_02810	EHAEOCFH_02825	LHGLAMPO_02672	KICHGFOB_02897	KGFCGFJB_02623	OHEKPPBF_00147	NAANONCB_01692	CAOFHLDI_02629	CFNOKLKA_02982	KEBBBKHB_02850	FGDODFED_02829	AOIKADMI_02782	DNIPDMEP_02874	LLCNFCDM_01890	NJFBFICB_02246	KBIBNICA_02701	GJIOMKFK_02797	HHILILIJ_02990	GJPJKKBK_02960	GHICCBKD_03055	BBNGFLNG_02989	NOACILKJ_02565	LKJDMGHO_02874	HJDCCFAD_02896	MMCDHMLO_02645	CNKBPJFM_02734	NFFEAKCA_02986	BPILNGBG_03023	GFMHJPGA_02474	ODIAFCMG_02735	NKAPDPBJ_03090	ILMOIBHI_02938	ALJJJCHC_02848
ycjT		kojibiose phosphorylase	58	58	1	1	1773				2138	2330	2263	BGPILMMK_01786	MCLENGKD_01642	FIFOEAGP_02815	MFLNEMJB_02832	EHAEOCFH_02803	LHGLAMPO_02694	KICHGFOB_02875	KGFCGFJB_02645	OHEKPPBF_00169	NAANONCB_01714	CAOFHLDI_02651	CFNOKLKA_02960	KEBBBKHB_02828	FGDODFED_02851	AOIKADMI_02760	DNIPDMEP_02852	LLCNFCDM_01912	NJFBFICB_02223	KBIBNICA_02723	GJIOMKFK_02775	HHILILIJ_02968	GJPJKKBK_02938	GHICCBKD_03033	BBNGFLNG_02967	NOACILKJ_02587	LKJDMGHO_02852	HJDCCFAD_02874	MMCDHMLO_02667	CNKBPJFM_02756	NFFEAKCA_02964	BPILNGBG_03001	GFMHJPGA_02496	ODIAFCMG_02757	NKAPDPBJ_03068	ILMOIBHI_02916	ALJJJCHC_02826
group_1640		L-Ala-D/L-Glu epimerase	58	58	1	1	1782				674	965	959	BGPILMMK_01795	MCLENGKD_01651	FIFOEAGP_02806	MFLNEMJB_02841	EHAEOCFH_02794	LHGLAMPO_02703	KICHGFOB_02866	KGFCGFJB_02654	OHEKPPBF_00178	NAANONCB_01723	CAOFHLDI_02660	CFNOKLKA_02951	KEBBBKHB_02819	FGDODFED_02860	AOIKADMI_02751	DNIPDMEP_02844	LLCNFCDM_01921	NJFBFICB_02214	KBIBNICA_02732	GJIOMKFK_02766	HHILILIJ_02959	GJPJKKBK_02929	GHICCBKD_03024	BBNGFLNG_02958	NOACILKJ_02596	LKJDMGHO_02843	HJDCCFAD_02865	MMCDHMLO_02676	CNKBPJFM_02765	NFFEAKCA_02955	BPILNGBG_02992	GFMHJPGA_02505	ODIAFCMG_02766	NKAPDPBJ_03059	ILMOIBHI_02907	ALJJJCHC_02817
group_1642		peptide ABC transporter substrate-binding protein	58	58	1	1	1847				545	1613	1594	BGPILMMK_01802	MCLENGKD_01658	FIFOEAGP_02799	MFLNEMJB_02848	EHAEOCFH_02787	LHGLAMPO_02710	KICHGFOB_02859	KGFCGFJB_02661	OHEKPPBF_00185	NAANONCB_01730	CAOFHLDI_02667	CFNOKLKA_02944	KEBBBKHB_02812	FGDODFED_02867	AOIKADMI_02745	DNIPDMEP_02837	LLCNFCDM_01928	NJFBFICB_02207	KBIBNICA_02739	GJIOMKFK_02759	HHILILIJ_02950	GJPJKKBK_02922	GHICCBKD_03017	BBNGFLNG_02951	NOACILKJ_02603	LKJDMGHO_02836	HJDCCFAD_02858	MMCDHMLO_02683	CNKBPJFM_02771	NFFEAKCA_02948	BPILNGBG_02985	GFMHJPGA_02512	ODIAFCMG_02773	NKAPDPBJ_03052	ILMOIBHI_02900	ALJJJCHC_02810
group_1647		YdbH family protein	58	58	1	1	2453				2315	2639	2633	BGPILMMK_01826	MCLENGKD_01965	FIFOEAGP_02776	MFLNEMJB_02942	EHAEOCFH_02696	LHGLAMPO_02733	KICHGFOB_02836	KGFCGFJB_02740	OHEKPPBF_00493	NAANONCB_01823	CAOFHLDI_02752	CFNOKLKA_02852	KEBBBKHB_02719	FGDODFED_02890	AOIKADMI_02722	DNIPDMEP_02814	LLCNFCDM_01951	NJFBFICB_02113	KBIBNICA_02762	GJIOMKFK_02736	HHILILIJ_02847	GJPJKKBK_02771	GHICCBKD_02689	BBNGFLNG_02928	NOACILKJ_02696	LKJDMGHO_02813	HJDCCFAD_02558	MMCDHMLO_02706	CNKBPJFM_02794	NFFEAKCA_02925	BPILNGBG_02750	GFMHJPGA_02750	ODIAFCMG_03000	NKAPDPBJ_03029	ILMOIBHI_02877	ALJJJCHC_02717
narH_1		nitrate reductase subunit beta	58	58	1	1	2368				872	1544	1532	BGPILMMK_01897	MCLENGKD_01894	FIFOEAGP_02706	MFLNEMJB_03012	EHAEOCFH_02623	LHGLAMPO_02804	KICHGFOB_02765	KGFCGFJB_02810	OHEKPPBF_00423	NAANONCB_01893	CAOFHLDI_02821	CFNOKLKA_02782	KEBBBKHB_02649	FGDODFED_02960	AOIKADMI_02652	DNIPDMEP_02743	LLCNFCDM_02022	NJFBFICB_02038	KBIBNICA_02832	GJIOMKFK_02664	HHILILIJ_02778	GJPJKKBK_02701	GHICCBKD_02760	BBNGFLNG_02857	NOACILKJ_02766	LKJDMGHO_02742	HJDCCFAD_02628	MMCDHMLO_02780	CNKBPJFM_02863	NFFEAKCA_02854	BPILNGBG_02821	GFMHJPGA_02680	ODIAFCMG_02929	NKAPDPBJ_02958	ILMOIBHI_02806	ALJJJCHC_02647
ftrA		transcriptional regulator FtrA	58	58	1	1	2287				593	971	964	BGPILMMK_01964	MCLENGKD_01821	FIFOEAGP_02631	MFLNEMJB_03086	EHAEOCFH_02550	LHGLAMPO_02876	KICHGFOB_02693	KGFCGFJB_02886	OHEKPPBF_00350	NAANONCB_01966	CAOFHLDI_02896	CFNOKLKA_02709	KEBBBKHB_02576	FGDODFED_03032	AOIKADMI_02579	DNIPDMEP_02670	LLCNFCDM_02095	NJFBFICB_01964	KBIBNICA_02904	GJIOMKFK_02592	HHILILIJ_02704	GJPJKKBK_02628	GHICCBKD_02833	BBNGFLNG_02783	NOACILKJ_02832	LKJDMGHO_02669	HJDCCFAD_02694	MMCDHMLO_02852	CNKBPJFM_02936	NFFEAKCA_02781	BPILNGBG_02893	GFMHJPGA_02607	ODIAFCMG_02856	NKAPDPBJ_02884	ILMOIBHI_02730	ALJJJCHC_02574
uidA_2		Beta-glucuronidase	58	58	1	1	4022				1106	1811	1154	BGPILMMK_02199	MCLENGKD_02073	FIFOEAGP_02444	MFLNEMJB_02581	EHAEOCFH_02368	LHGLAMPO_02524	KICHGFOB_02511	KGFCGFJB_02466	OHEKPPBF_05407	NAANONCB_01535	CAOFHLDI_03001	CFNOKLKA_03140	KEBBBKHB_02397	FGDODFED_02613	AOIKADMI_02420	DNIPDMEP_02552	LLCNFCDM_02270	NJFBFICB_02405	KBIBNICA_02542	GJIOMKFK_02944	HHILILIJ_02473	GJPJKKBK_02449	GHICCBKD_02583	BBNGFLNG_02603	NOACILKJ_02406	LKJDMGHO_02494	HJDCCFAD_02450	MMCDHMLO_02495	CNKBPJFM_02578	NFFEAKCA_02606	BPILNGBG_02568	GFMHJPGA_02320	ODIAFCMG_02577	NKAPDPBJ_02443	ILMOIBHI_02549	ALJJJCHC_02392
malX		PTS system maltose-specific EIICB component	58	58	1	1	4017				1172	1592	1584	BGPILMMK_02204	MCLENGKD_02078	FIFOEAGP_02439	MFLNEMJB_02576	EHAEOCFH_02363	LHGLAMPO_02519	KICHGFOB_02506	KGFCGFJB_02461	OHEKPPBF_05402	NAANONCB_01530	CAOFHLDI_03005	CFNOKLKA_03145	KEBBBKHB_02392	FGDODFED_02608	AOIKADMI_02415	DNIPDMEP_02547	LLCNFCDM_02275	NJFBFICB_02410	KBIBNICA_02537	GJIOMKFK_02949	HHILILIJ_02469	GJPJKKBK_02444	GHICCBKD_02578	BBNGFLNG_02598	NOACILKJ_02401	LKJDMGHO_02489	HJDCCFAD_02445	MMCDHMLO_02490	CNKBPJFM_02573	NFFEAKCA_02601	BPILNGBG_02563	GFMHJPGA_02315	ODIAFCMG_02572	NKAPDPBJ_02438	ILMOIBHI_02544	ALJJJCHC_02387
group_1683		FUSC family protein	58	58	1	1	3991				1013	2012	1960	BGPILMMK_02230	MCLENGKD_02102	FIFOEAGP_02413	MFLNEMJB_02550	EHAEOCFH_02337	LHGLAMPO_02493	KICHGFOB_02480	KGFCGFJB_02435	OHEKPPBF_05376	NAANONCB_01504	CAOFHLDI_03031	CFNOKLKA_03171	KEBBBKHB_02366	FGDODFED_02582	AOIKADMI_02389	DNIPDMEP_02521	LLCNFCDM_02301	NJFBFICB_02436	KBIBNICA_02511	GJIOMKFK_02975	HHILILIJ_02443	GJPJKKBK_02418	GHICCBKD_02552	BBNGFLNG_02572	NOACILKJ_02375	LKJDMGHO_02463	HJDCCFAD_02419	MMCDHMLO_02464	CNKBPJFM_02547	NFFEAKCA_02575	BPILNGBG_02537	GFMHJPGA_02289	ODIAFCMG_02546	NKAPDPBJ_02412	ILMOIBHI_02518	ALJJJCHC_02361
group_1685		ATP-dependent helicase	58	58	1	1	3961				4466	4616	4613	BGPILMMK_02238	MCLENGKD_02110	FIFOEAGP_02404	MFLNEMJB_02542	EHAEOCFH_02329	LHGLAMPO_02485	KICHGFOB_02472	KGFCGFJB_02427	OHEKPPBF_05368	NAANONCB_01496	CAOFHLDI_03039	CFNOKLKA_03179	KEBBBKHB_02358	FGDODFED_02574	AOIKADMI_02381	DNIPDMEP_02513	LLCNFCDM_02309	NJFBFICB_02444	KBIBNICA_02503	GJIOMKFK_02983	HHILILIJ_02435	GJPJKKBK_02410	GHICCBKD_02544	BBNGFLNG_02564	NOACILKJ_02367	LKJDMGHO_02455	HJDCCFAD_02411	MMCDHMLO_02456	CNKBPJFM_02539	NFFEAKCA_02567	BPILNGBG_02530	GFMHJPGA_02281	ODIAFCMG_02538	NKAPDPBJ_02403	ILMOIBHI_02510	ALJJJCHC_02353
group_1689		FAD-NAD(P)-binding protein	58	58	1	1	3946				1052	1604	1594	BGPILMMK_02254	MCLENGKD_02126	FIFOEAGP_02388	MFLNEMJB_02526	EHAEOCFH_02313	LHGLAMPO_02469	KICHGFOB_02456	KGFCGFJB_02411	OHEKPPBF_05352	NAANONCB_01480	CAOFHLDI_03055	CFNOKLKA_03195	KEBBBKHB_02342	FGDODFED_02558	AOIKADMI_02365	DNIPDMEP_02497	LLCNFCDM_02325	NJFBFICB_02460	KBIBNICA_02487	GJIOMKFK_02999	HHILILIJ_02417	GJPJKKBK_02394	GHICCBKD_02527	BBNGFLNG_02548	NOACILKJ_02351	LKJDMGHO_02439	HJDCCFAD_02395	MMCDHMLO_02440	CNKBPJFM_02523	NFFEAKCA_02551	BPILNGBG_02512	GFMHJPGA_02265	ODIAFCMG_02522	NKAPDPBJ_02387	ILMOIBHI_02494	ALJJJCHC_02337
ydhT		putative protein YdhT	58	58	1	1	3945				599	812	759	BGPILMMK_02255	MCLENGKD_02127	FIFOEAGP_02387	MFLNEMJB_02525	EHAEOCFH_02312	LHGLAMPO_02468	KICHGFOB_02455	KGFCGFJB_02410	OHEKPPBF_05351	NAANONCB_01479	CAOFHLDI_03056	CFNOKLKA_03196	KEBBBKHB_02341	FGDODFED_02557	AOIKADMI_02364	DNIPDMEP_02496	LLCNFCDM_02326	NJFBFICB_02461	KBIBNICA_02486	GJIOMKFK_03000	HHILILIJ_02416	GJPJKKBK_02393	GHICCBKD_02526	BBNGFLNG_02547	NOACILKJ_02350	LKJDMGHO_02438	HJDCCFAD_02394	MMCDHMLO_02439	CNKBPJFM_02522	NFFEAKCA_02550	BPILNGBG_02511	GFMHJPGA_02264	ODIAFCMG_02521	NKAPDPBJ_02386	ILMOIBHI_02493	ALJJJCHC_02336
group_1692		YdhW family putative oxidoreductase system protein	58	58	1	1	3942				410	638	630	BGPILMMK_02258	MCLENGKD_02130	FIFOEAGP_02384	MFLNEMJB_02522	EHAEOCFH_02309	LHGLAMPO_02465	KICHGFOB_02452	KGFCGFJB_02407	OHEKPPBF_05348	NAANONCB_01476	CAOFHLDI_03059	CFNOKLKA_03199	KEBBBKHB_02338	FGDODFED_02554	AOIKADMI_02361	DNIPDMEP_02493	LLCNFCDM_02329	NJFBFICB_02464	KBIBNICA_02483	GJIOMKFK_03003	HHILILIJ_02412	GJPJKKBK_02390	GHICCBKD_02523	BBNGFLNG_02544	NOACILKJ_02347	LKJDMGHO_02435	HJDCCFAD_02391	MMCDHMLO_02436	CNKBPJFM_02519	NFFEAKCA_02547	BPILNGBG_02508	GFMHJPGA_02261	ODIAFCMG_02518	NKAPDPBJ_02383	ILMOIBHI_02490	ALJJJCHC_02333
group_1694		acyl-CoA dehydrogenase	58	58	1	1	3918				1025	1151	1146	BGPILMMK_02281	MCLENGKD_02153	FIFOEAGP_02361	MFLNEMJB_02499	EHAEOCFH_02286	LHGLAMPO_02442	KICHGFOB_02429	KGFCGFJB_02384	OHEKPPBF_05325	NAANONCB_01453	CAOFHLDI_03082	CFNOKLKA_03222	KEBBBKHB_02315	FGDODFED_02531	AOIKADMI_02338	DNIPDMEP_02470	LLCNFCDM_02352	NJFBFICB_02487	KBIBNICA_02460	GJIOMKFK_03026	HHILILIJ_02389	GJPJKKBK_02367	GHICCBKD_02500	BBNGFLNG_02521	NOACILKJ_02324	LKJDMGHO_02412	HJDCCFAD_02368	MMCDHMLO_02413	CNKBPJFM_02496	NFFEAKCA_02524	BPILNGBG_02485	GFMHJPGA_02238	ODIAFCMG_02495	NKAPDPBJ_02360	ILMOIBHI_02466	ALJJJCHC_02310
group_1696		YdiU family protein	58	58	1	1	3905				1133	1436	1430	BGPILMMK_02293	MCLENGKD_02165	FIFOEAGP_02349	MFLNEMJB_02487	EHAEOCFH_02274	LHGLAMPO_02430	KICHGFOB_02417	KGFCGFJB_02372	OHEKPPBF_05313	NAANONCB_01441	CAOFHLDI_03094	CFNOKLKA_03234	KEBBBKHB_02303	FGDODFED_02519	AOIKADMI_02326	DNIPDMEP_02458	LLCNFCDM_02364	NJFBFICB_02499	KBIBNICA_02448	GJIOMKFK_03038	HHILILIJ_02377	GJPJKKBK_02355	GHICCBKD_02488	BBNGFLNG_02509	NOACILKJ_02312	LKJDMGHO_02400	HJDCCFAD_02356	MMCDHMLO_02401	CNKBPJFM_02483	NFFEAKCA_02512	BPILNGBG_02473	GFMHJPGA_02226	ODIAFCMG_02483	NKAPDPBJ_02348	ILMOIBHI_02454	ALJJJCHC_02298
group_1698		ShET2/EspL2 family type III secretion system effector toxin	58	58	1	1	3891				1088	1898	1884	BGPILMMK_02306	MCLENGKD_02178	FIFOEAGP_02336	MFLNEMJB_02474	EHAEOCFH_02261	LHGLAMPO_02417	KICHGFOB_02404	KGFCGFJB_02359	OHEKPPBF_05300	NAANONCB_01428	CAOFHLDI_03107	CFNOKLKA_03247	KEBBBKHB_02290	FGDODFED_02451	AOIKADMI_02313	DNIPDMEP_02445	LLCNFCDM_02377	NJFBFICB_02512	KBIBNICA_02435	GJIOMKFK_03051	HHILILIJ_02364	GJPJKKBK_02342	GHICCBKD_02475	BBNGFLNG_02496	NOACILKJ_02299	LKJDMGHO_02387	HJDCCFAD_02343	MMCDHMLO_02388	CNKBPJFM_02470	NFFEAKCA_02499	BPILNGBG_02460	GFMHJPGA_02213	ODIAFCMG_02470	NKAPDPBJ_02335	ILMOIBHI_02441	ALJJJCHC_02285
ydjY		protein YdjY	58	58	1	1	3860				401	677	672	BGPILMMK_02337	MCLENGKD_02209	FIFOEAGP_02305	MFLNEMJB_02443	EHAEOCFH_02230	LHGLAMPO_02386	KICHGFOB_02373	KGFCGFJB_02328	OHEKPPBF_05269	NAANONCB_01397	CAOFHLDI_03138	CFNOKLKA_03278	KEBBBKHB_02259	FGDODFED_02420	AOIKADMI_02282	DNIPDMEP_02414	LLCNFCDM_02408	NJFBFICB_02543	KBIBNICA_02404	GJIOMKFK_03082	HHILILIJ_02333	GJPJKKBK_02311	GHICCBKD_02444	BBNGFLNG_02465	NOACILKJ_02268	LKJDMGHO_02356	HJDCCFAD_02312	MMCDHMLO_02357	CNKBPJFM_02439	NFFEAKCA_02468	BPILNGBG_02429	GFMHJPGA_02182	ODIAFCMG_02439	NKAPDPBJ_02304	ILMOIBHI_02410	ALJJJCHC_02254
group_1702		ABC transporter permease	58	58	1	1	3856				1535	1847	1545	BGPILMMK_02341	MCLENGKD_02213	FIFOEAGP_02301	MFLNEMJB_02439	EHAEOCFH_02226	LHGLAMPO_02382	KICHGFOB_02369	KGFCGFJB_02324	OHEKPPBF_05265	NAANONCB_01393	CAOFHLDI_03142	CFNOKLKA_03282	KEBBBKHB_02255	FGDODFED_02416	AOIKADMI_02278	DNIPDMEP_02410	LLCNFCDM_02412	NJFBFICB_02547	KBIBNICA_02400	GJIOMKFK_03086	HHILILIJ_02329	GJPJKKBK_02307	GHICCBKD_02440	BBNGFLNG_02461	NOACILKJ_02264	LKJDMGHO_02352	HJDCCFAD_02308	MMCDHMLO_02353	CNKBPJFM_02435	NFFEAKCA_02464	BPILNGBG_02425	GFMHJPGA_02178	ODIAFCMG_02435	NKAPDPBJ_02300	ILMOIBHI_02406	ALJJJCHC_02250
group_1704		MFS transporter	58	58	1	1	3835				878	1379	1370	BGPILMMK_02365	MCLENGKD_02237	FIFOEAGP_02277	MFLNEMJB_02417	EHAEOCFH_02202	LHGLAMPO_02361	KICHGFOB_02345	KGFCGFJB_02300	OHEKPPBF_05241	NAANONCB_01372	CAOFHLDI_03163	CFNOKLKA_03306	KEBBBKHB_02231	FGDODFED_02392	AOIKADMI_02254	DNIPDMEP_02389	LLCNFCDM_02436	NJFBFICB_02571	KBIBNICA_02376	GJIOMKFK_03110	HHILILIJ_02308	GJPJKKBK_02283	GHICCBKD_02418	BBNGFLNG_02439	NOACILKJ_02240	LKJDMGHO_02328	HJDCCFAD_02284	MMCDHMLO_02329	CNKBPJFM_02411	NFFEAKCA_02443	BPILNGBG_02404	GFMHJPGA_02156	ODIAFCMG_02411	NKAPDPBJ_02276	ILMOIBHI_02384	ALJJJCHC_02226
group_1706		oxidoreductase	58	58	1	1	3834				677	1076	1069	BGPILMMK_02367	MCLENGKD_02238	FIFOEAGP_02276	MFLNEMJB_02416	EHAEOCFH_02201	LHGLAMPO_02360	KICHGFOB_02344	KGFCGFJB_02299	OHEKPPBF_05240	NAANONCB_01371	CAOFHLDI_03165	CFNOKLKA_03307	KEBBBKHB_02230	FGDODFED_02391	AOIKADMI_02253	DNIPDMEP_02388	LLCNFCDM_02437	NJFBFICB_02572	KBIBNICA_02375	GJIOMKFK_03111	HHILILIJ_02307	GJPJKKBK_02282	GHICCBKD_02417	BBNGFLNG_02438	NOACILKJ_02239	LKJDMGHO_02327	HJDCCFAD_02283	MMCDHMLO_02328	CNKBPJFM_02410	NFFEAKCA_02442	BPILNGBG_02403	GFMHJPGA_02155	ODIAFCMG_02410	NKAPDPBJ_02275	ILMOIBHI_02383	ALJJJCHC_02225
nimT		2-nitroimidazole transporter	58	58	1	1	3820				596	1181	1170	BGPILMMK_02381	MCLENGKD_02252	FIFOEAGP_02262	MFLNEMJB_02402	EHAEOCFH_02187	LHGLAMPO_02345	KICHGFOB_02330	KGFCGFJB_02285	OHEKPPBF_05226	NAANONCB_01357	CAOFHLDI_03179	CFNOKLKA_03321	KEBBBKHB_02216	FGDODFED_02377	AOIKADMI_02239	DNIPDMEP_02374	LLCNFCDM_02451	NJFBFICB_02586	KBIBNICA_02361	GJIOMKFK_03125	HHILILIJ_02293	GJPJKKBK_02268	GHICCBKD_02403	BBNGFLNG_02424	NOACILKJ_02225	LKJDMGHO_02313	HJDCCFAD_02269	MMCDHMLO_02314	CNKBPJFM_02396	NFFEAKCA_02428	BPILNGBG_02389	GFMHJPGA_02141	ODIAFCMG_02396	NKAPDPBJ_02261	ILMOIBHI_02369	ALJJJCHC_02211
yeaV		BCCT family transporter YeaV	58	58	1	1	3809				962	1610	1598	BGPILMMK_02391	MCLENGKD_02262	FIFOEAGP_02252	MFLNEMJB_02392	EHAEOCFH_02177	LHGLAMPO_02335	KICHGFOB_02320	KGFCGFJB_02275	OHEKPPBF_05216	NAANONCB_01347	CAOFHLDI_03189	CFNOKLKA_03331	KEBBBKHB_02206	FGDODFED_02367	AOIKADMI_02229	DNIPDMEP_02364	LLCNFCDM_02461	NJFBFICB_02596	KBIBNICA_02351	GJIOMKFK_03135	HHILILIJ_02283	GJPJKKBK_02258	GHICCBKD_02393	BBNGFLNG_02414	NOACILKJ_02215	LKJDMGHO_02303	HJDCCFAD_02259	MMCDHMLO_02304	CNKBPJFM_02386	NFFEAKCA_02418	BPILNGBG_02379	GFMHJPGA_02131	ODIAFCMG_02386	NKAPDPBJ_02251	ILMOIBHI_02359	ALJJJCHC_02201
pphA		protein-serine/threonine phosphatase	58	58	1	1	3771				410	656	651	BGPILMMK_02428	MCLENGKD_02299	FIFOEAGP_02215	MFLNEMJB_02355	EHAEOCFH_02139	LHGLAMPO_02297	KICHGFOB_02283	KGFCGFJB_02238	OHEKPPBF_05178	NAANONCB_01310	CAOFHLDI_03227	CFNOKLKA_03367	KEBBBKHB_02168	FGDODFED_02330	AOIKADMI_02193	DNIPDMEP_02326	LLCNFCDM_02498	NJFBFICB_02633	KBIBNICA_02314	GJIOMKFK_03171	HHILILIJ_02245	GJPJKKBK_02220	GHICCBKD_02357	BBNGFLNG_02378	NOACILKJ_02177	LKJDMGHO_02265	HJDCCFAD_02221	MMCDHMLO_02266	CNKBPJFM_02350	NFFEAKCA_02380	BPILNGBG_02343	GFMHJPGA_02093	ODIAFCMG_02348	NKAPDPBJ_02213	ILMOIBHI_02322	ALJJJCHC_02163
ruvA		Holliday junction branch migration protein RuvA	58	58	1	1	3743				230	611	604	BGPILMMK_02517	MCLENGKD_02325	FIFOEAGP_02189	MFLNEMJB_02329	EHAEOCFH_02113	LHGLAMPO_02271	KICHGFOB_02257	KGFCGFJB_02212	OHEKPPBF_05152	NAANONCB_01284	CAOFHLDI_03253	CFNOKLKA_03393	KEBBBKHB_02142	FGDODFED_02304	AOIKADMI_02167	DNIPDMEP_02300	LLCNFCDM_02524	NJFBFICB_02658	KBIBNICA_02288	GJIOMKFK_03197	HHILILIJ_02219	GJPJKKBK_02194	GHICCBKD_02331	BBNGFLNG_02352	NOACILKJ_02151	LKJDMGHO_02239	HJDCCFAD_02195	MMCDHMLO_02240	CNKBPJFM_02324	NFFEAKCA_02354	BPILNGBG_02317	GFMHJPGA_02067	ODIAFCMG_02322	NKAPDPBJ_02187	ILMOIBHI_02296	ALJJJCHC_02137
group_1733		Trimethylamine-N-oxide reductase 2	58	58	1	1	3731				1949	2429	2420	BGPILMMK_02597	MCLENGKD_02336	FIFOEAGP_02178	MFLNEMJB_02318	EHAEOCFH_02102	LHGLAMPO_02260	KICHGFOB_02246	KGFCGFJB_02201	OHEKPPBF_05141	NAANONCB_01273	CAOFHLDI_03323	CFNOKLKA_03404	KEBBBKHB_02131	FGDODFED_02293	AOIKADMI_02156	DNIPDMEP_02273	LLCNFCDM_02535	NJFBFICB_02669	KBIBNICA_02277	GJIOMKFK_03208	HHILILIJ_02208	GJPJKKBK_02123	GHICCBKD_02320	BBNGFLNG_02341	NOACILKJ_02140	LKJDMGHO_02228	HJDCCFAD_02184	MMCDHMLO_02229	CNKBPJFM_02313	NFFEAKCA_02343	BPILNGBG_02306	GFMHJPGA_02056	ODIAFCMG_02311	NKAPDPBJ_02176	ILMOIBHI_02285	ALJJJCHC_02126
flhA_2		flagellar biosynthesis protein FlhA	58	58	1	1	3724				1346	2078	2065	BGPILMMK_02604	MCLENGKD_02343	FIFOEAGP_02171	MFLNEMJB_02311	EHAEOCFH_02095	LHGLAMPO_02253	KICHGFOB_02239	KGFCGFJB_02194	OHEKPPBF_05134	NAANONCB_01266	CAOFHLDI_03330	CFNOKLKA_03411	KEBBBKHB_02124	FGDODFED_02286	AOIKADMI_02149	DNIPDMEP_02266	LLCNFCDM_02542	NJFBFICB_02676	KBIBNICA_02270	GJIOMKFK_03215	HHILILIJ_02201	GJPJKKBK_02116	GHICCBKD_02313	BBNGFLNG_02334	NOACILKJ_02133	LKJDMGHO_02221	HJDCCFAD_02177	MMCDHMLO_02222	CNKBPJFM_02306	NFFEAKCA_02336	BPILNGBG_02299	GFMHJPGA_02049	ODIAFCMG_02304	NKAPDPBJ_02169	ILMOIBHI_02278	ALJJJCHC_02119
tcyJ		cystine ABC transporter substrate-binding protein	58	58	1	1	3650				620	857	852	BGPILMMK_02672	MCLENGKD_02382	FIFOEAGP_02103	MFLNEMJB_02243	EHAEOCFH_02056	LHGLAMPO_02185	KICHGFOB_02171	KGFCGFJB_02124	OHEKPPBF_05065	NAANONCB_01198	CAOFHLDI_03420	CFNOKLKA_03480	KEBBBKHB_02055	FGDODFED_02216	AOIKADMI_02081	DNIPDMEP_02193	LLCNFCDM_02612	NJFBFICB_02745	KBIBNICA_02202	GJIOMKFK_03283	HHILILIJ_02113	GJPJKKBK_02047	GHICCBKD_02245	BBNGFLNG_02264	NOACILKJ_02060	LKJDMGHO_02183	HJDCCFAD_02108	MMCDHMLO_02154	CNKBPJFM_02237	NFFEAKCA_02266	BPILNGBG_02228	GFMHJPGA_01980	ODIAFCMG_02236	NKAPDPBJ_02101	ILMOIBHI_02210	ALJJJCHC_02050
yedQ		cellulose biosynthesis regulator YedQ	58	58	1	1	3615				1220	1802	1687	BGPILMMK_02705	MCLENGKD_02415	FIFOEAGP_02070	MFLNEMJB_02210	EHAEOCFH_02023	LHGLAMPO_02152	KICHGFOB_02138	KGFCGFJB_02092	OHEKPPBF_05032	NAANONCB_01165	CAOFHLDI_03455	CFNOKLKA_03513	KEBBBKHB_02022	FGDODFED_02183	AOIKADMI_02048	DNIPDMEP_02160	LLCNFCDM_02645	NJFBFICB_02778	KBIBNICA_02169	GJIOMKFK_03316	HHILILIJ_02080	GJPJKKBK_02014	GHICCBKD_02212	BBNGFLNG_02231	NOACILKJ_02027	LKJDMGHO_02150	HJDCCFAD_02075	MMCDHMLO_02121	CNKBPJFM_02204	NFFEAKCA_02233	BPILNGBG_02195	GFMHJPGA_01947	ODIAFCMG_02204	NKAPDPBJ_02068	ILMOIBHI_02177	ALJJJCHC_02017
group_1745		glycosyltransferase	58	58	1	1	417				563	746	740	BGPILMMK_02854	MCLENGKD_02562	FIFOEAGP_01833	MFLNEMJB_01977	EHAEOCFH_01876	LHGLAMPO_01916	KICHGFOB_01909	KGFCGFJB_01865	OHEKPPBF_04887	NAANONCB_01020	CAOFHLDI_01864	CFNOKLKA_01844	KEBBBKHB_01874	FGDODFED_01945	AOIKADMI_01905	DNIPDMEP_01933	LLCNFCDM_02876	NJFBFICB_02917	KBIBNICA_01933	GJIOMKFK_03551	HHILILIJ_01917	GJPJKKBK_01870	GHICCBKD_01977	BBNGFLNG_02005	NOACILKJ_01880	LKJDMGHO_02007	HJDCCFAD_01927	MMCDHMLO_01886	CNKBPJFM_01978	NFFEAKCA_02003	BPILNGBG_01886	GFMHJPGA_01800	ODIAFCMG_01967	NKAPDPBJ_01832	ILMOIBHI_02034	ALJJJCHC_01871
wzy		O157 family O-antigen polymerase	58	58	1	1	418				983	1184	1177	BGPILMMK_02855	MCLENGKD_02563	FIFOEAGP_01832	MFLNEMJB_01976	EHAEOCFH_01875	LHGLAMPO_01915	KICHGFOB_01908	KGFCGFJB_01864	OHEKPPBF_04886	NAANONCB_01019	CAOFHLDI_01863	CFNOKLKA_01843	KEBBBKHB_01873	FGDODFED_01944	AOIKADMI_01904	DNIPDMEP_01932	LLCNFCDM_02877	NJFBFICB_02918	KBIBNICA_01932	GJIOMKFK_03552	HHILILIJ_01916	GJPJKKBK_01869	GHICCBKD_01976	BBNGFLNG_02004	NOACILKJ_01879	LKJDMGHO_02006	HJDCCFAD_01926	MMCDHMLO_01885	CNKBPJFM_01977	NFFEAKCA_02002	BPILNGBG_01885	GFMHJPGA_01799	ODIAFCMG_01966	NKAPDPBJ_01831	ILMOIBHI_02033	ALJJJCHC_01870
group_1747		WGR domain-containing protein	58	58	1	1	522				560	728	721	BGPILMMK_02930	MCLENGKD_02638	FIFOEAGP_01755	MFLNEMJB_01859	EHAEOCFH_01800	LHGLAMPO_01787	KICHGFOB_01790	KGFCGFJB_01789	OHEKPPBF_04811	NAANONCB_00944	CAOFHLDI_01787	CFNOKLKA_01768	KEBBBKHB_01798	FGDODFED_01823	AOIKADMI_01786	DNIPDMEP_01813	LLCNFCDM_02995	NJFBFICB_02993	KBIBNICA_01811	GJIOMKFK_03627	HHILILIJ_01841	GJPJKKBK_01794	GHICCBKD_01859	BBNGFLNG_01887	NOACILKJ_01803	LKJDMGHO_01888	HJDCCFAD_01850	MMCDHMLO_01787	CNKBPJFM_01860	NFFEAKCA_01885	BPILNGBG_01809	GFMHJPGA_01724	ODIAFCMG_01891	NKAPDPBJ_01754	ILMOIBHI_01915	ALJJJCHC_01795
group_1759		DedA family protein	58	58	1	1	8522				275	578	572	BGPILMMK_03036	MCLENGKD_02740	FIFOEAGP_01684	MFLNEMJB_01763	EHAEOCFH_01700	LHGLAMPO_01696	KICHGFOB_01696	KGFCGFJB_01697	OHEKPPBF_04711	NAANONCB_03462	CAOFHLDI_01760	CFNOKLKA_01699	KEBBBKHB_01698	FGDODFED_01712	AOIKADMI_01692	DNIPDMEP_01720	LLCNFCDM_03149	NJFBFICB_03095	KBIBNICA_01703	GJIOMKFK_03718	HHILILIJ_01740	GJPJKKBK_01696	GHICCBKD_01763	BBNGFLNG_01797	NOACILKJ_01700	LKJDMGHO_01792	HJDCCFAD_01747	MMCDHMLO_01695	CNKBPJFM_01749	NFFEAKCA_01789	BPILNGBG_01704	GFMHJPGA_01696	ODIAFCMG_01793	NKAPDPBJ_01683	ILMOIBHI_01806	ALJJJCHC_01695
cirA		catecholate siderophore receptor CirA	58	58	1	1	8546				1562	1979	1971	BGPILMMK_03060	MCLENGKD_02764	FIFOEAGP_01660	MFLNEMJB_01739	EHAEOCFH_01676	LHGLAMPO_01672	KICHGFOB_01672	KGFCGFJB_01673	OHEKPPBF_04687	NAANONCB_03486	CAOFHLDI_01736	CFNOKLKA_01675	KEBBBKHB_01674	FGDODFED_01688	AOIKADMI_01668	DNIPDMEP_01696	LLCNFCDM_03173	NJFBFICB_03119	KBIBNICA_01679	GJIOMKFK_03742	HHILILIJ_01716	GJPJKKBK_01672	GHICCBKD_01739	BBNGFLNG_01773	NOACILKJ_01676	LKJDMGHO_01768	HJDCCFAD_01723	MMCDHMLO_01671	CNKBPJFM_01725	NFFEAKCA_01765	BPILNGBG_01680	GFMHJPGA_01672	ODIAFCMG_01769	NKAPDPBJ_01659	ILMOIBHI_01782	ALJJJCHC_01671
group_1763		mannitol dehydrogenase family protein	58	58	1	1	8565				866	1475	1443	BGPILMMK_03078	MCLENGKD_02782	FIFOEAGP_01642	MFLNEMJB_01721	EHAEOCFH_01658	LHGLAMPO_01654	KICHGFOB_01653	KGFCGFJB_01655	OHEKPPBF_04669	NAANONCB_03504	CAOFHLDI_01718	CFNOKLKA_01657	KEBBBKHB_01656	FGDODFED_01670	AOIKADMI_01650	DNIPDMEP_01678	LLCNFCDM_03191	NJFBFICB_03137	KBIBNICA_01661	GJIOMKFK_03760	HHILILIJ_01698	GJPJKKBK_01654	GHICCBKD_01721	BBNGFLNG_01755	NOACILKJ_01658	LKJDMGHO_01750	HJDCCFAD_01705	MMCDHMLO_01653	CNKBPJFM_01707	NFFEAKCA_01747	BPILNGBG_01662	GFMHJPGA_01654	ODIAFCMG_01751	NKAPDPBJ_01641	ILMOIBHI_01764	ALJJJCHC_01653
glpQ		glycerophosphodiester phosphodiesterase	58	58	1	1	8631				857	1076	1019	BGPILMMK_03143	MCLENGKD_02845	FIFOEAGP_01579	MFLNEMJB_01657	EHAEOCFH_01595	LHGLAMPO_01590	KICHGFOB_01590	KGFCGFJB_01591	OHEKPPBF_04606	NAANONCB_03567	CAOFHLDI_01654	CFNOKLKA_01594	KEBBBKHB_01593	FGDODFED_01606	AOIKADMI_01587	DNIPDMEP_01615	LLCNFCDM_03254	NJFBFICB_03200	KBIBNICA_01597	GJIOMKFK_03824	HHILILIJ_01634	GJPJKKBK_01591	GHICCBKD_01657	BBNGFLNG_01691	NOACILKJ_01595	LKJDMGHO_01687	HJDCCFAD_01642	MMCDHMLO_01589	CNKBPJFM_01644	NFFEAKCA_01684	BPILNGBG_01595	GFMHJPGA_01591	ODIAFCMG_01686	NKAPDPBJ_01578	ILMOIBHI_01700	ALJJJCHC_01590
glpT		glycerol-3-phosphate transporter	58	58	1	1	8633				1112	1358	1353	BGPILMMK_03144	MCLENGKD_02846	FIFOEAGP_01578	MFLNEMJB_01656	EHAEOCFH_01594	LHGLAMPO_01589	KICHGFOB_01589	KGFCGFJB_01590	OHEKPPBF_04605	NAANONCB_03568	CAOFHLDI_01653	CFNOKLKA_01593	KEBBBKHB_01592	FGDODFED_01605	AOIKADMI_01586	DNIPDMEP_01614	LLCNFCDM_03255	NJFBFICB_03201	KBIBNICA_01596	GJIOMKFK_03825	HHILILIJ_01633	GJPJKKBK_01590	GHICCBKD_01656	BBNGFLNG_01690	NOACILKJ_01594	LKJDMGHO_01686	HJDCCFAD_01641	MMCDHMLO_01588	CNKBPJFM_01643	NFFEAKCA_01683	BPILNGBG_01594	GFMHJPGA_01590	ODIAFCMG_01685	NKAPDPBJ_01577	ILMOIBHI_01699	ALJJJCHC_01589
group_1777		glutathione transferase	58	58	1	1	678				470	644	641	BGPILMMK_03202	MCLENGKD_02904	FIFOEAGP_01517	MFLNEMJB_01597	EHAEOCFH_01533	LHGLAMPO_01531	KICHGFOB_01527	KGFCGFJB_01531	OHEKPPBF_04544	NAANONCB_03627	CAOFHLDI_01595	CFNOKLKA_01534	KEBBBKHB_01531	FGDODFED_01547	AOIKADMI_01525	DNIPDMEP_01553	LLCNFCDM_03316	NJFBFICB_03259	KBIBNICA_01538	GJIOMKFK_03883	HHILILIJ_01575	GJPJKKBK_01529	GHICCBKD_01597	BBNGFLNG_01631	NOACILKJ_01530	LKJDMGHO_01624	HJDCCFAD_01580	MMCDHMLO_01530	CNKBPJFM_01582	NFFEAKCA_01622	BPILNGBG_01533	GFMHJPGA_01529	ODIAFCMG_01623	NKAPDPBJ_01516	ILMOIBHI_01638	ALJJJCHC_01528
group_1779		Rpn family recombination-promoting nuclease/putative transposase	58	58	1	1	683				623	890	885	BGPILMMK_03206	MCLENGKD_02908	FIFOEAGP_01513	MFLNEMJB_01593	EHAEOCFH_01529	LHGLAMPO_01527	KICHGFOB_01523	KGFCGFJB_01527	OHEKPPBF_04540	NAANONCB_03631	CAOFHLDI_01591	CFNOKLKA_01530	KEBBBKHB_01527	FGDODFED_01543	AOIKADMI_01521	DNIPDMEP_01549	LLCNFCDM_03320	NJFBFICB_03263	KBIBNICA_01534	GJIOMKFK_03887	HHILILIJ_01568	GJPJKKBK_01525	GHICCBKD_01593	BBNGFLNG_01627	NOACILKJ_01526	LKJDMGHO_01620	HJDCCFAD_01576	MMCDHMLO_01526	CNKBPJFM_01578	NFFEAKCA_01618	BPILNGBG_01529	GFMHJPGA_01525	ODIAFCMG_01619	NKAPDPBJ_01512	ILMOIBHI_01634	ALJJJCHC_01524
group_1781		MFS transporter	58	58	1	1	701				716	1178	1170	BGPILMMK_03223	MCLENGKD_02925	FIFOEAGP_01496	MFLNEMJB_01576	EHAEOCFH_01512	LHGLAMPO_01510	KICHGFOB_01506	KGFCGFJB_01510	OHEKPPBF_04523	NAANONCB_03648	CAOFHLDI_01574	CFNOKLKA_01513	KEBBBKHB_01510	FGDODFED_01526	AOIKADMI_01504	DNIPDMEP_01532	LLCNFCDM_03337	NJFBFICB_03280	KBIBNICA_01517	GJIOMKFK_03904	HHILILIJ_01551	GJPJKKBK_01508	GHICCBKD_01576	BBNGFLNG_01610	NOACILKJ_01509	LKJDMGHO_01603	HJDCCFAD_01559	MMCDHMLO_01509	CNKBPJFM_01561	NFFEAKCA_01601	BPILNGBG_01512	GFMHJPGA_01508	ODIAFCMG_01602	NKAPDPBJ_01495	ILMOIBHI_01617	ALJJJCHC_01507
group_1783		aminoimidazole riboside kinase	58	58	1	1	909				272	917	880	BGPILMMK_03259	MCLENGKD_02961	FIFOEAGP_01457	MFLNEMJB_01467	EHAEOCFH_01474	LHGLAMPO_01474	KICHGFOB_01470	KGFCGFJB_01474	OHEKPPBF_04487	NAANONCB_03684	CAOFHLDI_01538	CFNOKLKA_01477	KEBBBKHB_01474	FGDODFED_01490	AOIKADMI_01468	DNIPDMEP_01494	LLCNFCDM_03466	NJFBFICB_03316	KBIBNICA_01481	GJIOMKFK_03940	HHILILIJ_01513	GJPJKKBK_01472	GHICCBKD_01466	BBNGFLNG_01497	NOACILKJ_01473	LKJDMGHO_01473	HJDCCFAD_01523	MMCDHMLO_01473	CNKBPJFM_01523	NFFEAKCA_01472	BPILNGBG_01474	GFMHJPGA_01472	ODIAFCMG_01492	NKAPDPBJ_01456	ILMOIBHI_01498	ALJJJCHC_01471
group_1788		LysR family transcriptional regulator	58	58	1	1	953				554	926	816	BGPILMMK_03307	MCLENGKD_03007	FIFOEAGP_01410	MFLNEMJB_01423	EHAEOCFH_01428	LHGLAMPO_01430	KICHGFOB_01426	KGFCGFJB_01429	OHEKPPBF_04441	NAANONCB_03730	CAOFHLDI_01494	CFNOKLKA_01431	KEBBBKHB_01428	FGDODFED_01446	AOIKADMI_01424	DNIPDMEP_01449	LLCNFCDM_03511	NJFBFICB_03361	KBIBNICA_01437	GJIOMKFK_03984	HHILILIJ_01465	GJPJKKBK_01426	GHICCBKD_01422	BBNGFLNG_01454	NOACILKJ_01427	LKJDMGHO_01428	HJDCCFAD_01477	MMCDHMLO_01429	CNKBPJFM_01424	NFFEAKCA_01427	BPILNGBG_01428	GFMHJPGA_01426	ODIAFCMG_01447	NKAPDPBJ_01409	ILMOIBHI_01453	ALJJJCHC_01425
group_1790		penicillin binding protein PBP4B	58	58	1	1	974				1025	1304	1299	BGPILMMK_03328	MCLENGKD_03028	FIFOEAGP_01389	MFLNEMJB_01402	EHAEOCFH_01407	LHGLAMPO_01409	KICHGFOB_01405	KGFCGFJB_01408	OHEKPPBF_04420	NAANONCB_03751	CAOFHLDI_01473	CFNOKLKA_01410	KEBBBKHB_01407	FGDODFED_01425	AOIKADMI_01403	DNIPDMEP_01428	LLCNFCDM_03532	NJFBFICB_03382	KBIBNICA_01416	GJIOMKFK_04005	HHILILIJ_01444	GJPJKKBK_01405	GHICCBKD_01401	BBNGFLNG_01433	NOACILKJ_01406	LKJDMGHO_01407	HJDCCFAD_01456	MMCDHMLO_01408	CNKBPJFM_01403	NFFEAKCA_01406	BPILNGBG_01407	GFMHJPGA_01405	ODIAFCMG_01426	NKAPDPBJ_01388	ILMOIBHI_01432	ALJJJCHC_01404
group_1792		ethanolamine ammonia-lyase subunit EutC	58	58	1	1	984				692	887	883	BGPILMMK_03338	MCLENGKD_03038	FIFOEAGP_01379	MFLNEMJB_01392	EHAEOCFH_01397	LHGLAMPO_01399	KICHGFOB_01395	KGFCGFJB_01398	OHEKPPBF_04410	NAANONCB_03761	CAOFHLDI_01463	CFNOKLKA_01400	KEBBBKHB_01397	FGDODFED_01415	AOIKADMI_01393	DNIPDMEP_01418	LLCNFCDM_03542	NJFBFICB_03392	KBIBNICA_01406	GJIOMKFK_04015	HHILILIJ_01434	GJPJKKBK_01395	GHICCBKD_01391	BBNGFLNG_01422	NOACILKJ_01396	LKJDMGHO_01397	HJDCCFAD_01446	MMCDHMLO_01398	CNKBPJFM_01393	NFFEAKCA_01396	BPILNGBG_01397	GFMHJPGA_01395	ODIAFCMG_01416	NKAPDPBJ_01378	ILMOIBHI_01422	ALJJJCHC_01394
eutQ		ethanolamine utilization acetate kinase EutQ	58	58	1	1	996				377	701	689	BGPILMMK_03349	MCLENGKD_03049	FIFOEAGP_01368	MFLNEMJB_01381	EHAEOCFH_01386	LHGLAMPO_01387	KICHGFOB_01384	KGFCGFJB_01387	OHEKPPBF_04399	NAANONCB_03772	CAOFHLDI_01450	CFNOKLKA_01389	KEBBBKHB_01385	FGDODFED_01403	AOIKADMI_01382	DNIPDMEP_01407	LLCNFCDM_03553	NJFBFICB_03403	KBIBNICA_01394	GJIOMKFK_04027	HHILILIJ_01408	GJPJKKBK_01384	GHICCBKD_01380	BBNGFLNG_01411	NOACILKJ_01385	LKJDMGHO_01386	HJDCCFAD_01435	MMCDHMLO_01386	CNKBPJFM_01382	NFFEAKCA_01385	BPILNGBG_01386	GFMHJPGA_01384	ODIAFCMG_01405	NKAPDPBJ_01367	ILMOIBHI_01411	ALJJJCHC_01383
eutP		ethanolamine utilization acetate kinase EutP	58	58	1	1	997				281	479	475	BGPILMMK_03350	MCLENGKD_03050	FIFOEAGP_01367	MFLNEMJB_01380	EHAEOCFH_01385	LHGLAMPO_01386	KICHGFOB_01383	KGFCGFJB_01386	OHEKPPBF_04398	NAANONCB_03773	CAOFHLDI_01449	CFNOKLKA_01388	KEBBBKHB_01384	FGDODFED_01402	AOIKADMI_01381	DNIPDMEP_01406	LLCNFCDM_03554	NJFBFICB_03404	KBIBNICA_01393	GJIOMKFK_04028	HHILILIJ_01406	GJPJKKBK_01383	GHICCBKD_01379	BBNGFLNG_01410	NOACILKJ_01384	LKJDMGHO_01385	HJDCCFAD_01434	MMCDHMLO_01385	CNKBPJFM_01381	NFFEAKCA_01384	BPILNGBG_01384	GFMHJPGA_01383	ODIAFCMG_01404	NKAPDPBJ_01366	ILMOIBHI_01410	ALJJJCHC_01382
group_1806		hypothetical protein	58	58	1	1	1097				2723	3281	3271	BGPILMMK_03446	MCLENGKD_03146	FIFOEAGP_01271	MFLNEMJB_01284	EHAEOCFH_01289	LHGLAMPO_01290	KICHGFOB_01287	KGFCGFJB_01290	OHEKPPBF_04301	NAANONCB_03869	CAOFHLDI_01354	CFNOKLKA_01292	KEBBBKHB_01288	FGDODFED_01306	AOIKADMI_01285	DNIPDMEP_01310	LLCNFCDM_03650	NJFBFICB_03500	KBIBNICA_01297	GJIOMKFK_04124	HHILILIJ_01311	GJPJKKBK_01287	GHICCBKD_01283	BBNGFLNG_01314	NOACILKJ_01288	LKJDMGHO_01289	HJDCCFAD_01338	MMCDHMLO_01289	CNKBPJFM_01285	NFFEAKCA_01288	BPILNGBG_01288	GFMHJPGA_01287	ODIAFCMG_01308	NKAPDPBJ_01270	ILMOIBHI_01314	ALJJJCHC_01286
nadB		L-aspartate oxidase	58	58	1	1	1125				1151	1622	1613	BGPILMMK_03471	MCLENGKD_03171	FIFOEAGP_01246	MFLNEMJB_01259	EHAEOCFH_01264	LHGLAMPO_01265	KICHGFOB_01262	KGFCGFJB_01265	OHEKPPBF_04276	NAANONCB_03894	CAOFHLDI_01329	CFNOKLKA_01267	KEBBBKHB_01263	FGDODFED_01279	AOIKADMI_01260	DNIPDMEP_01285	LLCNFCDM_03675	NJFBFICB_03525	KBIBNICA_01270	GJIOMKFK_04149	HHILILIJ_01286	GJPJKKBK_01262	GHICCBKD_01258	BBNGFLNG_01289	NOACILKJ_01263	LKJDMGHO_01264	HJDCCFAD_01313	MMCDHMLO_01262	CNKBPJFM_01260	NFFEAKCA_01263	BPILNGBG_01263	GFMHJPGA_01262	ODIAFCMG_01283	NKAPDPBJ_01245	ILMOIBHI_01289	ALJJJCHC_01261
dgcN		diguanylate cyclase DgcN	58	58	1	1	1150				890	1226	1220	BGPILMMK_03499	MCLENGKD_03199	FIFOEAGP_01218	MFLNEMJB_01231	EHAEOCFH_01236	LHGLAMPO_01237	KICHGFOB_01234	KGFCGFJB_01237	OHEKPPBF_04248	NAANONCB_03922	CAOFHLDI_01301	CFNOKLKA_01239	KEBBBKHB_01235	FGDODFED_01251	AOIKADMI_01232	DNIPDMEP_01257	LLCNFCDM_03703	NJFBFICB_03553	KBIBNICA_01242	GJIOMKFK_04231	HHILILIJ_01258	GJPJKKBK_01234	GHICCBKD_01230	BBNGFLNG_01261	NOACILKJ_01235	LKJDMGHO_01236	HJDCCFAD_01285	MMCDHMLO_01234	CNKBPJFM_01232	NFFEAKCA_01235	BPILNGBG_01235	GFMHJPGA_01234	ODIAFCMG_01255	NKAPDPBJ_01217	ILMOIBHI_01261	ALJJJCHC_01233
group_1812		hypothetical protein	58	58	1	1	1159				734	1241	1206	BGPILMMK_03507	MCLENGKD_03207	FIFOEAGP_01210	MFLNEMJB_01223	EHAEOCFH_01228	LHGLAMPO_01229	KICHGFOB_01226	KGFCGFJB_01229	OHEKPPBF_04240	NAANONCB_03930	CAOFHLDI_01293	CFNOKLKA_01231	KEBBBKHB_01227	FGDODFED_01242	AOIKADMI_01224	DNIPDMEP_01249	LLCNFCDM_03711	NJFBFICB_03561	KBIBNICA_01234	GJIOMKFK_04239	HHILILIJ_01250	GJPJKKBK_01226	GHICCBKD_01222	BBNGFLNG_01253	NOACILKJ_01227	LKJDMGHO_01228	HJDCCFAD_01277	MMCDHMLO_01226	CNKBPJFM_01224	NFFEAKCA_01227	BPILNGBG_01227	GFMHJPGA_01226	ODIAFCMG_01247	NKAPDPBJ_01209	ILMOIBHI_01253	ALJJJCHC_01225
srlE		hypothetical protein	58	58	1	1	8210				206	959	231	BGPILMMK_03603	MCLENGKD_03298	FIFOEAGP_01132	MFLNEMJB_01135	EHAEOCFH_01137	LHGLAMPO_01138	KICHGFOB_01135	KGFCGFJB_01138	OHEKPPBF_04149	NAANONCB_04021	CAOFHLDI_01138	CFNOKLKA_01140	KEBBBKHB_01136	FGDODFED_01149	AOIKADMI_01135	DNIPDMEP_01158	LLCNFCDM_03803	NJFBFICB_03649	KBIBNICA_01141	GJIOMKFK_04331	HHILILIJ_01136	GJPJKKBK_01135	GHICCBKD_01134	BBNGFLNG_01161	NOACILKJ_01136	LKJDMGHO_01136	HJDCCFAD_01186	MMCDHMLO_01135	CNKBPJFM_01132	NFFEAKCA_01135	BPILNGBG_01134	GFMHJPGA_01135	ODIAFCMG_01157	NKAPDPBJ_01133	ILMOIBHI_01159	ALJJJCHC_00904
ascF		PTS cellobiose/arbutin/salicin transporter subunit IIBC	58	58	1	1	8197				1265	1457	1453	BGPILMMK_03616	MCLENGKD_03311	FIFOEAGP_01119	MFLNEMJB_01122	EHAEOCFH_01124	LHGLAMPO_01125	KICHGFOB_01122	KGFCGFJB_01125	OHEKPPBF_04136	NAANONCB_04034	CAOFHLDI_01126	CFNOKLKA_01127	KEBBBKHB_01123	FGDODFED_01136	AOIKADMI_01121	DNIPDMEP_01145	LLCNFCDM_03816	NJFBFICB_03662	KBIBNICA_01128	GJIOMKFK_04344	HHILILIJ_01123	GJPJKKBK_01122	GHICCBKD_01121	BBNGFLNG_01148	NOACILKJ_01123	LKJDMGHO_01123	HJDCCFAD_01173	MMCDHMLO_01122	CNKBPJFM_01119	NFFEAKCA_01122	BPILNGBG_01121	GFMHJPGA_01122	ODIAFCMG_01144	NKAPDPBJ_01120	ILMOIBHI_01146	ALJJJCHC_00917
group_1824		FAD-dependent oxidoreductase	58	58	1	1	8144				425	1271	1227	BGPILMMK_03667	MCLENGKD_03362	FIFOEAGP_01069	MFLNEMJB_01071	EHAEOCFH_01073	LHGLAMPO_01074	KICHGFOB_01071	KGFCGFJB_01074	OHEKPPBF_04085	NAANONCB_04085	CAOFHLDI_01075	CFNOKLKA_01075	KEBBBKHB_01072	FGDODFED_01085	AOIKADMI_01070	DNIPDMEP_01094	LLCNFCDM_03867	NJFBFICB_03713	KBIBNICA_01077	GJIOMKFK_04395	HHILILIJ_01072	GJPJKKBK_01071	GHICCBKD_01070	BBNGFLNG_01097	NOACILKJ_01072	LKJDMGHO_01072	HJDCCFAD_01122	MMCDHMLO_01070	CNKBPJFM_01068	NFFEAKCA_01073	BPILNGBG_01070	GFMHJPGA_01071	ODIAFCMG_01093	NKAPDPBJ_01070	ILMOIBHI_01095	ALJJJCHC_00968
group_1829		glucarate dehydratase	58	58	1	1	8116				1097	1340	1105	BGPILMMK_03694	MCLENGKD_03388	FIFOEAGP_01043	MFLNEMJB_01045	EHAEOCFH_01047	LHGLAMPO_01048	KICHGFOB_01045	KGFCGFJB_01048	OHEKPPBF_04060	NAANONCB_04111	CAOFHLDI_01049	CFNOKLKA_01049	KEBBBKHB_01046	FGDODFED_01059	AOIKADMI_01044	DNIPDMEP_01068	LLCNFCDM_03893	NJFBFICB_03739	KBIBNICA_01051	GJIOMKFK_04421	HHILILIJ_01046	GJPJKKBK_01045	GHICCBKD_01044	BBNGFLNG_01071	NOACILKJ_01046	LKJDMGHO_01046	HJDCCFAD_01096	MMCDHMLO_01044	CNKBPJFM_01042	NFFEAKCA_01047	BPILNGBG_01044	GFMHJPGA_01045	ODIAFCMG_01067	NKAPDPBJ_01044	ILMOIBHI_01069	ALJJJCHC_00994
group_1835		hypothetical protein	58	58	1	1	8045				260	782	269	BGPILMMK_03767	MCLENGKD_03461	FIFOEAGP_00970	MFLNEMJB_00972	EHAEOCFH_00974	LHGLAMPO_00975	KICHGFOB_00972	KGFCGFJB_00975	OHEKPPBF_03987	NAANONCB_04184	CAOFHLDI_00976	CFNOKLKA_00976	KEBBBKHB_00973	FGDODFED_00986	AOIKADMI_00971	DNIPDMEP_00995	LLCNFCDM_03966	NJFBFICB_03813	KBIBNICA_00978	GJIOMKFK_04494	HHILILIJ_00970	GJPJKKBK_00972	GHICCBKD_00971	BBNGFLNG_00998	NOACILKJ_00972	LKJDMGHO_00973	HJDCCFAD_01023	MMCDHMLO_00971	CNKBPJFM_00969	NFFEAKCA_00974	BPILNGBG_00971	GFMHJPGA_00972	ODIAFCMG_00994	NKAPDPBJ_00971	ILMOIBHI_00996	ALJJJCHC_01067
group_1837		enterotoxin	58	58	1	1	8040				509	734	729	BGPILMMK_03772	MCLENGKD_03466	FIFOEAGP_00965	MFLNEMJB_00967	EHAEOCFH_00969	LHGLAMPO_00970	KICHGFOB_00967	KGFCGFJB_00970	OHEKPPBF_03982	NAANONCB_04189	CAOFHLDI_00971	CFNOKLKA_00971	KEBBBKHB_00968	FGDODFED_00981	AOIKADMI_00966	DNIPDMEP_00990	LLCNFCDM_03971	NJFBFICB_03817	KBIBNICA_00973	GJIOMKFK_04499	HHILILIJ_00965	GJPJKKBK_00967	GHICCBKD_00966	BBNGFLNG_00993	NOACILKJ_00967	LKJDMGHO_00968	HJDCCFAD_01018	MMCDHMLO_00966	CNKBPJFM_00964	NFFEAKCA_00969	BPILNGBG_00966	GFMHJPGA_00967	ODIAFCMG_00989	NKAPDPBJ_00966	ILMOIBHI_00991	ALJJJCHC_01072
group_1838		hypothetical protein	58	58	1	1	8030				122	233	229	BGPILMMK_03781	MCLENGKD_03475	FIFOEAGP_00956	MFLNEMJB_00958	EHAEOCFH_00960	LHGLAMPO_00961	KICHGFOB_00958	KGFCGFJB_00961	OHEKPPBF_03973	NAANONCB_04198	CAOFHLDI_00961	CFNOKLKA_00962	KEBBBKHB_00959	FGDODFED_00972	AOIKADMI_00957	DNIPDMEP_00981	LLCNFCDM_03980	NJFBFICB_03826	KBIBNICA_00964	GJIOMKFK_04508	HHILILIJ_00956	GJPJKKBK_00958	GHICCBKD_00957	BBNGFLNG_00984	NOACILKJ_00958	LKJDMGHO_00959	HJDCCFAD_01009	MMCDHMLO_00957	CNKBPJFM_00955	NFFEAKCA_00960	BPILNGBG_00957	GFMHJPGA_00958	ODIAFCMG_00980	NKAPDPBJ_00957	ILMOIBHI_00982	ALJJJCHC_01081
scpC		propionyl-CoA:succinate CoA transferase	58	58	1	1	7963				1181	1478	1411	BGPILMMK_03844	MCLENGKD_03538	FIFOEAGP_00892	MFLNEMJB_00894	EHAEOCFH_00897	LHGLAMPO_00896	KICHGFOB_00893	KGFCGFJB_00898	OHEKPPBF_03910	NAANONCB_04261	CAOFHLDI_00898	CFNOKLKA_00899	KEBBBKHB_00895	FGDODFED_00907	AOIKADMI_00892	DNIPDMEP_00918	LLCNFCDM_04043	NJFBFICB_03889	KBIBNICA_00899	GJIOMKFK_04573	HHILILIJ_00894	GJPJKKBK_00895	GHICCBKD_00894	BBNGFLNG_00918	NOACILKJ_00895	LKJDMGHO_00896	HJDCCFAD_00946	MMCDHMLO_00893	CNKBPJFM_00891	NFFEAKCA_00897	BPILNGBG_00894	GFMHJPGA_00895	ODIAFCMG_00917	NKAPDPBJ_00893	ILMOIBHI_00919	ALJJJCHC_01144
group_1848		type IV pilus twitching motility protein PilT	58	58	1	1	7926				581	980	973	BGPILMMK_03878	MCLENGKD_03572	FIFOEAGP_00858	MFLNEMJB_00860	EHAEOCFH_00863	LHGLAMPO_00862	KICHGFOB_00859	KGFCGFJB_00864	OHEKPPBF_03876	NAANONCB_04295	CAOFHLDI_00864	CFNOKLKA_00865	KEBBBKHB_00861	FGDODFED_00873	AOIKADMI_00859	DNIPDMEP_00884	LLCNFCDM_04077	NJFBFICB_03923	KBIBNICA_00865	GJIOMKFK_04607	HHILILIJ_00860	GJPJKKBK_00861	GHICCBKD_00860	BBNGFLNG_00884	NOACILKJ_00861	LKJDMGHO_00862	HJDCCFAD_00912	MMCDHMLO_00859	CNKBPJFM_00857	NFFEAKCA_00863	BPILNGBG_00860	GFMHJPGA_00861	ODIAFCMG_00883	NKAPDPBJ_00859	ILMOIBHI_00885	ALJJJCHC_01178
tdcA		transcriptional regulator TdcA	58	58	1	1	7753				587	938	931	BGPILMMK_03939	MCLENGKD_03733	FIFOEAGP_00698	MFLNEMJB_00699	EHAEOCFH_00702	LHGLAMPO_00702	KICHGFOB_00700	KGFCGFJB_00700	OHEKPPBF_03715	NAANONCB_04459	CAOFHLDI_00700	CFNOKLKA_00701	KEBBBKHB_00699	FGDODFED_00713	AOIKADMI_00698	DNIPDMEP_00723	LLCNFCDM_04237	NJFBFICB_04084	KBIBNICA_00705	GJIOMKFK_04767	HHILILIJ_00702	GJPJKKBK_00699	GHICCBKD_00699	BBNGFLNG_00724	NOACILKJ_00700	LKJDMGHO_00700	HJDCCFAD_00751	MMCDHMLO_00699	CNKBPJFM_00696	NFFEAKCA_00701	BPILNGBG_00699	GFMHJPGA_00699	ODIAFCMG_00722	NKAPDPBJ_00699	ILMOIBHI_00723	ALJJJCHC_00699
group_1854		hexuronate transporter	58	58	1	1	7777				665	1298	1287	BGPILMMK_03962	MCLENGKD_03710	FIFOEAGP_00721	MFLNEMJB_00723	EHAEOCFH_00725	LHGLAMPO_00725	KICHGFOB_00723	KGFCGFJB_00726	OHEKPPBF_03738	NAANONCB_04436	CAOFHLDI_00723	CFNOKLKA_00724	KEBBBKHB_00722	FGDODFED_00736	AOIKADMI_00721	DNIPDMEP_00746	LLCNFCDM_04214	NJFBFICB_04061	KBIBNICA_00728	GJIOMKFK_04744	HHILILIJ_00725	GJPJKKBK_00722	GHICCBKD_00723	BBNGFLNG_00747	NOACILKJ_00723	LKJDMGHO_00723	HJDCCFAD_00774	MMCDHMLO_00722	CNKBPJFM_00719	NFFEAKCA_00724	BPILNGBG_00722	GFMHJPGA_00722	ODIAFCMG_00745	NKAPDPBJ_00722	ILMOIBHI_00746	ALJJJCHC_00722
group_1856		vancomycin high temperature exclusion protein	58	58	1	1	7786				515	692	688	BGPILMMK_03969	MCLENGKD_03703	FIFOEAGP_00728	MFLNEMJB_00730	EHAEOCFH_00732	LHGLAMPO_00732	KICHGFOB_00730	KGFCGFJB_00733	OHEKPPBF_03745	NAANONCB_04429	CAOFHLDI_00730	CFNOKLKA_00731	KEBBBKHB_00729	FGDODFED_00743	AOIKADMI_00729	DNIPDMEP_00753	LLCNFCDM_04207	NJFBFICB_04054	KBIBNICA_00735	GJIOMKFK_04737	HHILILIJ_00732	GJPJKKBK_00729	GHICCBKD_00730	BBNGFLNG_00754	NOACILKJ_00730	LKJDMGHO_00730	HJDCCFAD_00781	MMCDHMLO_00729	CNKBPJFM_00726	NFFEAKCA_00731	BPILNGBG_00729	GFMHJPGA_00729	ODIAFCMG_00752	NKAPDPBJ_00729	ILMOIBHI_00753	ALJJJCHC_00729
group_1862		flotillin family protein	58	58	1	1	7821				1109	1661	1651	BGPILMMK_04004	MCLENGKD_03668	FIFOEAGP_00763	MFLNEMJB_00765	EHAEOCFH_00767	LHGLAMPO_00767	KICHGFOB_00766	KGFCGFJB_00768	OHEKPPBF_03780	NAANONCB_04362	CAOFHLDI_00766	CFNOKLKA_00769	KEBBBKHB_00764	FGDODFED_00778	AOIKADMI_00765	DNIPDMEP_00788	LLCNFCDM_04172	NJFBFICB_04019	KBIBNICA_00770	GJIOMKFK_04702	HHILILIJ_00767	GJPJKKBK_00764	GHICCBKD_00765	BBNGFLNG_00789	NOACILKJ_00765	LKJDMGHO_00765	HJDCCFAD_00816	MMCDHMLO_00764	CNKBPJFM_00761	NFFEAKCA_00766	BPILNGBG_00764	GFMHJPGA_00765	ODIAFCMG_00787	NKAPDPBJ_00764	ILMOIBHI_00788	ALJJJCHC_00764
group_1864		iron ABC transporter permease	58	58	1	1	7839				611	983	976	BGPILMMK_04022	MCLENGKD_03650	FIFOEAGP_00781	MFLNEMJB_00783	EHAEOCFH_00785	LHGLAMPO_00785	KICHGFOB_00784	KGFCGFJB_00786	OHEKPPBF_03798	NAANONCB_04380	CAOFHLDI_00784	CFNOKLKA_00787	KEBBBKHB_00782	FGDODFED_00796	AOIKADMI_00783	DNIPDMEP_00806	LLCNFCDM_04154	NJFBFICB_04001	KBIBNICA_00788	GJIOMKFK_04684	HHILILIJ_00785	GJPJKKBK_00782	GHICCBKD_00783	BBNGFLNG_00807	NOACILKJ_00783	LKJDMGHO_00783	HJDCCFAD_00834	MMCDHMLO_00782	CNKBPJFM_00779	NFFEAKCA_00784	BPILNGBG_00782	GFMHJPGA_00783	ODIAFCMG_00805	NKAPDPBJ_00782	ILMOIBHI_00806	ALJJJCHC_00782
mdaB		NADPH:quinone oxidoreductase MdaB	58	58	1	1	7844				368	581	573	BGPILMMK_04027	MCLENGKD_03645	FIFOEAGP_00786	MFLNEMJB_00788	EHAEOCFH_00790	LHGLAMPO_00790	KICHGFOB_00789	KGFCGFJB_00791	OHEKPPBF_03803	NAANONCB_04385	CAOFHLDI_00789	CFNOKLKA_00792	KEBBBKHB_00788	FGDODFED_00801	AOIKADMI_00788	DNIPDMEP_00811	LLCNFCDM_04149	NJFBFICB_03996	KBIBNICA_00793	GJIOMKFK_04679	HHILILIJ_00790	GJPJKKBK_00787	GHICCBKD_00788	BBNGFLNG_00812	NOACILKJ_00788	LKJDMGHO_00788	HJDCCFAD_00839	MMCDHMLO_00787	CNKBPJFM_00784	NFFEAKCA_00789	BPILNGBG_00787	GFMHJPGA_00788	ODIAFCMG_00810	NKAPDPBJ_00787	ILMOIBHI_00811	ALJJJCHC_00787
group_1868		ABC transporter substrate-binding protein	58	58	1	1	7850				971	1607	1585	BGPILMMK_04032	MCLENGKD_03640	FIFOEAGP_00791	MFLNEMJB_00793	EHAEOCFH_00795	LHGLAMPO_00795	KICHGFOB_00794	KGFCGFJB_00796	OHEKPPBF_03808	NAANONCB_04390	CAOFHLDI_00794	CFNOKLKA_00797	KEBBBKHB_00793	FGDODFED_00806	AOIKADMI_00793	DNIPDMEP_00816	LLCNFCDM_04144	NJFBFICB_03991	KBIBNICA_00798	GJIOMKFK_04674	HHILILIJ_00795	GJPJKKBK_00792	GHICCBKD_00793	BBNGFLNG_00817	NOACILKJ_00793	LKJDMGHO_00793	HJDCCFAD_00844	MMCDHMLO_00792	CNKBPJFM_00789	NFFEAKCA_00794	BPILNGBG_00792	GFMHJPGA_00793	ODIAFCMG_00815	NKAPDPBJ_00792	ILMOIBHI_00817	ALJJJCHC_00792
group_1870		L-glyceraldehyde 3-phosphate reductase	58	58	1	1	7867				617	1040	1032	BGPILMMK_04049	MCLENGKD_03623	FIFOEAGP_00808	MFLNEMJB_00810	EHAEOCFH_00812	LHGLAMPO_00812	KICHGFOB_00811	KGFCGFJB_00813	OHEKPPBF_03825	NAANONCB_04407	CAOFHLDI_00810	CFNOKLKA_00814	KEBBBKHB_00810	FGDODFED_00823	AOIKADMI_00811	DNIPDMEP_00833	LLCNFCDM_04127	NJFBFICB_03974	KBIBNICA_00815	GJIOMKFK_04657	HHILILIJ_00812	GJPJKKBK_00809	GHICCBKD_00810	BBNGFLNG_00834	NOACILKJ_00810	LKJDMGHO_00810	HJDCCFAD_00861	MMCDHMLO_00809	CNKBPJFM_00806	NFFEAKCA_00811	BPILNGBG_00809	GFMHJPGA_00810	ODIAFCMG_00832	NKAPDPBJ_00809	ILMOIBHI_00834	ALJJJCHC_00809
elbB		isoprenoid biosynthesis glyoxalase ElbB	58	58	1	1	9069				284	653	646	BGPILMMK_04134	MCLENGKD_03828	FIFOEAGP_00604	MFLNEMJB_00605	EHAEOCFH_00607	LHGLAMPO_00607	KICHGFOB_00607	KGFCGFJB_00605	OHEKPPBF_03620	NAANONCB_04551	CAOFHLDI_00608	CFNOKLKA_00606	KEBBBKHB_00604	FGDODFED_00618	AOIKADMI_00606	DNIPDMEP_00630	LLCNFCDM_04330	NJFBFICB_04179	KBIBNICA_00610	GJIOMKFK_04861	HHILILIJ_00606	GJPJKKBK_00604	GHICCBKD_00605	BBNGFLNG_00631	NOACILKJ_00605	LKJDMGHO_00606	HJDCCFAD_00604	MMCDHMLO_00604	CNKBPJFM_00604	NFFEAKCA_00608	BPILNGBG_00604	GFMHJPGA_00605	ODIAFCMG_00627	NKAPDPBJ_00605	ILMOIBHI_00630	ALJJJCHC_00604
fkpA		FKBP-type peptidyl-prolyl cis-trans isomerase	58	58	1	1	9973				635	812	808	BGPILMMK_04252	MCLENGKD_03946	FIFOEAGP_00486	MFLNEMJB_00485	EHAEOCFH_00486	LHGLAMPO_00487	KICHGFOB_00488	KGFCGFJB_00485	OHEKPPBF_03502	NAANONCB_04669	CAOFHLDI_00488	CFNOKLKA_00488	KEBBBKHB_00486	FGDODFED_00499	AOIKADMI_00487	DNIPDMEP_00512	LLCNFCDM_04450	NJFBFICB_04297	KBIBNICA_00491	GJIOMKFK_04980	HHILILIJ_00491	GJPJKKBK_00486	GHICCBKD_00485	BBNGFLNG_00511	NOACILKJ_00487	LKJDMGHO_00488	HJDCCFAD_00486	MMCDHMLO_00485	CNKBPJFM_00486	NFFEAKCA_00488	BPILNGBG_00486	GFMHJPGA_00487	ODIAFCMG_00507	NKAPDPBJ_00487	ILMOIBHI_00512	ALJJJCHC_00486
rtcA		RNA 3'-terminal phosphate cyclase	58	58	1	1	9904				230	1028	1014	BGPILMMK_04321	MCLENGKD_04013	FIFOEAGP_00419	MFLNEMJB_00418	EHAEOCFH_00419	LHGLAMPO_00420	KICHGFOB_00421	KGFCGFJB_00418	OHEKPPBF_03435	NAANONCB_04736	CAOFHLDI_00420	CFNOKLKA_00421	KEBBBKHB_00419	FGDODFED_00432	AOIKADMI_00420	DNIPDMEP_00445	LLCNFCDM_04517	NJFBFICB_04364	KBIBNICA_00424	GJIOMKFK_05047	HHILILIJ_00424	GJPJKKBK_00419	GHICCBKD_00418	BBNGFLNG_00444	NOACILKJ_00420	LKJDMGHO_00421	HJDCCFAD_00419	MMCDHMLO_00418	CNKBPJFM_00419	NFFEAKCA_00421	BPILNGBG_00419	GFMHJPGA_00420	ODIAFCMG_00440	NKAPDPBJ_00420	ILMOIBHI_00445	ALJJJCHC_00419
ugpE		sn-glycerol-3-phosphate ABC transporter permease UgpE	58	58	1	1	9870				233	845	834	BGPILMMK_04355	MCLENGKD_04046	FIFOEAGP_00386	MFLNEMJB_00385	EHAEOCFH_00386	LHGLAMPO_00387	KICHGFOB_00388	KGFCGFJB_00385	OHEKPPBF_03402	NAANONCB_04769	CAOFHLDI_00387	CFNOKLKA_00388	KEBBBKHB_00386	FGDODFED_00399	AOIKADMI_00387	DNIPDMEP_00412	LLCNFCDM_04550	NJFBFICB_04397	KBIBNICA_00391	GJIOMKFK_05080	HHILILIJ_00391	GJPJKKBK_00386	GHICCBKD_00385	BBNGFLNG_00411	NOACILKJ_00387	LKJDMGHO_00388	HJDCCFAD_00386	MMCDHMLO_00385	CNKBPJFM_00386	NFFEAKCA_00388	BPILNGBG_00386	GFMHJPGA_00387	ODIAFCMG_00407	NKAPDPBJ_00387	ILMOIBHI_00412	ALJJJCHC_00386
group_1882		MFS transporter	58	58	1	1	9844				1013	1250	1245	BGPILMMK_04381	MCLENGKD_04071	FIFOEAGP_00361	MFLNEMJB_00360	EHAEOCFH_00361	LHGLAMPO_00362	KICHGFOB_00363	KGFCGFJB_00360	OHEKPPBF_03377	NAANONCB_04794	CAOFHLDI_00362	CFNOKLKA_00363	KEBBBKHB_00361	FGDODFED_00374	AOIKADMI_00362	DNIPDMEP_00387	LLCNFCDM_04575	NJFBFICB_04422	KBIBNICA_00366	GJIOMKFK_05105	HHILILIJ_00365	GJPJKKBK_00361	GHICCBKD_00360	BBNGFLNG_00386	NOACILKJ_00362	LKJDMGHO_00363	HJDCCFAD_00361	MMCDHMLO_00360	CNKBPJFM_00361	NFFEAKCA_00363	BPILNGBG_00361	GFMHJPGA_00362	ODIAFCMG_00382	NKAPDPBJ_00362	ILMOIBHI_00387	ALJJJCHC_00361
group_1886		hypothetical protein	58	58	1	1	9785				845	1223	1108	BGPILMMK_04438	MCLENGKD_04127	FIFOEAGP_00305	MFLNEMJB_00304	EHAEOCFH_00305	LHGLAMPO_00307	KICHGFOB_00307	KGFCGFJB_00304	OHEKPPBF_03321	NAANONCB_04850	CAOFHLDI_00306	CFNOKLKA_00307	KEBBBKHB_00305	FGDODFED_00319	AOIKADMI_00306	DNIPDMEP_00329	LLCNFCDM_04633	NJFBFICB_04478	KBIBNICA_00311	GJIOMKFK_05160	HHILILIJ_00309	GJPJKKBK_00305	GHICCBKD_00304	BBNGFLNG_00330	NOACILKJ_00306	LKJDMGHO_00305	HJDCCFAD_00305	MMCDHMLO_00305	CNKBPJFM_00305	NFFEAKCA_00305	BPILNGBG_00305	GFMHJPGA_00306	ODIAFCMG_00327	NKAPDPBJ_00306	ILMOIBHI_00328	ALJJJCHC_00305
bcsQ_1		Cellulose biosynthesis protein BcsQ	58	58	1	1	9745				197	752	241	BGPILMMK_04478	MCLENGKD_04168	FIFOEAGP_00265	MFLNEMJB_00264	EHAEOCFH_00264	LHGLAMPO_00267	KICHGFOB_00266	KGFCGFJB_00264	OHEKPPBF_03280	NAANONCB_04891	CAOFHLDI_00267	CFNOKLKA_00266	KEBBBKHB_00265	FGDODFED_00278	AOIKADMI_00265	DNIPDMEP_00289	LLCNFCDM_04673	NJFBFICB_04519	KBIBNICA_00270	GJIOMKFK_05200	HHILILIJ_00269	GJPJKKBK_00264	GHICCBKD_00264	BBNGFLNG_00290	NOACILKJ_00265	LKJDMGHO_00265	HJDCCFAD_00264	MMCDHMLO_00265	CNKBPJFM_00265	NFFEAKCA_00265	BPILNGBG_00264	GFMHJPGA_00265	ODIAFCMG_00287	NKAPDPBJ_00266	ILMOIBHI_00288	ALJJJCHC_00264
group_1892		minor fimbrial subunit LpfD	58	58	1	1	9729				680	1055	1048	BGPILMMK_04494	MCLENGKD_04183	FIFOEAGP_00250	MFLNEMJB_00249	EHAEOCFH_00249	LHGLAMPO_00252	KICHGFOB_00251	KGFCGFJB_00249	OHEKPPBF_03265	NAANONCB_04906	CAOFHLDI_00252	CFNOKLKA_00251	KEBBBKHB_00250	FGDODFED_00263	AOIKADMI_00250	DNIPDMEP_00274	LLCNFCDM_04688	NJFBFICB_04534	KBIBNICA_00255	GJIOMKFK_05215	HHILILIJ_00254	GJPJKKBK_00249	GHICCBKD_00249	BBNGFLNG_00275	NOACILKJ_00250	LKJDMGHO_00250	HJDCCFAD_00249	MMCDHMLO_00250	CNKBPJFM_00250	NFFEAKCA_00250	BPILNGBG_00249	GFMHJPGA_00250	ODIAFCMG_00272	NKAPDPBJ_00251	ILMOIBHI_00273	ALJJJCHC_00249
group_1896		MFS transporter	58	58	1	1	9696				854	1400	1390	BGPILMMK_04527	MCLENGKD_04216	FIFOEAGP_00217	MFLNEMJB_00216	EHAEOCFH_00216	LHGLAMPO_00218	KICHGFOB_00216	KGFCGFJB_00216	OHEKPPBF_03232	NAANONCB_04939	CAOFHLDI_00217	CFNOKLKA_00217	KEBBBKHB_00217	FGDODFED_00230	AOIKADMI_00217	DNIPDMEP_00241	LLCNFCDM_04721	NJFBFICB_04567	KBIBNICA_00222	GJIOMKFK_05249	HHILILIJ_00221	GJPJKKBK_00216	GHICCBKD_00216	BBNGFLNG_00242	NOACILKJ_00217	LKJDMGHO_00217	HJDCCFAD_00216	MMCDHMLO_00217	CNKBPJFM_00215	NFFEAKCA_00217	BPILNGBG_00216	GFMHJPGA_00217	ODIAFCMG_00239	NKAPDPBJ_00218	ILMOIBHI_00240	ALJJJCHC_00216
kbl		glycine C-acetyltransferase	58	58	1	1	9656				1085	1196	1194	BGPILMMK_04564	MCLENGKD_04253	FIFOEAGP_00180	MFLNEMJB_00179	EHAEOCFH_00179	LHGLAMPO_00180	KICHGFOB_00179	KGFCGFJB_00179	OHEKPPBF_03195	NAANONCB_04977	CAOFHLDI_00179	CFNOKLKA_00179	KEBBBKHB_00180	FGDODFED_00192	AOIKADMI_00180	DNIPDMEP_00203	LLCNFCDM_04759	NJFBFICB_04606	KBIBNICA_00184	GJIOMKFK_05287	HHILILIJ_00184	GJPJKKBK_00179	GHICCBKD_00179	BBNGFLNG_00205	NOACILKJ_00180	LKJDMGHO_00179	HJDCCFAD_00179	MMCDHMLO_00179	CNKBPJFM_00178	NFFEAKCA_00179	BPILNGBG_00179	GFMHJPGA_00180	ODIAFCMG_00202	NKAPDPBJ_00181	ILMOIBHI_00202	ALJJJCHC_00179
group_1900		trimeric intracellular cation channel family protein	58	58	1	1	9594				482	617	612	BGPILMMK_04590	MCLENGKD_04279	FIFOEAGP_00154	MFLNEMJB_00153	EHAEOCFH_00153	LHGLAMPO_00154	KICHGFOB_00153	KGFCGFJB_00153	OHEKPPBF_03169	NAANONCB_05003	CAOFHLDI_00153	CFNOKLKA_00153	KEBBBKHB_00154	FGDODFED_00166	AOIKADMI_00154	DNIPDMEP_00154	LLCNFCDM_04785	NJFBFICB_04632	KBIBNICA_00158	GJIOMKFK_05313	HHILILIJ_00154	GJPJKKBK_00153	GHICCBKD_00153	BBNGFLNG_00154	NOACILKJ_00154	LKJDMGHO_00153	HJDCCFAD_00153	MMCDHMLO_00153	CNKBPJFM_00152	NFFEAKCA_00153	BPILNGBG_00153	GFMHJPGA_00154	ODIAFCMG_00153	NKAPDPBJ_00155	ILMOIBHI_00153	ALJJJCHC_00153
group_1902		AsmA family protein	58	58	1	1	9584				215	1709	1683	BGPILMMK_04600	MCLENGKD_04289	FIFOEAGP_00144	MFLNEMJB_00143	EHAEOCFH_00143	LHGLAMPO_00144	KICHGFOB_00143	KGFCGFJB_00143	OHEKPPBF_03159	NAANONCB_05013	CAOFHLDI_00143	CFNOKLKA_00143	KEBBBKHB_00144	FGDODFED_00156	AOIKADMI_00144	DNIPDMEP_00144	LLCNFCDM_04795	NJFBFICB_04642	KBIBNICA_00148	GJIOMKFK_05323	HHILILIJ_00144	GJPJKKBK_00143	GHICCBKD_00143	BBNGFLNG_00144	NOACILKJ_00144	LKJDMGHO_00143	HJDCCFAD_00143	MMCDHMLO_00143	CNKBPJFM_00142	NFFEAKCA_00143	BPILNGBG_00143	GFMHJPGA_00144	ODIAFCMG_00143	NKAPDPBJ_00145	ILMOIBHI_00143	ALJJJCHC_00143
nlpA		lipoprotein NlpA	58	58	1	1	9508				419	818	810	BGPILMMK_04662	MCLENGKD_04346	FIFOEAGP_00087	MFLNEMJB_00086	EHAEOCFH_00086	LHGLAMPO_00087	KICHGFOB_00086	KGFCGFJB_00086	OHEKPPBF_03102	NAANONCB_05070	CAOFHLDI_00088	CFNOKLKA_00086	KEBBBKHB_00087	FGDODFED_00087	AOIKADMI_00087	DNIPDMEP_00087	LLCNFCDM_04852	NJFBFICB_04699	KBIBNICA_00087	GJIOMKFK_05381	HHILILIJ_00090	GJPJKKBK_00086	GHICCBKD_00086	BBNGFLNG_00087	NOACILKJ_00087	LKJDMGHO_00086	HJDCCFAD_00086	MMCDHMLO_00086	CNKBPJFM_00085	NFFEAKCA_00086	BPILNGBG_00086	GFMHJPGA_00087	ODIAFCMG_00086	NKAPDPBJ_00088	ILMOIBHI_00086	ALJJJCHC_00086
group_1908		hypothetical protein	58	58	1	1	9489				557	653	650	BGPILMMK_04678	MCLENGKD_04362	FIFOEAGP_00070	MFLNEMJB_00070	EHAEOCFH_00070	LHGLAMPO_00071	KICHGFOB_00070	KGFCGFJB_00070	OHEKPPBF_03086	NAANONCB_05086	CAOFHLDI_00071	CFNOKLKA_00070	KEBBBKHB_00071	FGDODFED_00071	AOIKADMI_00071	DNIPDMEP_00071	LLCNFCDM_04868	NJFBFICB_04715	KBIBNICA_00071	GJIOMKFK_05398	HHILILIJ_00075	GJPJKKBK_00070	GHICCBKD_00070	BBNGFLNG_00071	NOACILKJ_00071	LKJDMGHO_00070	HJDCCFAD_00070	MMCDHMLO_00070	CNKBPJFM_00070	NFFEAKCA_00070	BPILNGBG_00070	GFMHJPGA_00071	ODIAFCMG_00070	NKAPDPBJ_00071	ILMOIBHI_00070	ALJJJCHC_00070
group_1909		solute:sodium symporter family transporter	58	58	1	1	9479				920	1715	1701	BGPILMMK_04688	MCLENGKD_04372	FIFOEAGP_00060	MFLNEMJB_00060	EHAEOCFH_00060	LHGLAMPO_00061	KICHGFOB_00060	KGFCGFJB_00060	OHEKPPBF_03076	NAANONCB_05096	CAOFHLDI_00060	CFNOKLKA_00060	KEBBBKHB_00061	FGDODFED_00061	AOIKADMI_00060	DNIPDMEP_00061	LLCNFCDM_04878	NJFBFICB_04725	KBIBNICA_00060	GJIOMKFK_05408	HHILILIJ_00064	GJPJKKBK_00060	GHICCBKD_00060	BBNGFLNG_00060	NOACILKJ_00061	LKJDMGHO_00060	HJDCCFAD_00060	MMCDHMLO_00060	CNKBPJFM_00059	NFFEAKCA_00060	BPILNGBG_00060	GFMHJPGA_00060	ODIAFCMG_00060	NKAPDPBJ_00060	ILMOIBHI_00060	ALJJJCHC_00060
group_1911		fimbrial protein	58	58	1	1	9436				794	1082	1077	BGPILMMK_04730	MCLENGKD_04414	FIFOEAGP_00018	MFLNEMJB_00018	EHAEOCFH_00018	LHGLAMPO_00018	KICHGFOB_00018	KGFCGFJB_00018	OHEKPPBF_03034	NAANONCB_05138	CAOFHLDI_00018	CFNOKLKA_00018	KEBBBKHB_00019	FGDODFED_00019	AOIKADMI_00018	DNIPDMEP_00018	LLCNFCDM_04920	NJFBFICB_04767	KBIBNICA_00018	GJIOMKFK_05450	HHILILIJ_00022	GJPJKKBK_00018	GHICCBKD_00018	BBNGFLNG_00018	NOACILKJ_00018	LKJDMGHO_00018	HJDCCFAD_00018	MMCDHMLO_00018	CNKBPJFM_00018	NFFEAKCA_00018	BPILNGBG_00018	GFMHJPGA_00018	ODIAFCMG_00018	NKAPDPBJ_00018	ILMOIBHI_00018	ALJJJCHC_00018
rbsB		ribose ABC transporter substrate-binding protein RbsB	58	58	1	1	9408				581	890	873	BGPILMMK_04757	MCLENGKD_04441	FIFOEAGP_05278	MFLNEMJB_05503	EHAEOCFH_05322	LHGLAMPO_05410	KICHGFOB_05322	KGFCGFJB_05418	OHEKPPBF_03007	NAANONCB_05165	CAOFHLDI_05333	CFNOKLKA_05346	KEBBBKHB_05352	FGDODFED_05555	AOIKADMI_05200	DNIPDMEP_05369	LLCNFCDM_04947	NJFBFICB_04794	KBIBNICA_05491	GJIOMKFK_00010	HHILILIJ_05316	GJPJKKBK_05514	GHICCBKD_05460	BBNGFLNG_05431	NOACILKJ_05403	LKJDMGHO_05299	HJDCCFAD_05430	MMCDHMLO_05442	CNKBPJFM_05420	NFFEAKCA_05399	BPILNGBG_05519	GFMHJPGA_05255	ODIAFCMG_05492	NKAPDPBJ_05285	ILMOIBHI_05372	ALJJJCHC_05402
mobB		molybdopterin-guanine dinucleotide biosynthesis protein B	58	58	1	1	9318				260	527	522	BGPILMMK_04861	MCLENGKD_04545	FIFOEAGP_05174	MFLNEMJB_05399	EHAEOCFH_05218	LHGLAMPO_05305	KICHGFOB_05218	KGFCGFJB_05314	OHEKPPBF_02903	NAANONCB_05269	CAOFHLDI_05230	CFNOKLKA_05242	KEBBBKHB_05248	FGDODFED_05451	AOIKADMI_05096	DNIPDMEP_05265	LLCNFCDM_05051	NJFBFICB_04895	KBIBNICA_05387	GJIOMKFK_00115	HHILILIJ_05212	GJPJKKBK_05410	GHICCBKD_05356	BBNGFLNG_05327	NOACILKJ_05299	LKJDMGHO_05194	HJDCCFAD_05326	MMCDHMLO_05338	CNKBPJFM_05316	NFFEAKCA_05295	BPILNGBG_05415	GFMHJPGA_05153	ODIAFCMG_05389	NKAPDPBJ_05181	ILMOIBHI_05268	ALJJJCHC_05298
group_1919		hypothetical protein	58	58	1	1	9312				1205	1430	1426	BGPILMMK_04866	MCLENGKD_04550	FIFOEAGP_05169	MFLNEMJB_05394	EHAEOCFH_05213	LHGLAMPO_05300	KICHGFOB_05213	KGFCGFJB_05309	OHEKPPBF_02898	NAANONCB_05274	CAOFHLDI_05225	CFNOKLKA_05237	KEBBBKHB_05243	FGDODFED_05446	AOIKADMI_05091	DNIPDMEP_05260	LLCNFCDM_05056	NJFBFICB_04900	KBIBNICA_05382	GJIOMKFK_00120	HHILILIJ_05207	GJPJKKBK_05405	GHICCBKD_05351	BBNGFLNG_05322	NOACILKJ_05294	LKJDMGHO_05189	HJDCCFAD_05321	MMCDHMLO_05333	CNKBPJFM_05311	NFFEAKCA_05290	BPILNGBG_05410	GFMHJPGA_05148	ODIAFCMG_05384	NKAPDPBJ_05176	ILMOIBHI_05263	ALJJJCHC_05293
group_1921		hypothetical protein	58	58	1	1	9299				605	980	960	BGPILMMK_04884	MCLENGKD_04563	FIFOEAGP_05156	MFLNEMJB_05381	EHAEOCFH_05200	LHGLAMPO_05287	KICHGFOB_05200	KGFCGFJB_05296	OHEKPPBF_02885	NAANONCB_05287	CAOFHLDI_05213	CFNOKLKA_05224	KEBBBKHB_05230	FGDODFED_05433	AOIKADMI_05078	DNIPDMEP_05247	LLCNFCDM_05069	NJFBFICB_04913	KBIBNICA_05369	GJIOMKFK_00133	HHILILIJ_05194	GJPJKKBK_05392	GHICCBKD_05338	BBNGFLNG_05309	NOACILKJ_05281	LKJDMGHO_05176	HJDCCFAD_05308	MMCDHMLO_05320	CNKBPJFM_05298	NFFEAKCA_05277	BPILNGBG_05397	GFMHJPGA_05135	ODIAFCMG_05371	NKAPDPBJ_05163	ILMOIBHI_05250	ALJJJCHC_05280
group_1923		virulence factor BrkB family protein	58	58	1	1	9285				440	872	857	BGPILMMK_04898	MCLENGKD_04577	FIFOEAGP_05141	MFLNEMJB_05367	EHAEOCFH_05186	LHGLAMPO_05273	KICHGFOB_05186	KGFCGFJB_05282	OHEKPPBF_02871	NAANONCB_05301	CAOFHLDI_05199	CFNOKLKA_05210	KEBBBKHB_05216	FGDODFED_05418	AOIKADMI_05064	DNIPDMEP_05233	LLCNFCDM_05083	NJFBFICB_04927	KBIBNICA_05354	GJIOMKFK_00147	HHILILIJ_05180	GJPJKKBK_05378	GHICCBKD_05324	BBNGFLNG_05295	NOACILKJ_05267	LKJDMGHO_05162	HJDCCFAD_05294	MMCDHMLO_05306	CNKBPJFM_05284	NFFEAKCA_05263	BPILNGBG_05383	GFMHJPGA_05121	ODIAFCMG_05357	NKAPDPBJ_05148	ILMOIBHI_05236	ALJJJCHC_05266
rhaD		rhamnulose-1-phosphate aldolase	58	58	1	1	9264				407	824	816	BGPILMMK_04919	MCLENGKD_04598	FIFOEAGP_05120	MFLNEMJB_05346	EHAEOCFH_05165	LHGLAMPO_05252	KICHGFOB_05165	KGFCGFJB_05261	OHEKPPBF_02850	NAANONCB_05322	CAOFHLDI_05178	CFNOKLKA_05189	KEBBBKHB_05195	FGDODFED_05397	AOIKADMI_05043	DNIPDMEP_05212	LLCNFCDM_05104	NJFBFICB_04948	KBIBNICA_05333	GJIOMKFK_00168	HHILILIJ_05159	GJPJKKBK_05357	GHICCBKD_05303	BBNGFLNG_05274	NOACILKJ_05246	LKJDMGHO_05141	HJDCCFAD_05273	MMCDHMLO_05285	CNKBPJFM_05263	NFFEAKCA_05242	BPILNGBG_05362	GFMHJPGA_05100	ODIAFCMG_05336	NKAPDPBJ_05127	ILMOIBHI_05215	ALJJJCHC_05245
glpF		glycerol uptake facilitator protein GlpF	58	58	1	1	9228				389	845	837	BGPILMMK_04946	MCLENGKD_04624	FIFOEAGP_05095	MFLNEMJB_05321	EHAEOCFH_05140	LHGLAMPO_05227	KICHGFOB_05140	KGFCGFJB_05236	OHEKPPBF_02825	NAANONCB_05348	CAOFHLDI_05152	CFNOKLKA_05164	KEBBBKHB_05170	FGDODFED_05372	AOIKADMI_05018	DNIPDMEP_05187	LLCNFCDM_05130	NJFBFICB_04974	KBIBNICA_05308	GJIOMKFK_00194	HHILILIJ_05133	GJPJKKBK_05332	GHICCBKD_05278	BBNGFLNG_05249	NOACILKJ_05221	LKJDMGHO_05116	HJDCCFAD_05248	MMCDHMLO_05260	CNKBPJFM_05198	NFFEAKCA_05217	BPILNGBG_05337	GFMHJPGA_05075	ODIAFCMG_05311	NKAPDPBJ_05102	ILMOIBHI_05190	ALJJJCHC_05220
fsa_2		fructose-6-phosphate aldolase	58	58	1	1	9203				482	662	658	BGPILMMK_04972	MCLENGKD_04649	FIFOEAGP_05070	MFLNEMJB_05296	EHAEOCFH_05115	LHGLAMPO_05202	KICHGFOB_05115	KGFCGFJB_05211	OHEKPPBF_02800	NAANONCB_05373	CAOFHLDI_05127	CFNOKLKA_05139	KEBBBKHB_05145	FGDODFED_05347	AOIKADMI_04993	DNIPDMEP_05162	LLCNFCDM_05155	NJFBFICB_05001	KBIBNICA_05283	GJIOMKFK_00219	HHILILIJ_05108	GJPJKKBK_05307	GHICCBKD_05253	BBNGFLNG_05224	NOACILKJ_05196	LKJDMGHO_05091	HJDCCFAD_05223	MMCDHMLO_05235	CNKBPJFM_05173	NFFEAKCA_05192	BPILNGBG_05312	GFMHJPGA_05050	ODIAFCMG_05286	NKAPDPBJ_05077	ILMOIBHI_05165	ALJJJCHC_05195
group_1939		MFS transporter	58	58	1	1	8675				833	1316	1307	BGPILMMK_04989	MCLENGKD_04667	FIFOEAGP_05053	MFLNEMJB_05279	EHAEOCFH_05097	LHGLAMPO_05185	KICHGFOB_05098	KGFCGFJB_05194	OHEKPPBF_02782	NAANONCB_05391	CAOFHLDI_05108	CFNOKLKA_05121	KEBBBKHB_05127	FGDODFED_05330	AOIKADMI_04976	DNIPDMEP_05145	LLCNFCDM_05172	NJFBFICB_05019	KBIBNICA_05265	GJIOMKFK_00236	HHILILIJ_05091	GJPJKKBK_05289	GHICCBKD_05236	BBNGFLNG_05207	NOACILKJ_05178	LKJDMGHO_05074	HJDCCFAD_05205	MMCDHMLO_05218	CNKBPJFM_05156	NFFEAKCA_05175	BPILNGBG_05295	GFMHJPGA_05032	ODIAFCMG_05269	NKAPDPBJ_05060	ILMOIBHI_05147	ALJJJCHC_05123
group_1941		deoxyribonuclease V	58	58	1	1	8703				527	671	668	BGPILMMK_05025	MCLENGKD_04703	FIFOEAGP_05017	MFLNEMJB_05243	EHAEOCFH_05061	LHGLAMPO_05149	KICHGFOB_05062	KGFCGFJB_05158	OHEKPPBF_02746	NAANONCB_05427	CAOFHLDI_05072	CFNOKLKA_05085	KEBBBKHB_05091	FGDODFED_05294	AOIKADMI_04940	DNIPDMEP_05109	LLCNFCDM_05208	NJFBFICB_05055	KBIBNICA_05229	GJIOMKFK_00272	HHILILIJ_05055	GJPJKKBK_05253	GHICCBKD_05200	BBNGFLNG_05171	NOACILKJ_05142	LKJDMGHO_05038	HJDCCFAD_05169	MMCDHMLO_05182	CNKBPJFM_05120	NFFEAKCA_05139	BPILNGBG_05259	GFMHJPGA_04996	ODIAFCMG_05232	NKAPDPBJ_05024	ILMOIBHI_05111	ALJJJCHC_05087
group_1943		PTS system mannose/fructose/sorbose family transporter subunit IID	58	58	1	1	8725				653	824	821	BGPILMMK_05050	MCLENGKD_04728	FIFOEAGP_04992	MFLNEMJB_05218	EHAEOCFH_05036	LHGLAMPO_05124	KICHGFOB_05037	KGFCGFJB_05133	OHEKPPBF_02721	NAANONCB_05452	CAOFHLDI_05046	CFNOKLKA_05060	KEBBBKHB_05066	FGDODFED_05269	AOIKADMI_04915	DNIPDMEP_05083	LLCNFCDM_05233	NJFBFICB_05080	KBIBNICA_05204	GJIOMKFK_00297	HHILILIJ_05030	GJPJKKBK_05228	GHICCBKD_05175	BBNGFLNG_05146	NOACILKJ_05117	LKJDMGHO_05013	HJDCCFAD_05144	MMCDHMLO_05157	CNKBPJFM_05095	NFFEAKCA_05114	BPILNGBG_05234	GFMHJPGA_04971	ODIAFCMG_05206	NKAPDPBJ_04999	ILMOIBHI_05086	ALJJJCHC_05062
nrfA		ammonia-forming nitrite reductase cytochrome c552 subunit	58	58	1	1	8786				809	1436	1425	BGPILMMK_05122	MCLENGKD_04782	FIFOEAGP_04920	MFLNEMJB_05145	EHAEOCFH_04982	LHGLAMPO_05053	KICHGFOB_04965	KGFCGFJB_05059	OHEKPPBF_02666	NAANONCB_00029	CAOFHLDI_04930	CFNOKLKA_05006	KEBBBKHB_05011	FGDODFED_05197	AOIKADMI_04844	DNIPDMEP_05011	LLCNFCDM_05304	NJFBFICB_05134	KBIBNICA_05132	GJIOMKFK_00368	HHILILIJ_04928	GJPJKKBK_05174	GHICCBKD_05100	BBNGFLNG_05073	NOACILKJ_05062	LKJDMGHO_04941	HJDCCFAD_05090	MMCDHMLO_05085	CNKBPJFM_05023	NFFEAKCA_05043	BPILNGBG_05162	GFMHJPGA_04916	ODIAFCMG_05132	NKAPDPBJ_04927	ILMOIBHI_05014	ALJJJCHC_05007
nrfD		cytochrome c nitrite reductase subunit NrfD	58	58	1	1	8789				704	956	951	BGPILMMK_05125	MCLENGKD_04785	FIFOEAGP_04917	MFLNEMJB_05142	EHAEOCFH_04979	LHGLAMPO_05050	KICHGFOB_04962	KGFCGFJB_05056	OHEKPPBF_02663	NAANONCB_00032	CAOFHLDI_04927	CFNOKLKA_05003	KEBBBKHB_05008	FGDODFED_05194	AOIKADMI_04841	DNIPDMEP_05008	LLCNFCDM_05307	NJFBFICB_05137	KBIBNICA_05129	GJIOMKFK_00371	HHILILIJ_04925	GJPJKKBK_05171	GHICCBKD_05097	BBNGFLNG_05069	NOACILKJ_05059	LKJDMGHO_04938	HJDCCFAD_05087	MMCDHMLO_05082	CNKBPJFM_05019	NFFEAKCA_05040	BPILNGBG_05159	GFMHJPGA_04913	ODIAFCMG_05129	NKAPDPBJ_04924	ILMOIBHI_05011	ALJJJCHC_05004
yjeM		glutamate/gamma-aminobutyrate family transporter YjeM	58	58	1	1	8882				629	1457	1442	BGPILMMK_05216	MCLENGKD_04874	FIFOEAGP_04825	MFLNEMJB_05053	EHAEOCFH_04890	LHGLAMPO_04961	KICHGFOB_04872	KGFCGFJB_04967	OHEKPPBF_02574	NAANONCB_00121	CAOFHLDI_04837	CFNOKLKA_04914	KEBBBKHB_04919	FGDODFED_05101	AOIKADMI_04751	DNIPDMEP_04919	LLCNFCDM_05396	NJFBFICB_05226	KBIBNICA_05040	GJIOMKFK_00460	HHILILIJ_04836	GJPJKKBK_05082	GHICCBKD_05008	BBNGFLNG_04978	NOACILKJ_04969	LKJDMGHO_04849	HJDCCFAD_04997	MMCDHMLO_04993	CNKBPJFM_04930	NFFEAKCA_04951	BPILNGBG_05070	GFMHJPGA_04824	ODIAFCMG_05040	NKAPDPBJ_04832	ILMOIBHI_04921	ALJJJCHC_04915
group_1969		glutathionylspermidine synthase preATP-grasp family protein	58	58	1	1	8907				830	1163	1157	BGPILMMK_05244	MCLENGKD_04902	FIFOEAGP_04797	MFLNEMJB_05025	EHAEOCFH_04862	LHGLAMPO_04933	KICHGFOB_04844	KGFCGFJB_04938	OHEKPPBF_02546	NAANONCB_00148	CAOFHLDI_04809	CFNOKLKA_04886	KEBBBKHB_04891	FGDODFED_05073	AOIKADMI_04723	DNIPDMEP_04890	LLCNFCDM_05424	NJFBFICB_05254	KBIBNICA_05012	GJIOMKFK_00488	HHILILIJ_04808	GJPJKKBK_05054	GHICCBKD_04980	BBNGFLNG_04950	NOACILKJ_04941	LKJDMGHO_04821	HJDCCFAD_04969	MMCDHMLO_04965	CNKBPJFM_04902	NFFEAKCA_04923	BPILNGBG_05042	GFMHJPGA_04796	ODIAFCMG_05012	NKAPDPBJ_04804	ILMOIBHI_04893	ALJJJCHC_04887
group_1971		transcriptional regulator	58	58	1	1	8934				323	380	379	BGPILMMK_05271	MCLENGKD_04929	FIFOEAGP_04770	MFLNEMJB_04998	EHAEOCFH_04835	LHGLAMPO_04905	KICHGFOB_04817	KGFCGFJB_04911	OHEKPPBF_02519	NAANONCB_00175	CAOFHLDI_04782	CFNOKLKA_04859	KEBBBKHB_04864	FGDODFED_05046	AOIKADMI_04696	DNIPDMEP_04863	LLCNFCDM_05451	NJFBFICB_05281	KBIBNICA_04985	GJIOMKFK_00515	HHILILIJ_04781	GJPJKKBK_05027	GHICCBKD_04953	BBNGFLNG_04923	NOACILKJ_04914	LKJDMGHO_04794	HJDCCFAD_04942	MMCDHMLO_04938	CNKBPJFM_04875	NFFEAKCA_04896	BPILNGBG_05015	GFMHJPGA_04769	ODIAFCMG_04985	NKAPDPBJ_04777	ILMOIBHI_04866	ALJJJCHC_04860
group_1975		IS4 family transposase ISCro3	58	58	1	1	6692				230	248	243	BGPILMMK_05343	MCLENGKD_05000	FIFOEAGP_04701	MFLNEMJB_04927	EHAEOCFH_04764	LHGLAMPO_04829	KICHGFOB_04746	KGFCGFJB_04839	OHEKPPBF_02448	NAANONCB_00246	CAOFHLDI_04721	CFNOKLKA_04757	KEBBBKHB_04793	FGDODFED_04970	AOIKADMI_04625	DNIPDMEP_04791	LLCNFCDM_05522	NJFBFICB_05352	KBIBNICA_04909	GJIOMKFK_00591	HHILILIJ_04709	GJPJKKBK_04956	GHICCBKD_04882	BBNGFLNG_04851	NOACILKJ_04843	LKJDMGHO_04723	HJDCCFAD_04871	MMCDHMLO_04859	CNKBPJFM_04806	NFFEAKCA_04825	BPILNGBG_04944	GFMHJPGA_04698	ODIAFCMG_04914	NKAPDPBJ_04708	ILMOIBHI_04794	ALJJJCHC_04789
group_1976		type 1 fimbrial protein	58	58	1	1	6684				446	671	475	BGPILMMK_05350	MCLENGKD_05007	FIFOEAGP_04694	MFLNEMJB_04920	EHAEOCFH_04757	LHGLAMPO_04822	KICHGFOB_04739	KGFCGFJB_04832	OHEKPPBF_02441	NAANONCB_00253	CAOFHLDI_04714	CFNOKLKA_04750	KEBBBKHB_04786	FGDODFED_04963	AOIKADMI_04618	DNIPDMEP_04784	LLCNFCDM_05529	NJFBFICB_05359	KBIBNICA_04902	GJIOMKFK_00598	HHILILIJ_04702	GJPJKKBK_04949	GHICCBKD_04875	BBNGFLNG_04844	NOACILKJ_04836	LKJDMGHO_04716	HJDCCFAD_04864	MMCDHMLO_04852	CNKBPJFM_04799	NFFEAKCA_04818	BPILNGBG_04937	GFMHJPGA_04691	ODIAFCMG_04907	NKAPDPBJ_04701	ILMOIBHI_04787	ALJJJCHC_04782
group_1979		inverse autotransporter adhesin-like protein YeeJ	58	58	1	1	6665				4322	5240	5079	BGPILMMK_05372	MCLENGKD_05026	FIFOEAGP_04675	MFLNEMJB_04901	EHAEOCFH_04738	LHGLAMPO_04803	KICHGFOB_04720	KGFCGFJB_04813	OHEKPPBF_02422	NAANONCB_00272	CAOFHLDI_04695	CFNOKLKA_04731	KEBBBKHB_04767	FGDODFED_04944	AOIKADMI_04599	DNIPDMEP_04765	LLCNFCDM_05548	NJFBFICB_05377	KBIBNICA_04883	GJIOMKFK_00617	HHILILIJ_04684	GJPJKKBK_04930	GHICCBKD_04856	BBNGFLNG_04825	NOACILKJ_04817	LKJDMGHO_04697	HJDCCFAD_04845	MMCDHMLO_04833	CNKBPJFM_04780	NFFEAKCA_04799	BPILNGBG_04918	GFMHJPGA_04672	ODIAFCMG_04888	NKAPDPBJ_04682	ILMOIBHI_04768	ALJJJCHC_04763
group_1986		hypothetical protein	58	58	1	1	6635				401	542	537	BGPILMMK_05396	MCLENGKD_05050	FIFOEAGP_04651	MFLNEMJB_04877	EHAEOCFH_04714	LHGLAMPO_04779	KICHGFOB_04696	KGFCGFJB_04789	OHEKPPBF_02398	NAANONCB_00296	CAOFHLDI_04670	CFNOKLKA_04707	KEBBBKHB_04742	FGDODFED_04919	AOIKADMI_04575	DNIPDMEP_04741	LLCNFCDM_05572	NJFBFICB_05401	KBIBNICA_04859	GJIOMKFK_00642	HHILILIJ_04660	GJPJKKBK_04906	GHICCBKD_04832	BBNGFLNG_04801	NOACILKJ_04793	LKJDMGHO_04673	HJDCCFAD_04821	MMCDHMLO_04809	CNKBPJFM_04753	NFFEAKCA_04775	BPILNGBG_04894	GFMHJPGA_04648	ODIAFCMG_04864	NKAPDPBJ_04658	ILMOIBHI_04745	ALJJJCHC_04739
group_1988		MFS transporter	58	58	1	1	6631				875	1361	1352	BGPILMMK_05398	MCLENGKD_05052	FIFOEAGP_04649	MFLNEMJB_04874	EHAEOCFH_04712	LHGLAMPO_04777	KICHGFOB_04694	KGFCGFJB_04787	OHEKPPBF_02396	NAANONCB_00299	CAOFHLDI_04668	CFNOKLKA_04705	KEBBBKHB_04740	FGDODFED_04917	AOIKADMI_04573	DNIPDMEP_04739	LLCNFCDM_05574	NJFBFICB_05403	KBIBNICA_04857	GJIOMKFK_00644	HHILILIJ_04658	GJPJKKBK_04904	GHICCBKD_04829	BBNGFLNG_04799	NOACILKJ_04791	LKJDMGHO_04671	HJDCCFAD_04819	MMCDHMLO_04807	CNKBPJFM_04751	NFFEAKCA_04773	BPILNGBG_04892	GFMHJPGA_04646	ODIAFCMG_04862	NKAPDPBJ_04656	ILMOIBHI_04743	ALJJJCHC_04737
group_1990		YtjB family periplasmic protein	58	58	1	1	6601				1016	1688	1606	BGPILMMK_05429	MCLENGKD_05083	FIFOEAGP_04617	MFLNEMJB_04843	EHAEOCFH_04681	LHGLAMPO_04746	KICHGFOB_04663	KGFCGFJB_04756	OHEKPPBF_02365	NAANONCB_00330	CAOFHLDI_04637	CFNOKLKA_04674	KEBBBKHB_04709	FGDODFED_04886	AOIKADMI_04542	DNIPDMEP_04708	LLCNFCDM_05605	NJFBFICB_05433	KBIBNICA_04826	GJIOMKFK_00675	HHILILIJ_04627	GJPJKKBK_04873	GHICCBKD_04798	BBNGFLNG_04768	NOACILKJ_04760	LKJDMGHO_04640	HJDCCFAD_04788	MMCDHMLO_04776	CNKBPJFM_04720	NFFEAKCA_04742	BPILNGBG_04861	GFMHJPGA_04615	ODIAFCMG_04831	NKAPDPBJ_04624	ILMOIBHI_04712	ALJJJCHC_04706
sopA		plasmid-partitioning protein SopA	58	58	1	1	7255				545	1166	1155	BGPILMMK_05476	MCLENGKD_05406	FIFOEAGP_05339	MFLNEMJB_05544	EHAEOCFH_05378	LHGLAMPO_05455	KICHGFOB_05363	KGFCGFJB_05459	OHEKPPBF_05537	NAANONCB_05536	CAOFHLDI_05438	CFNOKLKA_05423	KEBBBKHB_05408	FGDODFED_05607	AOIKADMI_05257	DNIPDMEP_05485	LLCNFCDM_00019	NJFBFICB_05502	KBIBNICA_05533	GJIOMKFK_05631	HHILILIJ_05391	GJPJKKBK_05555	GHICCBKD_05503	BBNGFLNG_05522	NOACILKJ_05444	LKJDMGHO_05419	HJDCCFAD_05474	MMCDHMLO_05490	CNKBPJFM_05465	NFFEAKCA_05439	BPILNGBG_05560	GFMHJPGA_05311	ODIAFCMG_05649	NKAPDPBJ_05326	ILMOIBHI_05515	ALJJJCHC_05458
group_1997		endonuclease	58	58	1	1	7216				461	503	461	BGPILMMK_05508	MCLENGKD_05439	FIFOEAGP_05371	MFLNEMJB_05576	EHAEOCFH_05411	LHGLAMPO_05493	KICHGFOB_05395	KGFCGFJB_05490	OHEKPPBF_05589	NAANONCB_05487	CAOFHLDI_05375	CFNOKLKA_05456	KEBBBKHB_05441	FGDODFED_05642	AOIKADMI_05289	DNIPDMEP_05517	LLCNFCDM_00051	NJFBFICB_05452	KBIBNICA_05572	GJIOMKFK_05666	HHILILIJ_05346	GJPJKKBK_05588	GHICCBKD_05534	BBNGFLNG_05557	NOACILKJ_05477	LKJDMGHO_05451	HJDCCFAD_05507	MMCDHMLO_05525	CNKBPJFM_05498	NFFEAKCA_05471	BPILNGBG_05593	GFMHJPGA_05344	ODIAFCMG_05677	NKAPDPBJ_05358	ILMOIBHI_05549	ALJJJCHC_05491
group_2000		carbohydrate transporter	58	58	1	1	6961				632	821	791	BGPILMMK_05523	MCLENGKD_05453	FIFOEAGP_05303	MFLNEMJB_05590	EHAEOCFH_05342	LHGLAMPO_05507	KICHGFOB_05409	KGFCGFJB_05504	OHEKPPBF_05575	NAANONCB_05501	CAOFHLDI_05347	CFNOKLKA_05470	KEBBBKHB_05372	FGDODFED_05659	AOIKADMI_05303	DNIPDMEP_05531	LLCNFCDM_00065	NJFBFICB_05466	KBIBNICA_05589	GJIOMKFK_05680	HHILILIJ_05330	GJPJKKBK_05602	GHICCBKD_05548	BBNGFLNG_05570	NOACILKJ_05491	LKJDMGHO_05465	HJDCCFAD_05521	MMCDHMLO_05539	CNKBPJFM_05512	NFFEAKCA_05485	BPILNGBG_05607	GFMHJPGA_05275	ODIAFCMG_05610	NKAPDPBJ_05377	ILMOIBHI_05563	ALJJJCHC_05422
msbB_2		lauroyl-Kdo(2)-lipid IV(A) myristoyltransferase	58	58	1	1	6964				674	935	925	BGPILMMK_05526	MCLENGKD_05456	FIFOEAGP_05306	MFLNEMJB_05593	EHAEOCFH_05345	LHGLAMPO_05510	KICHGFOB_05412	KGFCGFJB_05507	OHEKPPBF_05572	NAANONCB_05504	CAOFHLDI_05344	CFNOKLKA_05473	KEBBBKHB_05375	FGDODFED_05662	AOIKADMI_05306	DNIPDMEP_05534	LLCNFCDM_00068	NJFBFICB_05469	KBIBNICA_05592	GJIOMKFK_05683	HHILILIJ_05327	GJPJKKBK_05605	GHICCBKD_05551	BBNGFLNG_05573	NOACILKJ_05494	LKJDMGHO_05468	HJDCCFAD_05524	MMCDHMLO_05542	CNKBPJFM_05515	NFFEAKCA_05488	BPILNGBG_05610	GFMHJPGA_05278	ODIAFCMG_05613	NKAPDPBJ_05380	ILMOIBHI_05566	ALJJJCHC_05425
nrdE		class 1b ribonucleoside-diphosphate reductase subunit alpha	58	58	1	1	8232				1274	2165	2129	BGPILMMK_03576	MCLENGKD_03271	FIFOEAGP_01159	MFLNEMJB_01162	EHAEOCFH_01164	LHGLAMPO_01165	KICHGFOB_01162	KGFCGFJB_01165	OHEKPPBF_04176	NAANONCB_03994	CAOFHLDI_01164	CFNOKLKA_01167	KEBBBKHB_01163	FGDODFED_01176	AOIKADMI_01162	DNIPDMEP_01185	LLCNFCDM_03776	NJFBFICB_03622	KBIBNICA_01168	GJIOMKFK_04304	HHILILIJ_01163	GJPJKKBK_01162	GHICCBKD_01161	BBNGFLNG_01188	NOACILKJ_01163	LKJDMGHO_01163	HJDCCFAD_01213	MMCDHMLO_01162	CNKBPJFM_01159	NFFEAKCA_01162	BPILNGBG_01161	GFMHJPGA_01162	ODIAFCMG_01184	NKAPDPBJ_01160	ILMOIBHI_01186	ALJJJCHC_00877
group_2022		TolC family protein	58	58	1	1	1741				1028	1400	1363	BGPILMMK_01756	MCLENGKD_01612	FIFOEAGP_02845	MFLNEMJB_02802	EHAEOCFH_02833	LHGLAMPO_02664	KICHGFOB_02905	KGFCGFJB_02615	OHEKPPBF_00139	NAANONCB_01684	CAOFHLDI_02621	CFNOKLKA_02990	KEBBBKHB_02858	FGDODFED_02821	AOIKADMI_02790	DNIPDMEP_02882	LLCNFCDM_01882	NJFBFICB_02255	KBIBNICA_02693	GJIOMKFK_02805	HHILILIJ_02998	GJPJKKBK_02968	GHICCBKD_03063	BBNGFLNG_02997	NOACILKJ_02557	LKJDMGHO_02882	HJDCCFAD_02904	MMCDHMLO_02637	CNKBPJFM_02726	NFFEAKCA_02994	BPILNGBG_03031	GFMHJPGA_02466	ODIAFCMG_02727	NKAPDPBJ_03098	ILMOIBHI_02946	ALJJJCHC_02856
group_2026		phage replisome organizer	58	58	1	1	318				1031	1043	1037	BGPILMMK_02773	MCLENGKD_02483	FIFOEAGP_02003	MFLNEMJB_02138	EHAEOCFH_01955	LHGLAMPO_02085	KICHGFOB_02069	KGFCGFJB_02025	OHEKPPBF_04965	NAANONCB_01098	CAOFHLDI_01950	CFNOKLKA_01922	KEBBBKHB_01955	FGDODFED_02116	AOIKADMI_01979	DNIPDMEP_02093	LLCNFCDM_02712	NJFBFICB_02846	KBIBNICA_02099	GJIOMKFK_03383	HHILILIJ_02011	GJPJKKBK_01948	GHICCBKD_02140	BBNGFLNG_02164	NOACILKJ_01961	LKJDMGHO_02083	HJDCCFAD_02008	MMCDHMLO_02055	CNKBPJFM_02137	NFFEAKCA_02166	BPILNGBG_02127	GFMHJPGA_01878	ODIAFCMG_02135	NKAPDPBJ_02001	ILMOIBHI_02110	ALJJJCHC_01949
hemX		uroporphyrinogen-III C-methyltransferase	58	58	1	1	9367				1187	1271	1210	BGPILMMK_04809	MCLENGKD_04493	FIFOEAGP_05226	MFLNEMJB_05451	EHAEOCFH_05270	LHGLAMPO_05357	KICHGFOB_05270	KGFCGFJB_05366	OHEKPPBF_02955	NAANONCB_05217	CAOFHLDI_05281	CFNOKLKA_05294	KEBBBKHB_05300	FGDODFED_05503	AOIKADMI_05147	DNIPDMEP_05317	LLCNFCDM_04999	NJFBFICB_04844	KBIBNICA_05439	GJIOMKFK_00063	HHILILIJ_05264	GJPJKKBK_05462	GHICCBKD_05408	BBNGFLNG_05379	NOACILKJ_05351	LKJDMGHO_05247	HJDCCFAD_05378	MMCDHMLO_05390	CNKBPJFM_05368	NFFEAKCA_05347	BPILNGBG_05467	GFMHJPGA_05205	ODIAFCMG_05441	NKAPDPBJ_05233	ILMOIBHI_05320	ALJJJCHC_05350
caiD		crotonobetainyl-CoA hydratase	58	58	1	1	6546				785	809	785	BGPILMMK_00037	MCLENGKD_05135	FIFOEAGP_04564	MFLNEMJB_04791	EHAEOCFH_04629	LHGLAMPO_04694	KICHGFOB_04611	KGFCGFJB_04704	OHEKPPBF_02313	NAANONCB_00382	CAOFHLDI_04584	CFNOKLKA_04622	KEBBBKHB_04657	FGDODFED_04834	AOIKADMI_04489	DNIPDMEP_04656	LLCNFCDM_00125	NJFBFICB_00036	KBIBNICA_04774	GJIOMKFK_00727	HHILILIJ_04575	GJPJKKBK_04821	GHICCBKD_04746	BBNGFLNG_04716	NOACILKJ_04708	LKJDMGHO_04588	HJDCCFAD_04736	MMCDHMLO_04724	CNKBPJFM_04668	NFFEAKCA_04689	BPILNGBG_04809	GFMHJPGA_04563	ODIAFCMG_04779	NKAPDPBJ_04571	ILMOIBHI_04660	ALJJJCHC_04654
caiC		crotonobetaine/carnitine-CoA ligase	58	58	1	1	6545				1454	1553	1551	BGPILMMK_00038	MCLENGKD_05136	FIFOEAGP_04563	MFLNEMJB_04790	EHAEOCFH_04628	LHGLAMPO_04693	KICHGFOB_04610	KGFCGFJB_04703	OHEKPPBF_02312	NAANONCB_00383	CAOFHLDI_04583	CFNOKLKA_04621	KEBBBKHB_04656	FGDODFED_04833	AOIKADMI_04488	DNIPDMEP_04655	LLCNFCDM_00126	NJFBFICB_00037	KBIBNICA_04773	GJIOMKFK_00728	HHILILIJ_04574	GJPJKKBK_04820	GHICCBKD_04745	BBNGFLNG_04715	NOACILKJ_04707	LKJDMGHO_04587	HJDCCFAD_04735	MMCDHMLO_04723	CNKBPJFM_04667	NFFEAKCA_04688	BPILNGBG_04808	GFMHJPGA_04562	ODIAFCMG_04778	NKAPDPBJ_04570	ILMOIBHI_04659	ALJJJCHC_04653
djlA		co-chaperone DjlA	58	58	1	1	6525				815	836	820	BGPILMMK_00058	MCLENGKD_05156	FIFOEAGP_04543	MFLNEMJB_04770	EHAEOCFH_04608	LHGLAMPO_04673	KICHGFOB_04590	KGFCGFJB_04683	OHEKPPBF_02292	NAANONCB_00403	CAOFHLDI_04563	CFNOKLKA_04601	KEBBBKHB_04636	FGDODFED_04813	AOIKADMI_04468	DNIPDMEP_04635	LLCNFCDM_00146	NJFBFICB_00057	KBIBNICA_04753	GJIOMKFK_00748	HHILILIJ_04554	GJPJKKBK_04800	GHICCBKD_04725	BBNGFLNG_04695	NOACILKJ_04687	LKJDMGHO_04567	HJDCCFAD_04715	MMCDHMLO_04703	CNKBPJFM_04647	NFFEAKCA_04668	BPILNGBG_04788	GFMHJPGA_04542	ODIAFCMG_04758	NKAPDPBJ_04550	ILMOIBHI_04639	ALJJJCHC_04633
group_2131		hypothetical protein	58	58	1	1	6465				1784	1853	1850	BGPILMMK_00116	MCLENGKD_05214	FIFOEAGP_04485	MFLNEMJB_04712	EHAEOCFH_04550	LHGLAMPO_04615	KICHGFOB_04532	KGFCGFJB_04625	OHEKPPBF_02234	NAANONCB_00461	CAOFHLDI_04505	CFNOKLKA_04543	KEBBBKHB_04578	FGDODFED_04755	AOIKADMI_04410	DNIPDMEP_04577	LLCNFCDM_00204	NJFBFICB_00115	KBIBNICA_04695	GJIOMKFK_00806	HHILILIJ_04492	GJPJKKBK_04742	GHICCBKD_04667	BBNGFLNG_04637	NOACILKJ_04629	LKJDMGHO_04509	HJDCCFAD_04657	MMCDHMLO_04645	CNKBPJFM_04589	NFFEAKCA_04610	BPILNGBG_04730	GFMHJPGA_04484	ODIAFCMG_04699	NKAPDPBJ_04492	ILMOIBHI_04581	ALJJJCHC_04575
group_2132		hypothetical protein	58	58	1	1	6460				308	347	308	BGPILMMK_00121	MCLENGKD_05219	FIFOEAGP_04480	MFLNEMJB_04707	EHAEOCFH_04545	LHGLAMPO_04610	KICHGFOB_04527	KGFCGFJB_04620	OHEKPPBF_02229	NAANONCB_00466	CAOFHLDI_04500	CFNOKLKA_04538	KEBBBKHB_04573	FGDODFED_04750	AOIKADMI_04405	DNIPDMEP_04572	LLCNFCDM_00209	NJFBFICB_00120	KBIBNICA_04690	GJIOMKFK_00811	HHILILIJ_04487	GJPJKKBK_04737	GHICCBKD_04662	BBNGFLNG_04632	NOACILKJ_04624	LKJDMGHO_04504	HJDCCFAD_04652	MMCDHMLO_04640	CNKBPJFM_04584	NFFEAKCA_04605	BPILNGBG_04725	GFMHJPGA_04479	ODIAFCMG_04694	NKAPDPBJ_04487	ILMOIBHI_04576	ALJJJCHC_04570
yaeQ		putative protein YaeQ	58	58	1	1	6392				458	545	521	BGPILMMK_00189	MCLENGKD_05287	FIFOEAGP_04412	MFLNEMJB_04639	EHAEOCFH_04477	LHGLAMPO_04542	KICHGFOB_04459	KGFCGFJB_04552	OHEKPPBF_02108	NAANONCB_00534	CAOFHLDI_04432	CFNOKLKA_04470	KEBBBKHB_04505	FGDODFED_04682	AOIKADMI_04337	DNIPDMEP_04504	LLCNFCDM_00277	NJFBFICB_00188	KBIBNICA_04622	GJIOMKFK_00879	HHILILIJ_04419	GJPJKKBK_04669	GHICCBKD_04594	BBNGFLNG_04564	NOACILKJ_04556	LKJDMGHO_04436	HJDCCFAD_04584	MMCDHMLO_04572	CNKBPJFM_04516	NFFEAKCA_04537	BPILNGBG_04657	GFMHJPGA_04411	ODIAFCMG_04626	NKAPDPBJ_04419	ILMOIBHI_04508	ALJJJCHC_04502
group_2134		aminoacyl-tRNA hydrolase	58	58	1	1	6391				410	422	410	BGPILMMK_00190	MCLENGKD_05288	FIFOEAGP_04411	MFLNEMJB_04638	EHAEOCFH_04476	LHGLAMPO_04541	KICHGFOB_04458	KGFCGFJB_04551	OHEKPPBF_02107	NAANONCB_00535	CAOFHLDI_04431	CFNOKLKA_04469	KEBBBKHB_04504	FGDODFED_04681	AOIKADMI_04336	DNIPDMEP_04503	LLCNFCDM_00278	NJFBFICB_00189	KBIBNICA_04621	GJIOMKFK_00880	HHILILIJ_04418	GJPJKKBK_04668	GHICCBKD_04593	BBNGFLNG_04563	NOACILKJ_04555	LKJDMGHO_04435	HJDCCFAD_04583	MMCDHMLO_04571	CNKBPJFM_04515	NFFEAKCA_04536	BPILNGBG_04656	GFMHJPGA_04410	ODIAFCMG_04625	NKAPDPBJ_04418	ILMOIBHI_04507	ALJJJCHC_04501
group_2135		endonuclease/exonuclease/phosphatase family protein	58	58	1	1	6379				779	800	784	BGPILMMK_00208	MCLENGKD_05306	FIFOEAGP_04393	MFLNEMJB_04620	EHAEOCFH_04458	LHGLAMPO_04523	KICHGFOB_04440	KGFCGFJB_04533	OHEKPPBF_02089	NAANONCB_00553	CAOFHLDI_04413	CFNOKLKA_04451	KEBBBKHB_04486	FGDODFED_04663	AOIKADMI_04318	DNIPDMEP_04485	LLCNFCDM_00296	NJFBFICB_00207	KBIBNICA_04603	GJIOMKFK_00898	HHILILIJ_04400	GJPJKKBK_04650	GHICCBKD_04575	BBNGFLNG_04545	NOACILKJ_04537	LKJDMGHO_04417	HJDCCFAD_04565	MMCDHMLO_04553	CNKBPJFM_04497	NFFEAKCA_04518	BPILNGBG_04638	GFMHJPGA_04392	ODIAFCMG_04607	NKAPDPBJ_04400	ILMOIBHI_04489	ALJJJCHC_04483
group_2136		hypothetical protein	58	58	1	1	6370				173	449	444	BGPILMMK_00218	MCLENGKD_05316	FIFOEAGP_04383	MFLNEMJB_04610	EHAEOCFH_04448	LHGLAMPO_04513	KICHGFOB_04430	KGFCGFJB_04523	OHEKPPBF_02079	NAANONCB_00563	CAOFHLDI_04403	CFNOKLKA_04441	KEBBBKHB_04476	FGDODFED_04653	AOIKADMI_04308	DNIPDMEP_04475	LLCNFCDM_00306	NJFBFICB_00217	KBIBNICA_04593	GJIOMKFK_00908	HHILILIJ_04390	GJPJKKBK_04640	GHICCBKD_04565	BBNGFLNG_04535	NOACILKJ_04527	LKJDMGHO_04407	HJDCCFAD_04555	MMCDHMLO_04543	CNKBPJFM_04487	NFFEAKCA_04508	BPILNGBG_04629	GFMHJPGA_04382	ODIAFCMG_04597	NKAPDPBJ_04390	ILMOIBHI_04479	ALJJJCHC_04473
group_2137		peptidoglycan-binding protein	58	58	1	1	6369				344	596	591	BGPILMMK_00219	MCLENGKD_05317	FIFOEAGP_04382	MFLNEMJB_04609	EHAEOCFH_04447	LHGLAMPO_04512	KICHGFOB_04429	KGFCGFJB_04522	OHEKPPBF_02078	NAANONCB_00564	CAOFHLDI_04402	CFNOKLKA_04440	KEBBBKHB_04475	FGDODFED_04652	AOIKADMI_04307	DNIPDMEP_04474	LLCNFCDM_00307	NJFBFICB_00218	KBIBNICA_04592	GJIOMKFK_00909	HHILILIJ_04389	GJPJKKBK_04639	GHICCBKD_04564	BBNGFLNG_04534	NOACILKJ_04526	LKJDMGHO_04406	HJDCCFAD_04554	MMCDHMLO_04542	CNKBPJFM_04486	NFFEAKCA_04507	BPILNGBG_04628	GFMHJPGA_04381	ODIAFCMG_04596	NKAPDPBJ_04389	ILMOIBHI_04478	ALJJJCHC_04472
tssM		type VI secretion system membrane subunit TssM	58	58	1	1	6365				3434	3524	3435	BGPILMMK_00223	MCLENGKD_05321	FIFOEAGP_04378	MFLNEMJB_04605	EHAEOCFH_04443	LHGLAMPO_04508	KICHGFOB_04425	KGFCGFJB_04518	OHEKPPBF_02074	NAANONCB_00568	CAOFHLDI_04399	CFNOKLKA_04436	KEBBBKHB_04471	FGDODFED_04648	AOIKADMI_04303	DNIPDMEP_04470	LLCNFCDM_00311	NJFBFICB_00222	KBIBNICA_04588	GJIOMKFK_00913	HHILILIJ_04385	GJPJKKBK_04635	GHICCBKD_04560	BBNGFLNG_04530	NOACILKJ_04522	LKJDMGHO_04402	HJDCCFAD_04550	MMCDHMLO_04538	CNKBPJFM_04482	NFFEAKCA_04503	BPILNGBG_04624	GFMHJPGA_04377	ODIAFCMG_04592	NKAPDPBJ_04385	ILMOIBHI_04474	ALJJJCHC_04468
tssH		type VI secretion system ATPase TssH	58	58	1	1	6361				1934	2795	2763	BGPILMMK_00227	MCLENGKD_05325	FIFOEAGP_04375	MFLNEMJB_04602	EHAEOCFH_04439	LHGLAMPO_04505	KICHGFOB_04422	KGFCGFJB_04514	OHEKPPBF_02070	NAANONCB_00572	CAOFHLDI_04396	CFNOKLKA_04432	KEBBBKHB_04467	FGDODFED_04645	AOIKADMI_04300	DNIPDMEP_04467	LLCNFCDM_00314	NJFBFICB_00226	KBIBNICA_04585	GJIOMKFK_00916	HHILILIJ_04382	GJPJKKBK_04631	GHICCBKD_04557	BBNGFLNG_04527	NOACILKJ_04518	LKJDMGHO_04399	HJDCCFAD_04546	MMCDHMLO_04535	CNKBPJFM_04480	NFFEAKCA_04500	BPILNGBG_04620	GFMHJPGA_04373	ODIAFCMG_04588	NKAPDPBJ_04382	ILMOIBHI_04471	ALJJJCHC_04464
tssC		type VI secretion system contractile sheath large subunit	58	58	1	1	6353				1391	1475	1396	BGPILMMK_00235	MCLENGKD_05333	FIFOEAGP_04367	MFLNEMJB_04594	EHAEOCFH_04431	LHGLAMPO_04497	KICHGFOB_04414	KGFCGFJB_04506	OHEKPPBF_02062	NAANONCB_00580	CAOFHLDI_04388	CFNOKLKA_04424	KEBBBKHB_04459	FGDODFED_04637	AOIKADMI_04292	DNIPDMEP_04459	LLCNFCDM_00322	NJFBFICB_00234	KBIBNICA_04577	GJIOMKFK_00924	HHILILIJ_04372	GJPJKKBK_04623	GHICCBKD_04549	BBNGFLNG_04519	NOACILKJ_04510	LKJDMGHO_04391	HJDCCFAD_04538	MMCDHMLO_04527	CNKBPJFM_04472	NFFEAKCA_04492	BPILNGBG_04612	GFMHJPGA_04365	ODIAFCMG_04580	NKAPDPBJ_04374	ILMOIBHI_04463	ALJJJCHC_04456
group_2141		hypothetical protein	58	58	1	1	6340				164	170	169	BGPILMMK_00246	MCLENGKD_05342	FIFOEAGP_04355	MFLNEMJB_04583	EHAEOCFH_04422	LHGLAMPO_04491	KICHGFOB_04403	KGFCGFJB_04495	OHEKPPBF_02053	NAANONCB_00589	CAOFHLDI_04379	CFNOKLKA_04415	KEBBBKHB_04450	FGDODFED_04631	AOIKADMI_04281	DNIPDMEP_04448	LLCNFCDM_00333	NJFBFICB_00243	KBIBNICA_04571	GJIOMKFK_00930	HHILILIJ_04362	GJPJKKBK_04614	GHICCBKD_04538	BBNGFLNG_04508	NOACILKJ_04501	LKJDMGHO_04380	HJDCCFAD_04529	MMCDHMLO_04521	CNKBPJFM_04461	NFFEAKCA_04481	BPILNGBG_04603	GFMHJPGA_04356	ODIAFCMG_04569	NKAPDPBJ_04362	ILMOIBHI_04452	ALJJJCHC_04447
group_2145		hypothetical protein	58	58	1	1	6278				305	566	561	BGPILMMK_00298	MCLENGKD_00017	FIFOEAGP_04305	MFLNEMJB_04549	EHAEOCFH_04372	LHGLAMPO_04402	KICHGFOB_04359	KGFCGFJB_04406	OHEKPPBF_02003	NAANONCB_00639	CAOFHLDI_04346	CFNOKLKA_04365	KEBBBKHB_04400	FGDODFED_04542	AOIKADMI_04224	DNIPDMEP_04396	LLCNFCDM_00385	NJFBFICB_00293	KBIBNICA_04482	GJIOMKFK_01001	HHILILIJ_04327	GJPJKKBK_04562	GHICCBKD_04504	BBNGFLNG_04456	NOACILKJ_04451	LKJDMGHO_04325	HJDCCFAD_04479	MMCDHMLO_04432	CNKBPJFM_04404	NFFEAKCA_04429	BPILNGBG_04552	GFMHJPGA_04306	ODIAFCMG_04480	NKAPDPBJ_04314	ILMOIBHI_04401	ALJJJCHC_04397
group_2146		septation initiation protein	58	58	1	1	6275				680	752	748	BGPILMMK_00301	MCLENGKD_00020	FIFOEAGP_04302	MFLNEMJB_04546	EHAEOCFH_04369	LHGLAMPO_04399	KICHGFOB_04356	KGFCGFJB_04403	OHEKPPBF_02000	NAANONCB_00642	CAOFHLDI_04343	CFNOKLKA_04362	KEBBBKHB_04397	FGDODFED_04539	AOIKADMI_04221	DNIPDMEP_04393	LLCNFCDM_00388	NJFBFICB_00296	KBIBNICA_04479	GJIOMKFK_01004	HHILILIJ_04324	GJPJKKBK_04559	GHICCBKD_04501	BBNGFLNG_04453	NOACILKJ_04448	LKJDMGHO_04322	HJDCCFAD_04476	MMCDHMLO_04429	CNKBPJFM_04401	NFFEAKCA_04426	BPILNGBG_04549	GFMHJPGA_04303	ODIAFCMG_04477	NKAPDPBJ_04311	ILMOIBHI_04398	ALJJJCHC_04394
ecpD		fimbrial adhesin EcpD	58	58	1	1	6253				1580	1643	1640	BGPILMMK_00321	MCLENGKD_00039	FIFOEAGP_04282	MFLNEMJB_04534	EHAEOCFH_04350	LHGLAMPO_04380	KICHGFOB_04337	KGFCGFJB_04384	OHEKPPBF_01981	NAANONCB_00661	CAOFHLDI_04324	CFNOKLKA_04343	KEBBBKHB_04378	FGDODFED_04520	AOIKADMI_04202	DNIPDMEP_04374	LLCNFCDM_00407	NJFBFICB_00315	KBIBNICA_04460	GJIOMKFK_01023	HHILILIJ_04304	GJPJKKBK_04540	GHICCBKD_04489	BBNGFLNG_04431	NOACILKJ_04429	LKJDMGHO_04303	HJDCCFAD_04457	MMCDHMLO_04410	CNKBPJFM_04382	NFFEAKCA_04407	BPILNGBG_04526	GFMHJPGA_04284	ODIAFCMG_04458	NKAPDPBJ_04291	ILMOIBHI_04379	ALJJJCHC_04375
group_2152		aldo/keto reductase	58	58	1	1	6229				734	869	866	BGPILMMK_00339	MCLENGKD_00057	FIFOEAGP_04266	MFLNEMJB_04516	EHAEOCFH_04332	LHGLAMPO_04362	KICHGFOB_04319	KGFCGFJB_04364	OHEKPPBF_01963	NAANONCB_00679	CAOFHLDI_04308	CFNOKLKA_04325	KEBBBKHB_04360	FGDODFED_04504	AOIKADMI_04184	DNIPDMEP_04353	LLCNFCDM_00425	NJFBFICB_00333	KBIBNICA_04442	GJIOMKFK_01041	HHILILIJ_04282	GJPJKKBK_04522	GHICCBKD_04471	BBNGFLNG_04413	NOACILKJ_04411	LKJDMGHO_04285	HJDCCFAD_04439	MMCDHMLO_04392	CNKBPJFM_04364	NFFEAKCA_04389	BPILNGBG_04508	GFMHJPGA_04266	ODIAFCMG_04439	NKAPDPBJ_04268	ILMOIBHI_04361	ALJJJCHC_04357
rclC		reactive chlorine species resistance protein RclC	58	58	1	1	6228				236	593	586	BGPILMMK_00340	MCLENGKD_00058	FIFOEAGP_04265	MFLNEMJB_04515	EHAEOCFH_04331	LHGLAMPO_04361	KICHGFOB_04318	KGFCGFJB_04363	OHEKPPBF_01962	NAANONCB_00680	CAOFHLDI_04307	CFNOKLKA_04324	KEBBBKHB_04359	FGDODFED_04503	AOIKADMI_04183	DNIPDMEP_04352	LLCNFCDM_00426	NJFBFICB_00334	KBIBNICA_04441	GJIOMKFK_01042	HHILILIJ_04281	GJPJKKBK_04521	GHICCBKD_04470	BBNGFLNG_04412	NOACILKJ_04410	LKJDMGHO_04284	HJDCCFAD_04438	MMCDHMLO_04391	CNKBPJFM_04363	NFFEAKCA_04388	BPILNGBG_04504	GFMHJPGA_04265	ODIAFCMG_04438	NKAPDPBJ_04267	ILMOIBHI_04360	ALJJJCHC_04356
group_2155		EAL domain-containing protein	58	58	1	1	6208				740	1088	1082	BGPILMMK_00359	MCLENGKD_00079	FIFOEAGP_04246	MFLNEMJB_04494	EHAEOCFH_04312	LHGLAMPO_04342	KICHGFOB_04299	KGFCGFJB_04344	OHEKPPBF_01943	NAANONCB_00699	CAOFHLDI_04289	CFNOKLKA_04305	KEBBBKHB_04340	FGDODFED_04484	AOIKADMI_04164	DNIPDMEP_04333	LLCNFCDM_00445	NJFBFICB_00353	KBIBNICA_04422	GJIOMKFK_01061	HHILILIJ_04263	GJPJKKBK_04502	GHICCBKD_04451	BBNGFLNG_04394	NOACILKJ_04391	LKJDMGHO_04265	HJDCCFAD_04419	MMCDHMLO_04372	CNKBPJFM_04344	NFFEAKCA_04369	BPILNGBG_04482	GFMHJPGA_04246	ODIAFCMG_04419	NKAPDPBJ_04248	ILMOIBHI_04341	ALJJJCHC_04337
group_2156		ABC transporter permease	58	58	1	1	6190				698	956	951	BGPILMMK_00375	MCLENGKD_00095	FIFOEAGP_04231	MFLNEMJB_04479	EHAEOCFH_04296	LHGLAMPO_04327	KICHGFOB_04284	KGFCGFJB_04328	OHEKPPBF_01927	NAANONCB_00714	CAOFHLDI_04274	CFNOKLKA_04289	KEBBBKHB_04324	FGDODFED_04469	AOIKADMI_04148	DNIPDMEP_04318	LLCNFCDM_00460	NJFBFICB_00369	KBIBNICA_04407	GJIOMKFK_01076	HHILILIJ_04247	GJPJKKBK_04486	GHICCBKD_04436	BBNGFLNG_04379	NOACILKJ_04375	LKJDMGHO_04250	HJDCCFAD_04403	MMCDHMLO_04357	CNKBPJFM_04329	NFFEAKCA_04354	BPILNGBG_04466	GFMHJPGA_04230	ODIAFCMG_04403	NKAPDPBJ_04233	ILMOIBHI_04325	ALJJJCHC_04321
group_2157		hypothetical protein	58	58	1	1	6121				449	455	449	BGPILMMK_00441	MCLENGKD_00160	FIFOEAGP_04165	MFLNEMJB_04412	EHAEOCFH_04230	LHGLAMPO_04261	KICHGFOB_04218	KGFCGFJB_04262	OHEKPPBF_01861	NAANONCB_00779	CAOFHLDI_04208	CFNOKLKA_04223	KEBBBKHB_04258	FGDODFED_04403	AOIKADMI_04082	DNIPDMEP_04251	LLCNFCDM_00526	NJFBFICB_00434	KBIBNICA_04340	GJIOMKFK_01142	HHILILIJ_04180	GJPJKKBK_04420	GHICCBKD_04369	BBNGFLNG_04311	NOACILKJ_04309	LKJDMGHO_04183	HJDCCFAD_04337	MMCDHMLO_04291	CNKBPJFM_04263	NFFEAKCA_04287	BPILNGBG_04399	GFMHJPGA_04164	ODIAFCMG_04337	NKAPDPBJ_04166	ILMOIBHI_04258	ALJJJCHC_04255
group_2158		transporter	58	58	1	1	6022				1295	1355	1352	BGPILMMK_00539	MCLENGKD_00258	FIFOEAGP_04067	MFLNEMJB_04315	EHAEOCFH_04132	LHGLAMPO_04163	KICHGFOB_04121	KGFCGFJB_04164	OHEKPPBF_01763	NAANONCB_00877	CAOFHLDI_04111	CFNOKLKA_04125	KEBBBKHB_04160	FGDODFED_04305	AOIKADMI_03984	DNIPDMEP_04152	LLCNFCDM_00624	NJFBFICB_00532	KBIBNICA_04243	GJIOMKFK_01240	HHILILIJ_04082	GJPJKKBK_04322	GHICCBKD_04271	BBNGFLNG_04214	NOACILKJ_04211	LKJDMGHO_04085	HJDCCFAD_04239	MMCDHMLO_04193	CNKBPJFM_04165	NFFEAKCA_04190	BPILNGBG_04301	GFMHJPGA_04066	ODIAFCMG_04239	NKAPDPBJ_04068	ILMOIBHI_04160	ALJJJCHC_04157
group_2159		adhesin	58	58	1	1	6011				617	1016	1009	BGPILMMK_00548	MCLENGKD_00266	FIFOEAGP_04059	MFLNEMJB_04307	EHAEOCFH_04124	LHGLAMPO_04155	KICHGFOB_04113	KGFCGFJB_04156	OHEKPPBF_01755	NAANONCB_03293	CAOFHLDI_04103	CFNOKLKA_04117	KEBBBKHB_04152	FGDODFED_04296	AOIKADMI_03976	DNIPDMEP_04144	LLCNFCDM_00633	NJFBFICB_00540	KBIBNICA_04234	GJIOMKFK_01248	HHILILIJ_04074	GJPJKKBK_04314	GHICCBKD_04263	BBNGFLNG_04206	NOACILKJ_04203	LKJDMGHO_04076	HJDCCFAD_04231	MMCDHMLO_04185	CNKBPJFM_04157	NFFEAKCA_04181	BPILNGBG_04293	GFMHJPGA_04058	ODIAFCMG_04231	NKAPDPBJ_04060	ILMOIBHI_04152	ALJJJCHC_04149
ybbO		NADP(+)-dependent aldehyde reductase	58	58	1	1	6004				770	809	786	BGPILMMK_00555	MCLENGKD_00273	FIFOEAGP_04052	MFLNEMJB_04300	EHAEOCFH_04117	LHGLAMPO_04148	KICHGFOB_04106	KGFCGFJB_04149	OHEKPPBF_01748	NAANONCB_03286	CAOFHLDI_04096	CFNOKLKA_04110	KEBBBKHB_04145	FGDODFED_04289	AOIKADMI_03969	DNIPDMEP_04137	LLCNFCDM_00640	NJFBFICB_00547	KBIBNICA_04227	GJIOMKFK_01255	HHILILIJ_04067	GJPJKKBK_04307	GHICCBKD_04256	BBNGFLNG_04199	NOACILKJ_04196	LKJDMGHO_04069	HJDCCFAD_04224	MMCDHMLO_04178	CNKBPJFM_04150	NFFEAKCA_04174	BPILNGBG_04286	GFMHJPGA_04051	ODIAFCMG_04224	NKAPDPBJ_04053	ILMOIBHI_04145	ALJJJCHC_04142
group_2161		hypothetical protein	58	58	1	1	5999				260	266	260	BGPILMMK_00560	MCLENGKD_00278	FIFOEAGP_04047	MFLNEMJB_04295	EHAEOCFH_04112	LHGLAMPO_04143	KICHGFOB_04101	KGFCGFJB_04144	OHEKPPBF_01743	NAANONCB_03281	CAOFHLDI_04091	CFNOKLKA_04105	KEBBBKHB_04140	FGDODFED_04284	AOIKADMI_03964	DNIPDMEP_04132	LLCNFCDM_00645	NJFBFICB_00552	KBIBNICA_04222	GJIOMKFK_01260	HHILILIJ_04062	GJPJKKBK_04302	GHICCBKD_04251	BBNGFLNG_04194	NOACILKJ_04191	LKJDMGHO_04064	HJDCCFAD_04219	MMCDHMLO_04173	CNKBPJFM_04145	NFFEAKCA_04169	BPILNGBG_04281	GFMHJPGA_04046	ODIAFCMG_04219	NKAPDPBJ_04048	ILMOIBHI_04140	ALJJJCHC_04137
glxR		2-hydroxy-3-oxopropionate reductase	58	58	1	1	5991				779	878	876	BGPILMMK_00568	MCLENGKD_00286	FIFOEAGP_04039	MFLNEMJB_04287	EHAEOCFH_04104	LHGLAMPO_04135	KICHGFOB_04093	KGFCGFJB_04136	OHEKPPBF_01735	NAANONCB_03273	CAOFHLDI_04083	CFNOKLKA_04097	KEBBBKHB_04132	FGDODFED_04276	AOIKADMI_03956	DNIPDMEP_04124	LLCNFCDM_00653	NJFBFICB_00560	KBIBNICA_04214	GJIOMKFK_01268	HHILILIJ_04054	GJPJKKBK_04294	GHICCBKD_04243	BBNGFLNG_04186	NOACILKJ_04183	LKJDMGHO_04056	HJDCCFAD_04211	MMCDHMLO_04165	CNKBPJFM_04137	NFFEAKCA_04161	BPILNGBG_04273	GFMHJPGA_04038	ODIAFCMG_04211	NKAPDPBJ_04040	ILMOIBHI_04132	ALJJJCHC_04129
group_2163		RHS repeat protein	58	58	1	1	5954				1238	1334	1332	BGPILMMK_00602	MCLENGKD_00320	FIFOEAGP_04004	MFLNEMJB_04253	EHAEOCFH_04070	LHGLAMPO_04100	KICHGFOB_04059	KGFCGFJB_04101	OHEKPPBF_01701	NAANONCB_03239	CAOFHLDI_04048	CFNOKLKA_04063	KEBBBKHB_04098	FGDODFED_04241	AOIKADMI_03922	DNIPDMEP_04090	LLCNFCDM_00687	NJFBFICB_00594	KBIBNICA_04179	GJIOMKFK_01303	HHILILIJ_04020	GJPJKKBK_04260	GHICCBKD_04209	BBNGFLNG_04152	NOACILKJ_04149	LKJDMGHO_04022	HJDCCFAD_04177	MMCDHMLO_04130	CNKBPJFM_04103	NFFEAKCA_04127	BPILNGBG_04239	GFMHJPGA_04004	ODIAFCMG_04177	NKAPDPBJ_04005	ILMOIBHI_04098	ALJJJCHC_04095
group_2164		hypothetical protein	58	58	1	1	5937				200	248	218	BGPILMMK_00617	MCLENGKD_00335	FIFOEAGP_03989	MFLNEMJB_04237	EHAEOCFH_04055	LHGLAMPO_04085	KICHGFOB_04044	KGFCGFJB_04086	OHEKPPBF_01685	NAANONCB_03223	CAOFHLDI_04033	CFNOKLKA_04047	KEBBBKHB_04082	FGDODFED_04226	AOIKADMI_03907	DNIPDMEP_04075	LLCNFCDM_00703	NJFBFICB_00609	KBIBNICA_04163	GJIOMKFK_01318	HHILILIJ_04004	GJPJKKBK_04245	GHICCBKD_04193	BBNGFLNG_04137	NOACILKJ_04134	LKJDMGHO_04006	HJDCCFAD_04161	MMCDHMLO_04115	CNKBPJFM_04088	NFFEAKCA_04111	BPILNGBG_04224	GFMHJPGA_03989	ODIAFCMG_04162	NKAPDPBJ_03990	ILMOIBHI_04083	ALJJJCHC_04080
fepE		LPS O-antigen length regulator	58	58	1	1	5928				920	1133	1129	BGPILMMK_00626	MCLENGKD_00344	FIFOEAGP_03980	MFLNEMJB_04228	EHAEOCFH_04046	LHGLAMPO_04076	KICHGFOB_04035	KGFCGFJB_04077	OHEKPPBF_01676	NAANONCB_03214	CAOFHLDI_04024	CFNOKLKA_04038	KEBBBKHB_04073	FGDODFED_04217	AOIKADMI_03898	DNIPDMEP_04066	LLCNFCDM_00712	NJFBFICB_00618	KBIBNICA_04154	GJIOMKFK_01327	HHILILIJ_03995	GJPJKKBK_04236	GHICCBKD_04184	BBNGFLNG_04128	NOACILKJ_04125	LKJDMGHO_03997	HJDCCFAD_04152	MMCDHMLO_04106	CNKBPJFM_04079	NFFEAKCA_04102	BPILNGBG_04215	GFMHJPGA_03980	ODIAFCMG_04153	NKAPDPBJ_03981	ILMOIBHI_04074	ALJJJCHC_04071
dsbG		thiol:disulfide interchange protein DsbG	58	58	1	1	5909				617	746	743	BGPILMMK_00644	MCLENGKD_00362	FIFOEAGP_03962	MFLNEMJB_04210	EHAEOCFH_04028	LHGLAMPO_04058	KICHGFOB_04017	KGFCGFJB_04059	OHEKPPBF_01658	NAANONCB_03196	CAOFHLDI_04006	CFNOKLKA_04020	KEBBBKHB_04055	FGDODFED_04199	AOIKADMI_03880	DNIPDMEP_04048	LLCNFCDM_00730	NJFBFICB_00636	KBIBNICA_04136	GJIOMKFK_01345	HHILILIJ_03977	GJPJKKBK_04218	GHICCBKD_04166	BBNGFLNG_04110	NOACILKJ_04107	LKJDMGHO_03979	HJDCCFAD_04134	MMCDHMLO_04088	CNKBPJFM_04061	NFFEAKCA_04084	BPILNGBG_04197	GFMHJPGA_03962	ODIAFCMG_04135	NKAPDPBJ_03963	ILMOIBHI_04056	ALJJJCHC_04053
group_2167		2-(5''-triphosphoribosyl)-3'-dephosphocoenzyme-A synthase	58	58	1	1	5900				722	878	875	BGPILMMK_00653	MCLENGKD_00371	FIFOEAGP_03953	MFLNEMJB_04201	EHAEOCFH_04019	LHGLAMPO_04049	KICHGFOB_04008	KGFCGFJB_04050	OHEKPPBF_01649	NAANONCB_03187	CAOFHLDI_03997	CFNOKLKA_04011	KEBBBKHB_04046	FGDODFED_04190	AOIKADMI_03871	DNIPDMEP_04039	LLCNFCDM_00739	NJFBFICB_00645	KBIBNICA_04127	GJIOMKFK_01354	HHILILIJ_03968	GJPJKKBK_04209	GHICCBKD_04157	BBNGFLNG_04101	NOACILKJ_04098	LKJDMGHO_03970	HJDCCFAD_04125	MMCDHMLO_04079	CNKBPJFM_04052	NFFEAKCA_04075	BPILNGBG_04188	GFMHJPGA_03953	ODIAFCMG_04126	NKAPDPBJ_03954	ILMOIBHI_04047	ALJJJCHC_04044
group_2168		deaminated glutathione amidase	58	58	1	1	5888				716	788	783	BGPILMMK_00665	MCLENGKD_00383	FIFOEAGP_03941	MFLNEMJB_04189	EHAEOCFH_04007	LHGLAMPO_04037	KICHGFOB_03996	KGFCGFJB_04038	OHEKPPBF_01637	NAANONCB_03175	CAOFHLDI_03985	CFNOKLKA_03999	KEBBBKHB_04034	FGDODFED_04178	AOIKADMI_03859	DNIPDMEP_04027	LLCNFCDM_00751	NJFBFICB_00657	KBIBNICA_04115	GJIOMKFK_01366	HHILILIJ_03956	GJPJKKBK_04197	GHICCBKD_04145	BBNGFLNG_04089	NOACILKJ_04086	LKJDMGHO_03958	HJDCCFAD_04113	MMCDHMLO_04067	CNKBPJFM_04040	NFFEAKCA_04063	BPILNGBG_04176	GFMHJPGA_03941	ODIAFCMG_04114	NKAPDPBJ_03942	ILMOIBHI_04035	ALJJJCHC_04032
group_2169		DNA-binding transcriptional regulator	58	58	1	1	5885				800	953	950	BGPILMMK_00668	MCLENGKD_00386	FIFOEAGP_03938	MFLNEMJB_04186	EHAEOCFH_04004	LHGLAMPO_04034	KICHGFOB_03993	KGFCGFJB_04035	OHEKPPBF_01634	NAANONCB_03172	CAOFHLDI_03982	CFNOKLKA_03996	KEBBBKHB_04031	FGDODFED_04175	AOIKADMI_03856	DNIPDMEP_04024	LLCNFCDM_00754	NJFBFICB_00660	KBIBNICA_04112	GJIOMKFK_01369	HHILILIJ_03953	GJPJKKBK_04194	GHICCBKD_04142	BBNGFLNG_04086	NOACILKJ_04083	LKJDMGHO_03955	HJDCCFAD_04110	MMCDHMLO_04064	CNKBPJFM_04037	NFFEAKCA_04060	BPILNGBG_04173	GFMHJPGA_03938	ODIAFCMG_04111	NKAPDPBJ_03939	ILMOIBHI_04032	ALJJJCHC_04029
group_2170		J domain-containing protein	58	58	1	1	5867				1316	1427	1425	BGPILMMK_00686	MCLENGKD_00404	FIFOEAGP_03920	MFLNEMJB_04168	EHAEOCFH_03986	LHGLAMPO_04016	KICHGFOB_03975	KGFCGFJB_04017	OHEKPPBF_01616	NAANONCB_03154	CAOFHLDI_03964	CFNOKLKA_03978	KEBBBKHB_04013	FGDODFED_04157	AOIKADMI_03838	DNIPDMEP_04006	LLCNFCDM_00772	NJFBFICB_00678	KBIBNICA_04094	GJIOMKFK_01387	HHILILIJ_03935	GJPJKKBK_04176	GHICCBKD_04124	BBNGFLNG_04068	NOACILKJ_04065	LKJDMGHO_03937	HJDCCFAD_04092	MMCDHMLO_04046	CNKBPJFM_04019	NFFEAKCA_04042	BPILNGBG_04155	GFMHJPGA_03920	ODIAFCMG_04093	NKAPDPBJ_03921	ILMOIBHI_04014	ALJJJCHC_04011
group_2171		sel1 repeat family protein	58	58	1	1	5866				539	554	553	BGPILMMK_00687	MCLENGKD_00405	FIFOEAGP_03919	MFLNEMJB_04167	EHAEOCFH_03985	LHGLAMPO_04015	KICHGFOB_03974	KGFCGFJB_04016	OHEKPPBF_01615	NAANONCB_03153	CAOFHLDI_03963	CFNOKLKA_03977	KEBBBKHB_04012	FGDODFED_04156	AOIKADMI_03837	DNIPDMEP_04005	LLCNFCDM_00773	NJFBFICB_00679	KBIBNICA_04093	GJIOMKFK_01388	HHILILIJ_03934	GJPJKKBK_04175	GHICCBKD_04123	BBNGFLNG_04067	NOACILKJ_04064	LKJDMGHO_03936	HJDCCFAD_04091	MMCDHMLO_04045	CNKBPJFM_04018	NFFEAKCA_04041	BPILNGBG_04154	GFMHJPGA_03919	ODIAFCMG_04092	NKAPDPBJ_03920	ILMOIBHI_04013	ALJJJCHC_04010
chiQ		putative lipoprotein ChiQ	58	58	1	1	5840				206	326	319	BGPILMMK_00719	MCLENGKD_00437	FIFOEAGP_03887	MFLNEMJB_04135	EHAEOCFH_03953	LHGLAMPO_03983	KICHGFOB_03943	KGFCGFJB_03984	OHEKPPBF_01583	NAANONCB_03121	CAOFHLDI_03930	CFNOKLKA_03945	KEBBBKHB_03980	FGDODFED_04124	AOIKADMI_03805	DNIPDMEP_03973	LLCNFCDM_00805	NJFBFICB_00711	KBIBNICA_04061	GJIOMKFK_01420	HHILILIJ_03903	GJPJKKBK_04143	GHICCBKD_04091	BBNGFLNG_04035	NOACILKJ_04032	LKJDMGHO_03904	HJDCCFAD_04059	MMCDHMLO_04013	CNKBPJFM_03986	NFFEAKCA_04009	BPILNGBG_04122	GFMHJPGA_03887	ODIAFCMG_04060	NKAPDPBJ_03888	ILMOIBHI_03981	ALJJJCHC_03978
group_2173		hypothetical protein	58	58	1	1	5823				542	569	547	BGPILMMK_00737	MCLENGKD_00454	FIFOEAGP_03870	MFLNEMJB_04118	EHAEOCFH_03936	LHGLAMPO_03966	KICHGFOB_03926	KGFCGFJB_03967	OHEKPPBF_01566	NAANONCB_03104	CAOFHLDI_03913	CFNOKLKA_03928	KEBBBKHB_03963	FGDODFED_04107	AOIKADMI_03788	DNIPDMEP_03956	LLCNFCDM_00822	NJFBFICB_00730	KBIBNICA_04044	GJIOMKFK_01437	HHILILIJ_03886	GJPJKKBK_04126	GHICCBKD_04074	BBNGFLNG_04018	NOACILKJ_04015	LKJDMGHO_03887	HJDCCFAD_04042	MMCDHMLO_03996	CNKBPJFM_03969	NFFEAKCA_03992	BPILNGBG_04105	GFMHJPGA_03870	ODIAFCMG_04043	NKAPDPBJ_03871	ILMOIBHI_03964	ALJJJCHC_03961
dtpD		dipeptide permease DtpD	58	58	1	1	5817				1376	1481	1479	BGPILMMK_00741	MCLENGKD_00458	FIFOEAGP_03866	MFLNEMJB_04114	EHAEOCFH_03932	LHGLAMPO_03962	KICHGFOB_03922	KGFCGFJB_03963	OHEKPPBF_01562	NAANONCB_03100	CAOFHLDI_03909	CFNOKLKA_03924	KEBBBKHB_03959	FGDODFED_04103	AOIKADMI_03784	DNIPDMEP_03952	LLCNFCDM_00826	NJFBFICB_00734	KBIBNICA_04040	GJIOMKFK_01441	HHILILIJ_03882	GJPJKKBK_04122	GHICCBKD_04070	BBNGFLNG_04012	NOACILKJ_04011	LKJDMGHO_03883	HJDCCFAD_04038	MMCDHMLO_03992	CNKBPJFM_03965	NFFEAKCA_03988	BPILNGBG_04101	GFMHJPGA_03866	ODIAFCMG_04039	NKAPDPBJ_03867	ILMOIBHI_03960	ALJJJCHC_03957
group_2175		AbrB family transcriptional regulator	58	58	1	1	5811				1007	1046	1045	BGPILMMK_00747	MCLENGKD_00464	FIFOEAGP_03860	MFLNEMJB_04108	EHAEOCFH_03926	LHGLAMPO_03956	KICHGFOB_03916	KGFCGFJB_03957	OHEKPPBF_01556	NAANONCB_03094	CAOFHLDI_03903	CFNOKLKA_03918	KEBBBKHB_03953	FGDODFED_04097	AOIKADMI_03778	DNIPDMEP_03946	LLCNFCDM_00832	NJFBFICB_00740	KBIBNICA_04034	GJIOMKFK_01447	HHILILIJ_03876	GJPJKKBK_04116	GHICCBKD_04064	BBNGFLNG_04006	NOACILKJ_04005	LKJDMGHO_03877	HJDCCFAD_04032	MMCDHMLO_03986	CNKBPJFM_03959	NFFEAKCA_03982	BPILNGBG_04095	GFMHJPGA_03860	ODIAFCMG_04033	NKAPDPBJ_03861	ILMOIBHI_03954	ALJJJCHC_03951
group_2176		type 1 fimbrial protein	58	58	1	1	4947				485	566	564	BGPILMMK_00751	MCLENGKD_00469	FIFOEAGP_03856	MFLNEMJB_04104	EHAEOCFH_03921	LHGLAMPO_03952	KICHGFOB_03912	KGFCGFJB_03953	OHEKPPBF_01551	NAANONCB_03089	CAOFHLDI_03899	CFNOKLKA_03913	KEBBBKHB_03948	FGDODFED_04093	AOIKADMI_03774	DNIPDMEP_03942	LLCNFCDM_00836	NJFBFICB_00745	KBIBNICA_04030	GJIOMKFK_01451	HHILILIJ_03869	GJPJKKBK_04111	GHICCBKD_04060	BBNGFLNG_04002	NOACILKJ_04000	LKJDMGHO_03873	HJDCCFAD_04027	MMCDHMLO_03982	CNKBPJFM_03955	NFFEAKCA_03978	BPILNGBG_04090	GFMHJPGA_03855	ODIAFCMG_04029	NKAPDPBJ_03857	ILMOIBHI_03950	ALJJJCHC_03946
group_2177		methylaspartate ammonia-lyase	58	58	1	1	4964				1241	1271	1241	BGPILMMK_00769	MCLENGKD_00486	FIFOEAGP_03839	MFLNEMJB_04087	EHAEOCFH_03904	LHGLAMPO_03935	KICHGFOB_03895	KGFCGFJB_03936	OHEKPPBF_01534	NAANONCB_03072	CAOFHLDI_03882	CFNOKLKA_03896	KEBBBKHB_03931	FGDODFED_04076	AOIKADMI_03757	DNIPDMEP_03925	LLCNFCDM_00853	NJFBFICB_00762	KBIBNICA_04013	GJIOMKFK_01468	HHILILIJ_03852	GJPJKKBK_04094	GHICCBKD_04043	BBNGFLNG_03985	NOACILKJ_03983	LKJDMGHO_03856	HJDCCFAD_04010	MMCDHMLO_03965	CNKBPJFM_03938	NFFEAKCA_03961	BPILNGBG_04073	GFMHJPGA_03838	ODIAFCMG_04012	NKAPDPBJ_03840	ILMOIBHI_03933	ALJJJCHC_03929
group_2178		nicotinamide riboside transporter PnuC	58	58	1	1	4982				620	719	717	BGPILMMK_00793	MCLENGKD_00510	FIFOEAGP_03815	MFLNEMJB_04063	EHAEOCFH_03880	LHGLAMPO_03911	KICHGFOB_03871	KGFCGFJB_03913	OHEKPPBF_01508	NAANONCB_03048	CAOFHLDI_03859	CFNOKLKA_03872	KEBBBKHB_03907	FGDODFED_04053	AOIKADMI_03733	DNIPDMEP_03901	LLCNFCDM_00877	NJFBFICB_00786	KBIBNICA_03989	GJIOMKFK_01492	HHILILIJ_03829	GJPJKKBK_04070	GHICCBKD_04019	BBNGFLNG_03961	NOACILKJ_03959	LKJDMGHO_03832	HJDCCFAD_03986	MMCDHMLO_03939	CNKBPJFM_03914	NFFEAKCA_03937	BPILNGBG_04049	GFMHJPGA_03814	ODIAFCMG_03988	NKAPDPBJ_03816	ILMOIBHI_03909	ALJJJCHC_03905
group_2179		hypothetical protein	58	58	1	1	5006				149	602	586	BGPILMMK_00817	MCLENGKD_00534	FIFOEAGP_03791	MFLNEMJB_04039	EHAEOCFH_03856	LHGLAMPO_03887	KICHGFOB_03847	KGFCGFJB_03889	OHEKPPBF_01484	NAANONCB_03024	CAOFHLDI_03835	CFNOKLKA_03848	KEBBBKHB_03883	FGDODFED_04029	AOIKADMI_03709	DNIPDMEP_03877	LLCNFCDM_00901	NJFBFICB_00810	KBIBNICA_03965	GJIOMKFK_01516	HHILILIJ_03805	GJPJKKBK_04046	GHICCBKD_03995	BBNGFLNG_03935	NOACILKJ_03935	LKJDMGHO_03808	HJDCCFAD_03962	MMCDHMLO_03915	CNKBPJFM_03890	NFFEAKCA_03913	BPILNGBG_04025	GFMHJPGA_03790	ODIAFCMG_03964	NKAPDPBJ_03792	ILMOIBHI_03885	ALJJJCHC_03881
nleC		type III secretion system effector zinc metalloprotease NleC	58	58	1	1	5484				992	1019	1012	BGPILMMK_00856	MCLENGKD_00573	FIFOEAGP_03763	MFLNEMJB_03998	EHAEOCFH_03816	LHGLAMPO_03846	KICHGFOB_03805	KGFCGFJB_03850	OHEKPPBF_01444	NAANONCB_02983	CAOFHLDI_03781	CFNOKLKA_03808	KEBBBKHB_03844	FGDODFED_03987	AOIKADMI_03673	DNIPDMEP_03837	LLCNFCDM_00941	NJFBFICB_00850	KBIBNICA_03923	GJIOMKFK_01560	HHILILIJ_03779	GJPJKKBK_04006	GHICCBKD_03954	BBNGFLNG_03892	NOACILKJ_03895	LKJDMGHO_03768	HJDCCFAD_03922	MMCDHMLO_03875	CNKBPJFM_03848	NFFEAKCA_03873	BPILNGBG_03980	GFMHJPGA_03751	ODIAFCMG_03923	NKAPDPBJ_03764	ILMOIBHI_03842	ALJJJCHC_03841
group_2192		Bax inhibitor-1/YccA family protein	58	58	1	1	5465				620	713	709	BGPILMMK_00874	MCLENGKD_00591	FIFOEAGP_03745	MFLNEMJB_03980	EHAEOCFH_03798	LHGLAMPO_03828	KICHGFOB_03787	KGFCGFJB_03832	OHEKPPBF_01426	NAANONCB_02965	CAOFHLDI_03763	CFNOKLKA_03790	KEBBBKHB_03826	FGDODFED_03969	AOIKADMI_03655	DNIPDMEP_03819	LLCNFCDM_00959	NJFBFICB_00868	KBIBNICA_03905	GJIOMKFK_01581	HHILILIJ_03759	GJPJKKBK_03988	GHICCBKD_03936	BBNGFLNG_03874	NOACILKJ_03877	LKJDMGHO_03750	HJDCCFAD_03904	MMCDHMLO_03857	CNKBPJFM_03830	NFFEAKCA_03855	BPILNGBG_03962	GFMHJPGA_03733	ODIAFCMG_03905	NKAPDPBJ_03746	ILMOIBHI_03824	ALJJJCHC_03823
mdfA		multidrug efflux MFS transporter MdfA	58	58	1	1	5405				1082	1232	1211	BGPILMMK_00934	MCLENGKD_00650	FIFOEAGP_03686	MFLNEMJB_03921	EHAEOCFH_03739	LHGLAMPO_03769	KICHGFOB_03725	KGFCGFJB_03773	OHEKPPBF_01367	NAANONCB_02906	CAOFHLDI_03706	CFNOKLKA_03731	KEBBBKHB_03767	FGDODFED_03910	AOIKADMI_03596	DNIPDMEP_03760	LLCNFCDM_01018	NJFBFICB_00927	KBIBNICA_03846	GJIOMKFK_01695	HHILILIJ_03701	GJPJKKBK_03929	GHICCBKD_03877	BBNGFLNG_03815	NOACILKJ_03818	LKJDMGHO_03691	HJDCCFAD_03845	MMCDHMLO_03798	CNKBPJFM_03771	NFFEAKCA_03796	BPILNGBG_03903	GFMHJPGA_03674	ODIAFCMG_03846	NKAPDPBJ_03687	ILMOIBHI_03765	ALJJJCHC_03764
group_2194		YbjN domain-containing protein	58	58	1	1	5394				476	476	476	BGPILMMK_00945	MCLENGKD_00661	FIFOEAGP_03675	MFLNEMJB_03909	EHAEOCFH_03728	LHGLAMPO_03758	KICHGFOB_03714	KGFCGFJB_03762	OHEKPPBF_01356	NAANONCB_02895	CAOFHLDI_03695	CFNOKLKA_03720	KEBBBKHB_03756	FGDODFED_03899	AOIKADMI_03585	DNIPDMEP_03749	LLCNFCDM_01029	NJFBFICB_00938	KBIBNICA_03835	GJIOMKFK_01706	HHILILIJ_03690	GJPJKKBK_03918	GHICCBKD_03866	BBNGFLNG_03804	NOACILKJ_03807	LKJDMGHO_03680	HJDCCFAD_03834	MMCDHMLO_03787	CNKBPJFM_03760	NFFEAKCA_03785	BPILNGBG_03892	GFMHJPGA_03663	ODIAFCMG_03835	NKAPDPBJ_03676	ILMOIBHI_03754	ALJJJCHC_03753
aqpZ		aquaporin Z	58	58	1	1	5367				590	695	667	BGPILMMK_00972	MCLENGKD_00689	FIFOEAGP_03648	MFLNEMJB_03882	EHAEOCFH_03700	LHGLAMPO_03731	KICHGFOB_03687	KGFCGFJB_03735	OHEKPPBF_01328	NAANONCB_02867	CAOFHLDI_03669	CFNOKLKA_03692	KEBBBKHB_03728	FGDODFED_03872	AOIKADMI_03558	DNIPDMEP_03722	LLCNFCDM_01056	NJFBFICB_00966	KBIBNICA_03808	GJIOMKFK_01733	HHILILIJ_03663	GJPJKKBK_03890	GHICCBKD_03839	BBNGFLNG_03777	NOACILKJ_03779	LKJDMGHO_03653	HJDCCFAD_03806	MMCDHMLO_03760	CNKBPJFM_03733	NFFEAKCA_03758	BPILNGBG_03865	GFMHJPGA_03635	ODIAFCMG_03808	NKAPDPBJ_03649	ILMOIBHI_03727	ALJJJCHC_03725
pflA		pyruvate formate lyase 1-activating protein	58	58	1	1	5336				740	797	743	BGPILMMK_00997	MCLENGKD_00808	FIFOEAGP_03623	MFLNEMJB_03857	EHAEOCFH_03675	LHGLAMPO_03706	KICHGFOB_03619	KGFCGFJB_03674	OHEKPPBF_01303	NAANONCB_02746	CAOFHLDI_03644	CFNOKLKA_03667	KEBBBKHB_03703	FGDODFED_03768	AOIKADMI_03533	DNIPDMEP_03697	LLCNFCDM_01081	NJFBFICB_01087	KBIBNICA_03704	GJIOMKFK_01758	HHILILIJ_03637	GJPJKKBK_03865	GHICCBKD_03798	BBNGFLNG_03752	NOACILKJ_03718	LKJDMGHO_03628	HJDCCFAD_03745	MMCDHMLO_03720	CNKBPJFM_03708	NFFEAKCA_03733	BPILNGBG_03820	GFMHJPGA_03610	ODIAFCMG_03783	NKAPDPBJ_03624	ILMOIBHI_03703	ALJJJCHC_03700
group_2197		type 1 fimbrial protein	58	58	1	1	5224				401	563	551	BGPILMMK_01039	MCLENGKD_00850	FIFOEAGP_03581	MFLNEMJB_03814	EHAEOCFH_03633	LHGLAMPO_03664	KICHGFOB_03577	KGFCGFJB_03631	OHEKPPBF_01262	NAANONCB_02704	CAOFHLDI_03559	CFNOKLKA_03625	KEBBBKHB_03661	FGDODFED_03726	AOIKADMI_03491	DNIPDMEP_03654	LLCNFCDM_01123	NJFBFICB_01129	KBIBNICA_03662	GJIOMKFK_01800	HHILILIJ_03595	GJPJKKBK_03823	GHICCBKD_03755	BBNGFLNG_03709	NOACILKJ_03676	LKJDMGHO_03586	HJDCCFAD_03703	MMCDHMLO_03638	CNKBPJFM_03666	NFFEAKCA_03691	BPILNGBG_03778	GFMHJPGA_03568	ODIAFCMG_03741	NKAPDPBJ_03582	ILMOIBHI_03661	ALJJJCHC_03658
ycbF		putative fimbrial chaperone YcbF	58	58	1	1	5223				521	689	526	BGPILMMK_01040	MCLENGKD_00851	FIFOEAGP_03580	MFLNEMJB_03813	EHAEOCFH_03632	LHGLAMPO_03663	KICHGFOB_03576	KGFCGFJB_03630	OHEKPPBF_01261	NAANONCB_02703	CAOFHLDI_03558	CFNOKLKA_03624	KEBBBKHB_03660	FGDODFED_03725	AOIKADMI_03490	DNIPDMEP_03653	LLCNFCDM_01124	NJFBFICB_01130	KBIBNICA_03661	GJIOMKFK_01801	HHILILIJ_03594	GJPJKKBK_03822	GHICCBKD_03754	BBNGFLNG_03708	NOACILKJ_03675	LKJDMGHO_03585	HJDCCFAD_03702	MMCDHMLO_03637	CNKBPJFM_03665	NFFEAKCA_03690	BPILNGBG_03777	GFMHJPGA_03567	ODIAFCMG_03740	NKAPDPBJ_03581	ILMOIBHI_03660	ALJJJCHC_03657
group_2199		hypothetical protein	58	58	1	1	5188				323	389	385	BGPILMMK_01073	MCLENGKD_00884	FIFOEAGP_03547	MFLNEMJB_03780	EHAEOCFH_03599	LHGLAMPO_03630	KICHGFOB_03543	KGFCGFJB_03597	OHEKPPBF_01228	NAANONCB_02670	CAOFHLDI_03525	CFNOKLKA_03591	KEBBBKHB_03627	FGDODFED_03692	AOIKADMI_03457	DNIPDMEP_03619	LLCNFCDM_01158	NJFBFICB_01163	KBIBNICA_03628	GJIOMKFK_01834	HHILILIJ_03560	GJPJKKBK_03789	GHICCBKD_03721	BBNGFLNG_03675	NOACILKJ_03642	LKJDMGHO_03551	HJDCCFAD_03669	MMCDHMLO_03604	CNKBPJFM_03632	NFFEAKCA_03656	BPILNGBG_03744	GFMHJPGA_03534	ODIAFCMG_03707	NKAPDPBJ_03548	ILMOIBHI_03626	ALJJJCHC_03624
group_2200		Rha family transcriptional regulator	58	58	1	1	5182				329	425	423	BGPILMMK_01079	MCLENGKD_00890	FIFOEAGP_03541	MFLNEMJB_03774	EHAEOCFH_03593	LHGLAMPO_03624	KICHGFOB_03537	KGFCGFJB_03591	OHEKPPBF_01222	NAANONCB_02664	CAOFHLDI_03519	CFNOKLKA_03585	KEBBBKHB_03621	FGDODFED_03686	AOIKADMI_03451	DNIPDMEP_03613	LLCNFCDM_01164	NJFBFICB_01169	KBIBNICA_03622	GJIOMKFK_01840	HHILILIJ_03554	GJPJKKBK_03783	GHICCBKD_03715	BBNGFLNG_03669	NOACILKJ_03636	LKJDMGHO_03545	HJDCCFAD_03663	MMCDHMLO_03598	CNKBPJFM_03626	NFFEAKCA_03650	BPILNGBG_03738	GFMHJPGA_03528	ODIAFCMG_03701	NKAPDPBJ_03542	ILMOIBHI_03620	ALJJJCHC_03618
group_2201		alpha/beta hydrolase	58	58	1	1	5176				203	773	763	BGPILMMK_01085	MCLENGKD_00896	FIFOEAGP_03535	MFLNEMJB_03768	EHAEOCFH_03587	LHGLAMPO_03618	KICHGFOB_03531	KGFCGFJB_03585	OHEKPPBF_01216	NAANONCB_02658	CAOFHLDI_03513	CFNOKLKA_03579	KEBBBKHB_03615	FGDODFED_03680	AOIKADMI_03445	DNIPDMEP_03607	LLCNFCDM_01170	NJFBFICB_01175	KBIBNICA_03616	GJIOMKFK_01846	HHILILIJ_03548	GJPJKKBK_03777	GHICCBKD_03709	BBNGFLNG_03663	NOACILKJ_03630	LKJDMGHO_03539	HJDCCFAD_03657	MMCDHMLO_03592	CNKBPJFM_03620	NFFEAKCA_03644	BPILNGBG_03732	GFMHJPGA_03522	ODIAFCMG_03695	NKAPDPBJ_03536	ILMOIBHI_03614	ALJJJCHC_03612
group_2202		hypothetical protein	58	58	1	1	242				236	272	271	BGPILMMK_01101	MCLENGKD_00916	FIFOEAGP_03516	MFLNEMJB_03749	EHAEOCFH_03568	LHGLAMPO_03600	KICHGFOB_03513	KGFCGFJB_03566	OHEKPPBF_01196	NAANONCB_02639	CAOFHLDI_03499	CFNOKLKA_03560	KEBBBKHB_03596	FGDODFED_03662	AOIKADMI_03426	DNIPDMEP_03587	LLCNFCDM_01189	NJFBFICB_01925	KBIBNICA_03598	GJIOMKFK_01866	HHILILIJ_03535	GJPJKKBK_03757	GHICCBKD_03690	BBNGFLNG_03646	NOACILKJ_03610	LKJDMGHO_03520	HJDCCFAD_03638	MMCDHMLO_03574	CNKBPJFM_03601	NFFEAKCA_03626	BPILNGBG_03713	GFMHJPGA_03503	ODIAFCMG_03676	NKAPDPBJ_03517	ILMOIBHI_03595	ALJJJCHC_03592
group_2209		AppA family phytase/histidine-type acid phosphatase	58	58	1	1	7549				1304	1334	1314	BGPILMMK_01140	MCLENGKD_00953	FIFOEAGP_03478	MFLNEMJB_03716	EHAEOCFH_03530	LHGLAMPO_03563	KICHGFOB_03474	KGFCGFJB_03528	OHEKPPBF_01157	NAANONCB_02600	CAOFHLDI_02012	CFNOKLKA_01981	KEBBBKHB_03558	FGDODFED_03630	AOIKADMI_03391	DNIPDMEP_03549	LLCNFCDM_01228	NJFBFICB_01231	KBIBNICA_03561	GJIOMKFK_01903	HHILILIJ_03500	GJPJKKBK_03720	GHICCBKD_03656	BBNGFLNG_03605	NOACILKJ_03571	LKJDMGHO_03482	HJDCCFAD_03600	MMCDHMLO_03537	CNKBPJFM_03563	NFFEAKCA_03588	BPILNGBG_03676	GFMHJPGA_03466	ODIAFCMG_03638	NKAPDPBJ_03478	ILMOIBHI_03557	ALJJJCHC_03555
torA		trimethylamine-N-oxide reductase TorA	58	58	1	1	7566				2237	2546	2535	BGPILMMK_01154	MCLENGKD_00967	FIFOEAGP_03464	MFLNEMJB_03701	EHAEOCFH_03516	LHGLAMPO_03548	KICHGFOB_03460	KGFCGFJB_03514	OHEKPPBF_01143	NAANONCB_02586	CAOFHLDI_02027	CFNOKLKA_01995	KEBBBKHB_03543	FGDODFED_03616	AOIKADMI_03377	DNIPDMEP_03535	LLCNFCDM_01242	NJFBFICB_01245	KBIBNICA_03547	GJIOMKFK_01917	HHILILIJ_03485	GJPJKKBK_03706	GHICCBKD_03641	BBNGFLNG_03590	NOACILKJ_03556	LKJDMGHO_03468	HJDCCFAD_03585	MMCDHMLO_03523	CNKBPJFM_03549	NFFEAKCA_03574	BPILNGBG_03662	GFMHJPGA_03452	ODIAFCMG_03624	NKAPDPBJ_03464	ILMOIBHI_03543	ALJJJCHC_03541
wrbA		NAD(P)H:quinone oxidoreductase	58	58	1	1	7617				578	596	591	BGPILMMK_01162	MCLENGKD_00975	FIFOEAGP_03456	MFLNEMJB_03693	EHAEOCFH_03508	LHGLAMPO_03540	KICHGFOB_03452	KGFCGFJB_03506	OHEKPPBF_01135	NAANONCB_02578	CAOFHLDI_02034	CFNOKLKA_02003	KEBBBKHB_03535	FGDODFED_03608	AOIKADMI_03369	DNIPDMEP_03527	LLCNFCDM_01250	NJFBFICB_01253	KBIBNICA_03539	GJIOMKFK_01925	HHILILIJ_03478	GJPJKKBK_03698	GHICCBKD_03633	BBNGFLNG_03582	NOACILKJ_03548	LKJDMGHO_03460	HJDCCFAD_03577	MMCDHMLO_03515	CNKBPJFM_03541	NFFEAKCA_03566	BPILNGBG_03654	GFMHJPGA_03444	ODIAFCMG_03616	NKAPDPBJ_03456	ILMOIBHI_03535	ALJJJCHC_03533
rutC		pyrimidine utilization protein C	58	58	1	1	7625				296	386	379	BGPILMMK_01168	MCLENGKD_01065	FIFOEAGP_03450	MFLNEMJB_03687	EHAEOCFH_03412	LHGLAMPO_03534	KICHGFOB_03446	KGFCGFJB_03500	OHEKPPBF_01038	NAANONCB_02482	CAOFHLDI_02040	CFNOKLKA_02098	KEBBBKHB_03440	FGDODFED_03602	AOIKADMI_03363	DNIPDMEP_03520	LLCNFCDM_01256	NJFBFICB_01347	KBIBNICA_03533	GJIOMKFK_01931	HHILILIJ_03472	GJPJKKBK_03602	GHICCBKD_03627	BBNGFLNG_03576	NOACILKJ_03449	LKJDMGHO_03454	HJDCCFAD_03482	MMCDHMLO_03509	CNKBPJFM_03535	NFFEAKCA_03560	BPILNGBG_03648	GFMHJPGA_03345	ODIAFCMG_03610	NKAPDPBJ_03450	ILMOIBHI_03529	ALJJJCHC_03436
group_2213		hypothetical protein	58	58	1	1	7632				959	1343	1336	BGPILMMK_01175	MCLENGKD_01072	FIFOEAGP_03443	MFLNEMJB_03680	EHAEOCFH_03405	LHGLAMPO_03527	KICHGFOB_03439	KGFCGFJB_03493	OHEKPPBF_01031	NAANONCB_02475	CAOFHLDI_02047	CFNOKLKA_02105	KEBBBKHB_03433	FGDODFED_03595	AOIKADMI_03356	DNIPDMEP_03513	LLCNFCDM_01263	NJFBFICB_01354	KBIBNICA_03526	GJIOMKFK_01938	HHILILIJ_03465	GJPJKKBK_03595	GHICCBKD_03620	BBNGFLNG_03569	NOACILKJ_03442	LKJDMGHO_03447	HJDCCFAD_03475	MMCDHMLO_03502	CNKBPJFM_03528	NFFEAKCA_03553	BPILNGBG_03641	GFMHJPGA_03338	ODIAFCMG_03603	NKAPDPBJ_03443	ILMOIBHI_03522	ALJJJCHC_03429
efeB		deferrochelatase/peroxidase EfeB	58	58	1	1	7636				1271	1289	1271	BGPILMMK_01179	MCLENGKD_01076	FIFOEAGP_03439	MFLNEMJB_03676	EHAEOCFH_03401	LHGLAMPO_03523	KICHGFOB_03435	KGFCGFJB_03489	OHEKPPBF_01027	NAANONCB_02471	CAOFHLDI_02051	CFNOKLKA_02109	KEBBBKHB_03429	FGDODFED_03591	AOIKADMI_03352	DNIPDMEP_03509	LLCNFCDM_01267	NJFBFICB_01358	KBIBNICA_03522	GJIOMKFK_01942	HHILILIJ_03461	GJPJKKBK_03591	GHICCBKD_03616	BBNGFLNG_03565	NOACILKJ_03438	LKJDMGHO_03443	HJDCCFAD_03471	MMCDHMLO_03498	CNKBPJFM_03524	NFFEAKCA_03549	BPILNGBG_03637	GFMHJPGA_03334	ODIAFCMG_03599	NKAPDPBJ_03439	ILMOIBHI_03518	ALJJJCHC_03425
pgaA		poly-beta-1,6 N-acetyl-D-glucosamine export porin PgaA	58	58	1	1	7642				512	2423	2390	BGPILMMK_01184	MCLENGKD_01081	FIFOEAGP_03434	MFLNEMJB_03671	EHAEOCFH_03396	LHGLAMPO_03518	KICHGFOB_03430	KGFCGFJB_03484	OHEKPPBF_01022	NAANONCB_02466	CAOFHLDI_02056	CFNOKLKA_02114	KEBBBKHB_03424	FGDODFED_03586	AOIKADMI_03347	DNIPDMEP_03504	LLCNFCDM_01272	NJFBFICB_01363	KBIBNICA_03517	GJIOMKFK_01947	HHILILIJ_03456	GJPJKKBK_03586	GHICCBKD_03611	BBNGFLNG_03560	NOACILKJ_03433	LKJDMGHO_03438	HJDCCFAD_03466	MMCDHMLO_03493	CNKBPJFM_03519	NFFEAKCA_03544	BPILNGBG_03632	GFMHJPGA_03329	ODIAFCMG_03594	NKAPDPBJ_03434	ILMOIBHI_03513	ALJJJCHC_03420
csgE		curli production assembly/transport protein CsgE	58	58	1	1	6902				269	389	386	BGPILMMK_01316	MCLENGKD_01118	FIFOEAGP_03300	MFLNEMJB_03540	EHAEOCFH_03267	LHGLAMPO_03398	KICHGFOB_03341	KGFCGFJB_03351	OHEKPPBF_00892	NAANONCB_02429	CAOFHLDI_02095	CFNOKLKA_02244	KEBBBKHB_03295	FGDODFED_03465	AOIKADMI_03227	DNIPDMEP_03372	LLCNFCDM_01406	NJFBFICB_01496	KBIBNICA_03395	GJIOMKFK_02068	HHILILIJ_03328	GJPJKKBK_03456	GHICCBKD_03485	BBNGFLNG_03426	NOACILKJ_03300	LKJDMGHO_03301	HJDCCFAD_03336	MMCDHMLO_03373	CNKBPJFM_03398	NFFEAKCA_03410	BPILNGBG_03503	GFMHJPGA_03197	ODIAFCMG_03463	NKAPDPBJ_03298	ILMOIBHI_03381	ALJJJCHC_03291
mdtG		Multidrug resistance protein MdtG	58	58	1	1	6889				971	1226	988	BGPILMMK_01329	MCLENGKD_01131	FIFOEAGP_03287	MFLNEMJB_03527	EHAEOCFH_03254	LHGLAMPO_03385	KICHGFOB_03328	KGFCGFJB_03338	OHEKPPBF_00879	NAANONCB_02416	CAOFHLDI_02108	CFNOKLKA_02257	KEBBBKHB_03282	FGDODFED_03452	AOIKADMI_03214	DNIPDMEP_03359	LLCNFCDM_01419	NJFBFICB_01509	KBIBNICA_03382	GJIOMKFK_02081	HHILILIJ_03315	GJPJKKBK_03443	GHICCBKD_03472	BBNGFLNG_03413	NOACILKJ_03287	LKJDMGHO_03288	HJDCCFAD_03323	MMCDHMLO_03360	CNKBPJFM_03385	NFFEAKCA_03397	BPILNGBG_03490	GFMHJPGA_03184	ODIAFCMG_03450	NKAPDPBJ_03285	ILMOIBHI_03368	ALJJJCHC_03278
group_2253		flagellar basal body rod protein FlgF	58	58	1	1	6864				545	755	744	BGPILMMK_01353	MCLENGKD_01155	FIFOEAGP_03263	MFLNEMJB_03503	EHAEOCFH_03230	LHGLAMPO_03361	KICHGFOB_03304	KGFCGFJB_03314	OHEKPPBF_00855	NAANONCB_02392	CAOFHLDI_02132	CFNOKLKA_02281	KEBBBKHB_03258	FGDODFED_03428	AOIKADMI_03190	DNIPDMEP_03335	LLCNFCDM_01443	NJFBFICB_01533	KBIBNICA_03302	GJIOMKFK_02105	HHILILIJ_03291	GJPJKKBK_03419	GHICCBKD_03448	BBNGFLNG_03389	NOACILKJ_03263	LKJDMGHO_03264	HJDCCFAD_03299	MMCDHMLO_03336	CNKBPJFM_03361	NFFEAKCA_03373	BPILNGBG_03466	GFMHJPGA_03160	ODIAFCMG_03426	NKAPDPBJ_03261	ILMOIBHI_03344	ALJJJCHC_03254
yceD		23S rRNA accumulation protein YceD	58	58	1	1	6853				500	521	520	BGPILMMK_01363	MCLENGKD_01165	FIFOEAGP_03253	MFLNEMJB_03493	EHAEOCFH_03220	LHGLAMPO_03351	KICHGFOB_03294	KGFCGFJB_03304	OHEKPPBF_00845	NAANONCB_02382	CAOFHLDI_02142	CFNOKLKA_02291	KEBBBKHB_03248	FGDODFED_03418	AOIKADMI_03180	DNIPDMEP_03325	LLCNFCDM_01453	NJFBFICB_01543	KBIBNICA_03292	GJIOMKFK_02115	HHILILIJ_03281	GJPJKKBK_03409	GHICCBKD_03437	BBNGFLNG_03379	NOACILKJ_03253	LKJDMGHO_03254	HJDCCFAD_03289	MMCDHMLO_03326	CNKBPJFM_03351	NFFEAKCA_03363	BPILNGBG_03456	GFMHJPGA_03150	ODIAFCMG_03416	NKAPDPBJ_03251	ILMOIBHI_03334	ALJJJCHC_03244
nagK		N-acetylglucosamine kinase	58	58	1	1	6822				557	911	904	BGPILMMK_01394	MCLENGKD_01196	FIFOEAGP_03222	MFLNEMJB_03462	EHAEOCFH_03189	LHGLAMPO_03320	KICHGFOB_03263	KGFCGFJB_03273	OHEKPPBF_00814	NAANONCB_02351	CAOFHLDI_02173	CFNOKLKA_02322	KEBBBKHB_03217	FGDODFED_03387	AOIKADMI_03149	DNIPDMEP_03294	LLCNFCDM_01484	NJFBFICB_01574	KBIBNICA_03261	GJIOMKFK_02146	HHILILIJ_03249	GJPJKKBK_03378	GHICCBKD_03406	BBNGFLNG_03348	NOACILKJ_03222	LKJDMGHO_03223	HJDCCFAD_03258	MMCDHMLO_03295	CNKBPJFM_03320	NFFEAKCA_03332	BPILNGBG_03425	GFMHJPGA_03119	ODIAFCMG_03385	NKAPDPBJ_03220	ILMOIBHI_03303	ALJJJCHC_03213
group_2261		integrase	58	58	1	1	1505				914	1142	1138	BGPILMMK_01495	MCLENGKD_01299	FIFOEAGP_03118	MFLNEMJB_02721	EHAEOCFH_03087	LHGLAMPO_03220	KICHGFOB_03165	KGFCGFJB_02942	OHEKPPBF_00712	NAANONCB_02249	CAOFHLDI_02342	CFNOKLKA_02424	KEBBBKHB_03115	FGDODFED_03287	AOIKADMI_03049	DNIPDMEP_03196	LLCNFCDM_01579	NJFBFICB_01679	KBIBNICA_03160	GJIOMKFK_02247	HHILILIJ_03197	GJPJKKBK_03276	GHICCBKD_02889	BBNGFLNG_03249	NOACILKJ_03120	LKJDMGHO_03128	HJDCCFAD_03156	MMCDHMLO_03195	CNKBPJFM_03222	NFFEAKCA_03237	BPILNGBG_03344	GFMHJPGA_03017	ODIAFCMG_03287	NKAPDPBJ_02828	ILMOIBHI_03207	ALJJJCHC_03111
group_2265		phage tail protein	58	58	1	1	1542				353	353	353	BGPILMMK_01523	MCLENGKD_01326	FIFOEAGP_03091	MFLNEMJB_03354	EHAEOCFH_03060	LHGLAMPO_03193	KICHGFOB_03138	KGFCGFJB_03157	OHEKPPBF_00685	NAANONCB_02222	CAOFHLDI_02382	CFNOKLKA_02451	KEBBBKHB_03088	FGDODFED_03260	AOIKADMI_03022	DNIPDMEP_03169	LLCNFCDM_01607	NJFBFICB_01705	KBIBNICA_03133	GJIOMKFK_02274	HHILILIJ_03180	GJPJKKBK_03249	GHICCBKD_03298	BBNGFLNG_03222	NOACILKJ_03093	LKJDMGHO_03098	HJDCCFAD_03129	MMCDHMLO_03168	CNKBPJFM_03195	NFFEAKCA_03209	BPILNGBG_03317	GFMHJPGA_02990	ODIAFCMG_03260	NKAPDPBJ_02598	ILMOIBHI_03177	ALJJJCHC_03084
group_2267		phage tail protein	58	58	1	1	1543				245	578	549	BGPILMMK_01524	MCLENGKD_01327	FIFOEAGP_03090	MFLNEMJB_03352	EHAEOCFH_03059	LHGLAMPO_03192	KICHGFOB_03136	KGFCGFJB_03156	OHEKPPBF_00684	NAANONCB_02221	CAOFHLDI_02383	CFNOKLKA_02452	KEBBBKHB_03087	FGDODFED_03259	AOIKADMI_03020	DNIPDMEP_03168	LLCNFCDM_01608	NJFBFICB_01706	KBIBNICA_03132	GJIOMKFK_02275	HHILILIJ_03179	GJPJKKBK_03248	GHICCBKD_03296	BBNGFLNG_03220	NOACILKJ_03092	LKJDMGHO_03097	HJDCCFAD_03128	MMCDHMLO_03167	CNKBPJFM_03194	NFFEAKCA_03208	BPILNGBG_03316	GFMHJPGA_02989	ODIAFCMG_03259	NKAPDPBJ_02599	ILMOIBHI_03176	ALJJJCHC_03083
group_2269		phage tail protein	58	58	1	1	1544				329	395	392	BGPILMMK_01525	MCLENGKD_01328	FIFOEAGP_03089	MFLNEMJB_03351	EHAEOCFH_03058	LHGLAMPO_03191	KICHGFOB_03135	KGFCGFJB_03155	OHEKPPBF_00683	NAANONCB_02220	CAOFHLDI_02384	CFNOKLKA_02453	KEBBBKHB_03086	FGDODFED_03258	AOIKADMI_03019	DNIPDMEP_03167	LLCNFCDM_01609	NJFBFICB_01707	KBIBNICA_03131	GJIOMKFK_02276	HHILILIJ_03178	GJPJKKBK_03247	GHICCBKD_03295	BBNGFLNG_03219	NOACILKJ_03091	LKJDMGHO_03096	HJDCCFAD_03127	MMCDHMLO_03166	CNKBPJFM_03193	NFFEAKCA_03207	BPILNGBG_03315	GFMHJPGA_02988	ODIAFCMG_03258	NKAPDPBJ_02600	ILMOIBHI_03175	ALJJJCHC_03082
group_2271		tail fiber assembly protein	58	58	1	1	1564				248	305	251	BGPILMMK_01543	MCLENGKD_01346	FIFOEAGP_03071	MFLNEMJB_03330	EHAEOCFH_03040	LHGLAMPO_03173	KICHGFOB_03117	KGFCGFJB_03137	OHEKPPBF_00665	NAANONCB_02202	CAOFHLDI_02402	CFNOKLKA_02472	KEBBBKHB_03068	FGDODFED_03240	AOIKADMI_03000	DNIPDMEP_03149	LLCNFCDM_01627	NJFBFICB_01732	KBIBNICA_03113	GJIOMKFK_02294	HHILILIJ_03155	GJPJKKBK_03228	GHICCBKD_03274	BBNGFLNG_03201	NOACILKJ_03073	LKJDMGHO_03078	HJDCCFAD_03109	MMCDHMLO_03148	CNKBPJFM_03173	NFFEAKCA_03189	BPILNGBG_03297	GFMHJPGA_02917	ODIAFCMG_03240	NKAPDPBJ_02618	ILMOIBHI_03157	ALJJJCHC_03064
hlyE		hemolysin HlyE	58	58	1	1	4876				758	911	908	BGPILMMK_01560	MCLENGKD_01365	FIFOEAGP_03037	MFLNEMJB_03313	EHAEOCFH_03021	LHGLAMPO_03156	KICHGFOB_03099	KGFCGFJB_03118	OHEKPPBF_00646	NAANONCB_02185	CAOFHLDI_02430	CFNOKLKA_02491	KEBBBKHB_03049	FGDODFED_03223	AOIKADMI_02982	DNIPDMEP_03132	LLCNFCDM_01646	NJFBFICB_01749	KBIBNICA_03096	GJIOMKFK_02311	HHILILIJ_03125	GJPJKKBK_03209	GHICCBKD_03257	BBNGFLNG_03184	NOACILKJ_03054	LKJDMGHO_03059	HJDCCFAD_03092	MMCDHMLO_03131	CNKBPJFM_03156	NFFEAKCA_03170	BPILNGBG_03276	GFMHJPGA_02898	ODIAFCMG_03221	NKAPDPBJ_02652	ILMOIBHI_03140	ALJJJCHC_03045
ychH		stress-induced protein YchH	58	58	1	1	4845				239	278	277	BGPILMMK_01592	MCLENGKD_01395	FIFOEAGP_03008	MFLNEMJB_03280	EHAEOCFH_02991	LHGLAMPO_03139	KICHGFOB_03066	KGFCGFJB_03088	OHEKPPBF_00616	NAANONCB_02157	CAOFHLDI_02460	CFNOKLKA_02519	KEBBBKHB_03019	FGDODFED_03203	AOIKADMI_02951	DNIPDMEP_03101	LLCNFCDM_01661	NJFBFICB_01779	KBIBNICA_03076	GJIOMKFK_02328	HHILILIJ_03088	GJPJKKBK_03179	GHICCBKD_03225	BBNGFLNG_03153	NOACILKJ_03024	LKJDMGHO_03044	HJDCCFAD_03064	MMCDHMLO_03112	CNKBPJFM_03127	NFFEAKCA_03155	BPILNGBG_03248	GFMHJPGA_02870	ODIAFCMG_03189	NKAPDPBJ_02681	ILMOIBHI_03107	ALJJJCHC_03015
group_2277		YciI family protein	58	58	1	1	4799				296	392	297	BGPILMMK_01639	MCLENGKD_01442	FIFOEAGP_02961	MFLNEMJB_03233	EHAEOCFH_02944	LHGLAMPO_03092	KICHGFOB_03019	KGFCGFJB_03041	OHEKPPBF_00569	NAANONCB_02110	CAOFHLDI_02507	CFNOKLKA_02566	KEBBBKHB_02972	FGDODFED_03156	AOIKADMI_02904	DNIPDMEP_03054	LLCNFCDM_01708	NJFBFICB_01826	KBIBNICA_03029	GJIOMKFK_02376	HHILILIJ_03041	GJPJKKBK_03133	GHICCBKD_03178	BBNGFLNG_03106	NOACILKJ_02978	LKJDMGHO_02997	HJDCCFAD_03018	MMCDHMLO_03065	CNKBPJFM_03080	NFFEAKCA_03108	BPILNGBG_03201	GFMHJPGA_02823	ODIAFCMG_03142	NKAPDPBJ_02728	ILMOIBHI_03060	ALJJJCHC_02968
ompW		outer membrane protein OmpW	58	58	1	1	4794				638	638	638	BGPILMMK_01644	MCLENGKD_01447	FIFOEAGP_02956	MFLNEMJB_03228	EHAEOCFH_02939	LHGLAMPO_03087	KICHGFOB_03014	KGFCGFJB_03036	OHEKPPBF_00564	NAANONCB_02105	CAOFHLDI_02512	CFNOKLKA_02571	KEBBBKHB_02967	FGDODFED_03151	AOIKADMI_02899	DNIPDMEP_03049	LLCNFCDM_01713	NJFBFICB_01831	KBIBNICA_03024	GJIOMKFK_02381	HHILILIJ_03036	GJPJKKBK_03128	GHICCBKD_03173	BBNGFLNG_03101	NOACILKJ_02973	LKJDMGHO_02992	HJDCCFAD_03013	MMCDHMLO_03060	CNKBPJFM_03075	NFFEAKCA_03103	BPILNGBG_03196	GFMHJPGA_02818	ODIAFCMG_03137	NKAPDPBJ_02733	ILMOIBHI_03055	ALJJJCHC_02963
group_2286		hypothetical protein	58	58	1	1	1713				779	1583	1541	BGPILMMK_01729	MCLENGKD_01585	FIFOEAGP_02877	MFLNEMJB_02775	EHAEOCFH_02860	LHGLAMPO_02637	KICHGFOB_02932	KGFCGFJB_02588	OHEKPPBF_00112	NAANONCB_01657	CAOFHLDI_02593	CFNOKLKA_03017	KEBBBKHB_02885	FGDODFED_02794	AOIKADMI_02817	DNIPDMEP_02909	LLCNFCDM_01854	NJFBFICB_02282	KBIBNICA_02666	GJIOMKFK_02832	HHILILIJ_03025	GJPJKKBK_02995	GHICCBKD_03090	BBNGFLNG_03024	NOACILKJ_02530	LKJDMGHO_02910	HJDCCFAD_02931	MMCDHMLO_02610	CNKBPJFM_02699	NFFEAKCA_03022	BPILNGBG_03058	GFMHJPGA_02439	ODIAFCMG_02700	NKAPDPBJ_03130	ILMOIBHI_02973	ALJJJCHC_02883
pyrF		orotidine-5'-phosphate decarboxylase	58	58	1	1	1728				797	803	797	BGPILMMK_01744	MCLENGKD_01600	FIFOEAGP_02859	MFLNEMJB_02790	EHAEOCFH_02845	LHGLAMPO_02652	KICHGFOB_02917	KGFCGFJB_02603	OHEKPPBF_00127	NAANONCB_01672	CAOFHLDI_02608	CFNOKLKA_03002	KEBBBKHB_02870	FGDODFED_02809	AOIKADMI_02802	DNIPDMEP_02894	LLCNFCDM_01869	NJFBFICB_02267	KBIBNICA_02681	GJIOMKFK_02817	HHILILIJ_03010	GJPJKKBK_02980	GHICCBKD_03075	BBNGFLNG_03009	NOACILKJ_02545	LKJDMGHO_02895	HJDCCFAD_02916	MMCDHMLO_02625	CNKBPJFM_02714	NFFEAKCA_03007	BPILNGBG_03043	GFMHJPGA_02454	ODIAFCMG_02715	NKAPDPBJ_03112	ILMOIBHI_02958	ALJJJCHC_02868
group_2288		efflux RND transporter periplasmic adaptor subunit	58	58	1	1	1739				1028	1121	1116	BGPILMMK_01754	MCLENGKD_01610	FIFOEAGP_02849	MFLNEMJB_02800	EHAEOCFH_02835	LHGLAMPO_02662	KICHGFOB_02907	KGFCGFJB_02613	OHEKPPBF_00137	NAANONCB_01682	CAOFHLDI_02619	CFNOKLKA_02992	KEBBBKHB_02860	FGDODFED_02819	AOIKADMI_02792	DNIPDMEP_02884	LLCNFCDM_01880	NJFBFICB_02257	KBIBNICA_02691	GJIOMKFK_02807	HHILILIJ_03000	GJPJKKBK_02970	GHICCBKD_03065	BBNGFLNG_02999	NOACILKJ_02555	LKJDMGHO_02884	HJDCCFAD_02906	MMCDHMLO_02635	CNKBPJFM_02724	NFFEAKCA_02996	BPILNGBG_03033	GFMHJPGA_02464	ODIAFCMG_02725	NKAPDPBJ_03102	ILMOIBHI_02948	ALJJJCHC_02858
puuD		gamma-glutamyl-gamma-aminobutyrate hydrolase	58	58	1	1	1752				536	764	755	BGPILMMK_01766	MCLENGKD_01622	FIFOEAGP_02835	MFLNEMJB_02812	EHAEOCFH_02823	LHGLAMPO_02674	KICHGFOB_02895	KGFCGFJB_02625	OHEKPPBF_00149	NAANONCB_01694	CAOFHLDI_02631	CFNOKLKA_02980	KEBBBKHB_02848	FGDODFED_02831	AOIKADMI_02780	DNIPDMEP_02872	LLCNFCDM_01892	NJFBFICB_02244	KBIBNICA_02703	GJIOMKFK_02795	HHILILIJ_02988	GJPJKKBK_02958	GHICCBKD_03053	BBNGFLNG_02987	NOACILKJ_02567	LKJDMGHO_02872	HJDCCFAD_02894	MMCDHMLO_02647	CNKBPJFM_02736	NFFEAKCA_02984	BPILNGBG_03021	GFMHJPGA_02476	ODIAFCMG_02737	NKAPDPBJ_03088	ILMOIBHI_02936	ALJJJCHC_02846
group_2290		sugar phosphorylase	58	58	1	1	1765				995	1304	1298	BGPILMMK_01778	MCLENGKD_01634	FIFOEAGP_02823	MFLNEMJB_02824	EHAEOCFH_02811	LHGLAMPO_02686	KICHGFOB_02883	KGFCGFJB_02637	OHEKPPBF_00161	NAANONCB_01706	CAOFHLDI_02643	CFNOKLKA_02968	KEBBBKHB_02836	FGDODFED_02843	AOIKADMI_02768	DNIPDMEP_02860	LLCNFCDM_01904	NJFBFICB_02231	KBIBNICA_02715	GJIOMKFK_02783	HHILILIJ_02976	GJPJKKBK_02946	GHICCBKD_03041	BBNGFLNG_02975	NOACILKJ_02579	LKJDMGHO_02860	HJDCCFAD_02882	MMCDHMLO_02659	CNKBPJFM_02748	NFFEAKCA_02972	BPILNGBG_03009	GFMHJPGA_02488	ODIAFCMG_02749	NKAPDPBJ_03076	ILMOIBHI_02924	ALJJJCHC_02834
group_2291		sugar ABC transporter permease	58	58	1	1	1768				635	881	876	BGPILMMK_01781	MCLENGKD_01637	FIFOEAGP_02820	MFLNEMJB_02827	EHAEOCFH_02808	LHGLAMPO_02689	KICHGFOB_02880	KGFCGFJB_02640	OHEKPPBF_00164	NAANONCB_01709	CAOFHLDI_02646	CFNOKLKA_02965	KEBBBKHB_02833	FGDODFED_02846	AOIKADMI_02765	DNIPDMEP_02857	LLCNFCDM_01907	NJFBFICB_02228	KBIBNICA_02718	GJIOMKFK_02780	HHILILIJ_02973	GJPJKKBK_02943	GHICCBKD_03038	BBNGFLNG_02972	NOACILKJ_02582	LKJDMGHO_02857	HJDCCFAD_02879	MMCDHMLO_02662	CNKBPJFM_02751	NFFEAKCA_02969	BPILNGBG_03006	GFMHJPGA_02491	ODIAFCMG_02752	NKAPDPBJ_03073	ILMOIBHI_02921	ALJJJCHC_02831
group_2292		ABC transporter ATP-binding protein	58	58	1	1	1775				365	1082	1069	BGPILMMK_01788	MCLENGKD_01644	FIFOEAGP_02813	MFLNEMJB_02834	EHAEOCFH_02801	LHGLAMPO_02696	KICHGFOB_02873	KGFCGFJB_02647	OHEKPPBF_00171	NAANONCB_01716	CAOFHLDI_02653	CFNOKLKA_02958	KEBBBKHB_02826	FGDODFED_02853	AOIKADMI_02758	DNIPDMEP_02851	LLCNFCDM_01914	NJFBFICB_02221	KBIBNICA_02725	GJIOMKFK_02773	HHILILIJ_02966	GJPJKKBK_02936	GHICCBKD_03031	BBNGFLNG_02965	NOACILKJ_02589	LKJDMGHO_02850	HJDCCFAD_02872	MMCDHMLO_02669	CNKBPJFM_02758	NFFEAKCA_02962	BPILNGBG_02999	GFMHJPGA_02498	ODIAFCMG_02759	NKAPDPBJ_03066	ILMOIBHI_02914	ALJJJCHC_02824
mpaA		murein tripeptide amidase MpaA	58	58	1	1	1783				656	728	726	BGPILMMK_01796	MCLENGKD_01652	FIFOEAGP_02805	MFLNEMJB_02842	EHAEOCFH_02793	LHGLAMPO_02704	KICHGFOB_02865	KGFCGFJB_02655	OHEKPPBF_00179	NAANONCB_01724	CAOFHLDI_02661	CFNOKLKA_02950	KEBBBKHB_02818	FGDODFED_02861	AOIKADMI_02750	DNIPDMEP_02843	LLCNFCDM_01922	NJFBFICB_02213	KBIBNICA_02733	GJIOMKFK_02765	HHILILIJ_02958	GJPJKKBK_02928	GHICCBKD_03023	BBNGFLNG_02957	NOACILKJ_02597	LKJDMGHO_02842	HJDCCFAD_02864	MMCDHMLO_02677	CNKBPJFM_02766	NFFEAKCA_02954	BPILNGBG_02991	GFMHJPGA_02506	ODIAFCMG_02767	NKAPDPBJ_03058	ILMOIBHI_02906	ALJJJCHC_02816
ynaI		low conductance mechanosensitive channel YnaI	58	58	1	1	1848				389	1031	1019	BGPILMMK_01803	MCLENGKD_01659	FIFOEAGP_02798	MFLNEMJB_02849	EHAEOCFH_02786	LHGLAMPO_02711	KICHGFOB_02858	KGFCGFJB_02662	OHEKPPBF_00186	NAANONCB_01731	CAOFHLDI_02668	CFNOKLKA_02943	KEBBBKHB_02811	FGDODFED_02868	AOIKADMI_02744	DNIPDMEP_02836	LLCNFCDM_01929	NJFBFICB_02206	KBIBNICA_02740	GJIOMKFK_02758	HHILILIJ_02949	GJPJKKBK_02921	GHICCBKD_03016	BBNGFLNG_02950	NOACILKJ_02604	LKJDMGHO_02835	HJDCCFAD_02857	MMCDHMLO_02684	CNKBPJFM_02772	NFFEAKCA_02947	BPILNGBG_02984	GFMHJPGA_02513	ODIAFCMG_02774	NKAPDPBJ_03051	ILMOIBHI_02899	ALJJJCHC_02809
group_2295		hypothetical protein	58	58	1	1	2437				338	368	339	BGPILMMK_01840	MCLENGKD_01951	FIFOEAGP_02761	MFLNEMJB_02956	EHAEOCFH_02682	LHGLAMPO_02748	KICHGFOB_02822	KGFCGFJB_02754	OHEKPPBF_00479	NAANONCB_01837	CAOFHLDI_02766	CFNOKLKA_02838	KEBBBKHB_02705	FGDODFED_02904	AOIKADMI_02708	DNIPDMEP_02800	LLCNFCDM_01965	NJFBFICB_02098	KBIBNICA_02776	GJIOMKFK_02721	HHILILIJ_02833	GJPJKKBK_02757	GHICCBKD_02703	BBNGFLNG_02914	NOACILKJ_02710	LKJDMGHO_02799	HJDCCFAD_02572	MMCDHMLO_02720	CNKBPJFM_02808	NFFEAKCA_02911	BPILNGBG_02764	GFMHJPGA_02736	ODIAFCMG_02986	NKAPDPBJ_03014	ILMOIBHI_02863	ALJJJCHC_02703
aldA		aldehyde dehydrogenase	58	58	1	1	2433				323	1439	1419	BGPILMMK_01844	MCLENGKD_01947	FIFOEAGP_02757	MFLNEMJB_02960	EHAEOCFH_02678	LHGLAMPO_02752	KICHGFOB_02818	KGFCGFJB_02758	OHEKPPBF_00475	NAANONCB_01841	CAOFHLDI_02770	CFNOKLKA_02834	KEBBBKHB_02701	FGDODFED_02908	AOIKADMI_02704	DNIPDMEP_02796	LLCNFCDM_01969	NJFBFICB_02094	KBIBNICA_02780	GJIOMKFK_02717	HHILILIJ_02829	GJPJKKBK_02753	GHICCBKD_02707	BBNGFLNG_02910	NOACILKJ_02714	LKJDMGHO_02795	HJDCCFAD_02576	MMCDHMLO_02724	CNKBPJFM_02812	NFFEAKCA_02907	BPILNGBG_02768	GFMHJPGA_02732	ODIAFCMG_02982	NKAPDPBJ_03010	ILMOIBHI_02859	ALJJJCHC_02699
rimL		Ribosomal-protein-serine acetyltransferase	58	58	1	1	2421				296	536	312	BGPILMMK_01854	MCLENGKD_01937	FIFOEAGP_02747	MFLNEMJB_02970	EHAEOCFH_02668	LHGLAMPO_02762	KICHGFOB_02807	KGFCGFJB_02768	OHEKPPBF_00465	NAANONCB_01851	CAOFHLDI_02780	CFNOKLKA_02824	KEBBBKHB_02691	FGDODFED_02918	AOIKADMI_02694	DNIPDMEP_02786	LLCNFCDM_01979	NJFBFICB_02082	KBIBNICA_02790	GJIOMKFK_02707	HHILILIJ_02819	GJPJKKBK_02743	GHICCBKD_02717	BBNGFLNG_02900	NOACILKJ_02724	LKJDMGHO_02785	HJDCCFAD_02586	MMCDHMLO_02734	CNKBPJFM_02822	NFFEAKCA_02897	BPILNGBG_02778	GFMHJPGA_02722	ODIAFCMG_02972	NKAPDPBJ_03000	ILMOIBHI_02849	ALJJJCHC_02689
ydcO		BenE family transporter YdcO	58	58	1	1	2416				278	1172	1048	BGPILMMK_01859	MCLENGKD_01932	FIFOEAGP_02742	MFLNEMJB_02975	EHAEOCFH_02663	LHGLAMPO_02767	KICHGFOB_02802	KGFCGFJB_02773	OHEKPPBF_00460	NAANONCB_01856	CAOFHLDI_02785	CFNOKLKA_02819	KEBBBKHB_02686	FGDODFED_02923	AOIKADMI_02689	DNIPDMEP_02781	LLCNFCDM_01984	NJFBFICB_02077	KBIBNICA_02795	GJIOMKFK_02702	HHILILIJ_02814	GJPJKKBK_02738	GHICCBKD_02722	BBNGFLNG_02895	NOACILKJ_02729	LKJDMGHO_02780	HJDCCFAD_02591	MMCDHMLO_02739	CNKBPJFM_02827	NFFEAKCA_02892	BPILNGBG_02783	GFMHJPGA_02717	ODIAFCMG_02967	NKAPDPBJ_02995	ILMOIBHI_02844	ALJJJCHC_02684
rlhA		23S rRNA 5-hydroxycytidine synthase	58	58	1	1	2414				1961	2003	2000	BGPILMMK_01861	MCLENGKD_01930	FIFOEAGP_02740	MFLNEMJB_02977	EHAEOCFH_02661	LHGLAMPO_02769	KICHGFOB_02800	KGFCGFJB_02775	OHEKPPBF_00458	NAANONCB_01858	CAOFHLDI_02787	CFNOKLKA_02817	KEBBBKHB_02684	FGDODFED_02925	AOIKADMI_02687	DNIPDMEP_02778	LLCNFCDM_01987	NJFBFICB_02075	KBIBNICA_02797	GJIOMKFK_02700	HHILILIJ_02812	GJPJKKBK_02736	GHICCBKD_02724	BBNGFLNG_02893	NOACILKJ_02731	LKJDMGHO_02777	HJDCCFAD_02593	MMCDHMLO_02741	CNKBPJFM_02829	NFFEAKCA_02889	BPILNGBG_02785	GFMHJPGA_02715	ODIAFCMG_02965	NKAPDPBJ_02993	ILMOIBHI_02841	ALJJJCHC_02682
group_2300		hypothetical protein	58	58	1	1	2413				170	230	171	BGPILMMK_01862	MCLENGKD_01929	FIFOEAGP_02739	MFLNEMJB_02978	EHAEOCFH_02660	LHGLAMPO_02770	KICHGFOB_02799	KGFCGFJB_02776	OHEKPPBF_00457	NAANONCB_01859	CAOFHLDI_02788	CFNOKLKA_02816	KEBBBKHB_02683	FGDODFED_02926	AOIKADMI_02686	DNIPDMEP_02777	LLCNFCDM_01988	NJFBFICB_02074	KBIBNICA_02798	GJIOMKFK_02699	HHILILIJ_02811	GJPJKKBK_02735	GHICCBKD_02725	BBNGFLNG_02892	NOACILKJ_02732	LKJDMGHO_02776	HJDCCFAD_02594	MMCDHMLO_02742	CNKBPJFM_02830	NFFEAKCA_02888	BPILNGBG_02786	GFMHJPGA_02714	ODIAFCMG_02964	NKAPDPBJ_02992	ILMOIBHI_02840	ALJJJCHC_02681
group_2301		extracellular solute-binding protein	58	58	1	1	2409				560	1145	1134	BGPILMMK_01866	MCLENGKD_01925	FIFOEAGP_02735	MFLNEMJB_02982	EHAEOCFH_02656	LHGLAMPO_02774	KICHGFOB_02795	KGFCGFJB_02780	OHEKPPBF_00453	NAANONCB_01863	CAOFHLDI_02792	CFNOKLKA_02812	KEBBBKHB_02679	FGDODFED_02930	AOIKADMI_02682	DNIPDMEP_02773	LLCNFCDM_01992	NJFBFICB_02070	KBIBNICA_02802	GJIOMKFK_02695	HHILILIJ_02807	GJPJKKBK_02731	GHICCBKD_02729	BBNGFLNG_02888	NOACILKJ_02736	LKJDMGHO_02772	HJDCCFAD_02598	MMCDHMLO_02746	CNKBPJFM_02834	NFFEAKCA_02884	BPILNGBG_02790	GFMHJPGA_02710	ODIAFCMG_02960	NKAPDPBJ_02988	ILMOIBHI_02836	ALJJJCHC_02677
group_2302		glutathione S-transferase family protein	58	58	1	1	2395				587	617	616	BGPILMMK_01880	MCLENGKD_01911	FIFOEAGP_02721	MFLNEMJB_02996	EHAEOCFH_02642	LHGLAMPO_02788	KICHGFOB_02781	KGFCGFJB_02794	OHEKPPBF_00439	NAANONCB_01877	CAOFHLDI_02806	CFNOKLKA_02798	KEBBBKHB_02665	FGDODFED_02944	AOIKADMI_02668	DNIPDMEP_02759	LLCNFCDM_02006	NJFBFICB_02056	KBIBNICA_02816	GJIOMKFK_02681	HHILILIJ_02793	GJPJKKBK_02717	GHICCBKD_02743	BBNGFLNG_02874	NOACILKJ_02750	LKJDMGHO_02758	HJDCCFAD_02612	MMCDHMLO_02760	CNKBPJFM_02848	NFFEAKCA_02870	BPILNGBG_02804	GFMHJPGA_02696	ODIAFCMG_02946	NKAPDPBJ_02974	ILMOIBHI_02822	ALJJJCHC_02663
group_2303		hypothetical protein	58	58	1	1	2394				212	218	212	BGPILMMK_01881	MCLENGKD_01910	FIFOEAGP_02720	MFLNEMJB_02997	EHAEOCFH_02641	LHGLAMPO_02789	KICHGFOB_02780	KGFCGFJB_02795	OHEKPPBF_00438	NAANONCB_01878	CAOFHLDI_02807	CFNOKLKA_02797	KEBBBKHB_02664	FGDODFED_02945	AOIKADMI_02667	DNIPDMEP_02758	LLCNFCDM_02007	NJFBFICB_02055	KBIBNICA_02817	GJIOMKFK_02680	HHILILIJ_02792	GJPJKKBK_02716	GHICCBKD_02744	BBNGFLNG_02873	NOACILKJ_02751	LKJDMGHO_02757	HJDCCFAD_02613	MMCDHMLO_02761	CNKBPJFM_02849	NFFEAKCA_02869	BPILNGBG_02805	GFMHJPGA_02695	ODIAFCMG_02945	NKAPDPBJ_02973	ILMOIBHI_02821	ALJJJCHC_02662
pptA		tautomerase PptA	58	58	1	1	2379				116	227	223	BGPILMMK_01889	MCLENGKD_01902	FIFOEAGP_02714	MFLNEMJB_03004	EHAEOCFH_02634	LHGLAMPO_02796	KICHGFOB_02773	KGFCGFJB_02802	OHEKPPBF_00431	NAANONCB_01885	CAOFHLDI_02815	CFNOKLKA_02790	KEBBBKHB_02657	FGDODFED_02952	AOIKADMI_02660	DNIPDMEP_02751	LLCNFCDM_02014	NJFBFICB_02046	KBIBNICA_02824	GJIOMKFK_02672	HHILILIJ_02784	GJPJKKBK_02709	GHICCBKD_02752	BBNGFLNG_02865	NOACILKJ_02758	LKJDMGHO_02750	HJDCCFAD_02620	MMCDHMLO_02772	CNKBPJFM_02855	NFFEAKCA_02862	BPILNGBG_02813	GFMHJPGA_02688	ODIAFCMG_02937	NKAPDPBJ_02966	ILMOIBHI_02814	ALJJJCHC_02655
group_2305		leucine-rich repeat domain-containing protein	58	58	1	1	2365				1181	1259	1254	BGPILMMK_01900	MCLENGKD_01891	FIFOEAGP_02703	MFLNEMJB_03015	EHAEOCFH_02620	LHGLAMPO_02807	KICHGFOB_02762	KGFCGFJB_02813	OHEKPPBF_00420	NAANONCB_01896	CAOFHLDI_02824	CFNOKLKA_02779	KEBBBKHB_02646	FGDODFED_02963	AOIKADMI_02649	DNIPDMEP_02740	LLCNFCDM_02025	NJFBFICB_02035	KBIBNICA_02835	GJIOMKFK_02661	HHILILIJ_02775	GJPJKKBK_02698	GHICCBKD_02763	BBNGFLNG_02854	NOACILKJ_02769	LKJDMGHO_02739	HJDCCFAD_02631	MMCDHMLO_02783	CNKBPJFM_02866	NFFEAKCA_02851	BPILNGBG_02824	GFMHJPGA_02677	ODIAFCMG_02926	NKAPDPBJ_02955	ILMOIBHI_02803	ALJJJCHC_02644
group_2306		leucine Rich Repeat family protein	58	58	1	1	2364				290	632	626	BGPILMMK_01901	MCLENGKD_01890	FIFOEAGP_02702	MFLNEMJB_03016	EHAEOCFH_02619	LHGLAMPO_02808	KICHGFOB_02761	KGFCGFJB_02814	OHEKPPBF_00419	NAANONCB_01897	CAOFHLDI_02825	CFNOKLKA_02778	KEBBBKHB_02645	FGDODFED_02964	AOIKADMI_02648	DNIPDMEP_02739	LLCNFCDM_02026	NJFBFICB_02034	KBIBNICA_02836	GJIOMKFK_02660	HHILILIJ_02774	GJPJKKBK_02697	GHICCBKD_02764	BBNGFLNG_02853	NOACILKJ_02770	LKJDMGHO_02738	HJDCCFAD_02632	MMCDHMLO_02784	CNKBPJFM_02867	NFFEAKCA_02850	BPILNGBG_02825	GFMHJPGA_02676	ODIAFCMG_02925	NKAPDPBJ_02954	ILMOIBHI_02802	ALJJJCHC_02643
group_2307		leucine-rich repeat domain-containing protein	58	58	1	1	2363				479	503	501	BGPILMMK_01902	MCLENGKD_01889	FIFOEAGP_02701	MFLNEMJB_03017	EHAEOCFH_02618	LHGLAMPO_02809	KICHGFOB_02760	KGFCGFJB_02815	OHEKPPBF_00418	NAANONCB_01898	CAOFHLDI_02826	CFNOKLKA_02777	KEBBBKHB_02644	FGDODFED_02965	AOIKADMI_02647	DNIPDMEP_02738	LLCNFCDM_02027	NJFBFICB_02033	KBIBNICA_02837	GJIOMKFK_02659	HHILILIJ_02773	GJPJKKBK_02696	GHICCBKD_02765	BBNGFLNG_02852	NOACILKJ_02771	LKJDMGHO_02737	HJDCCFAD_02633	MMCDHMLO_02785	CNKBPJFM_02868	NFFEAKCA_02849	BPILNGBG_02826	GFMHJPGA_02675	ODIAFCMG_02924	NKAPDPBJ_02953	ILMOIBHI_02801	ALJJJCHC_02642
group_2308		anaerobic sulfatase maturase	58	58	1	1	2334				962	1157	1153	BGPILMMK_01930	MCLENGKD_01861	FIFOEAGP_02672	MFLNEMJB_03046	EHAEOCFH_02590	LHGLAMPO_02837	KICHGFOB_02732	KGFCGFJB_02843	OHEKPPBF_00390	NAANONCB_01926	CAOFHLDI_02854	CFNOKLKA_02749	KEBBBKHB_02616	FGDODFED_02993	AOIKADMI_02619	DNIPDMEP_02710	LLCNFCDM_02055	NJFBFICB_02005	KBIBNICA_02865	GJIOMKFK_02631	HHILILIJ_02745	GJPJKKBK_02668	GHICCBKD_02794	BBNGFLNG_02823	NOACILKJ_02792	LKJDMGHO_02709	HJDCCFAD_02654	MMCDHMLO_02813	CNKBPJFM_02896	NFFEAKCA_02821	BPILNGBG_02854	GFMHJPGA_02647	ODIAFCMG_02896	NKAPDPBJ_02925	ILMOIBHI_02771	ALJJJCHC_02614
group_2309		sulfatase	58	58	1	1	2333				1472	1682	1667	BGPILMMK_01931	MCLENGKD_01860	FIFOEAGP_02671	MFLNEMJB_03047	EHAEOCFH_02589	LHGLAMPO_02838	KICHGFOB_02731	KGFCGFJB_02844	OHEKPPBF_00389	NAANONCB_01927	CAOFHLDI_02855	CFNOKLKA_02748	KEBBBKHB_02615	FGDODFED_02994	AOIKADMI_02618	DNIPDMEP_02709	LLCNFCDM_02056	NJFBFICB_02004	KBIBNICA_02866	GJIOMKFK_02630	HHILILIJ_02744	GJPJKKBK_02667	GHICCBKD_02795	BBNGFLNG_02822	NOACILKJ_02793	LKJDMGHO_02708	HJDCCFAD_02655	MMCDHMLO_02814	CNKBPJFM_02897	NFFEAKCA_02820	BPILNGBG_02855	GFMHJPGA_02646	ODIAFCMG_02895	NKAPDPBJ_02924	ILMOIBHI_02770	ALJJJCHC_02613
lsrK		autoinducer-2 kinase	58	58	1	1	2316				1370	1592	1580	BGPILMMK_01938	MCLENGKD_01847	FIFOEAGP_02657	MFLNEMJB_03060	EHAEOCFH_02576	LHGLAMPO_02851	KICHGFOB_02719	KGFCGFJB_02860	OHEKPPBF_00376	NAANONCB_01940	CAOFHLDI_02870	CFNOKLKA_02735	KEBBBKHB_02602	FGDODFED_03007	AOIKADMI_02605	DNIPDMEP_02696	LLCNFCDM_02069	NJFBFICB_01991	KBIBNICA_02879	GJIOMKFK_02617	HHILILIJ_02730	GJPJKKBK_02654	GHICCBKD_02807	BBNGFLNG_02809	NOACILKJ_02806	LKJDMGHO_02695	HJDCCFAD_02668	MMCDHMLO_02827	CNKBPJFM_02910	NFFEAKCA_02807	BPILNGBG_02867	GFMHJPGA_02633	ODIAFCMG_02882	NKAPDPBJ_02910	ILMOIBHI_02757	ALJJJCHC_02600
group_2311		trans-aconitate 2-methyltransferase	58	58	1	1	2307				266	758	630	BGPILMMK_01946	MCLENGKD_01839	FIFOEAGP_02649	MFLNEMJB_03068	EHAEOCFH_02568	LHGLAMPO_02859	KICHGFOB_02711	KGFCGFJB_02868	OHEKPPBF_00368	NAANONCB_01948	CAOFHLDI_02878	CFNOKLKA_02727	KEBBBKHB_02594	FGDODFED_03015	AOIKADMI_02597	DNIPDMEP_02688	LLCNFCDM_02077	NJFBFICB_01983	KBIBNICA_02887	GJIOMKFK_02609	HHILILIJ_02722	GJPJKKBK_02646	GHICCBKD_02815	BBNGFLNG_02801	NOACILKJ_02814	LKJDMGHO_02687	HJDCCFAD_02676	MMCDHMLO_02835	CNKBPJFM_02918	NFFEAKCA_02799	BPILNGBG_02875	GFMHJPGA_02625	ODIAFCMG_02874	NKAPDPBJ_02902	ILMOIBHI_02748	ALJJJCHC_02592
group_2312		hypothetical protein	58	58	1	1	2297				380	788	773	BGPILMMK_01954	MCLENGKD_01831	FIFOEAGP_02641	MFLNEMJB_03076	EHAEOCFH_02560	LHGLAMPO_02866	KICHGFOB_02703	KGFCGFJB_02876	OHEKPPBF_00360	NAANONCB_01956	CAOFHLDI_02886	CFNOKLKA_02719	KEBBBKHB_02586	FGDODFED_03022	AOIKADMI_02589	DNIPDMEP_02680	LLCNFCDM_02085	NJFBFICB_01974	KBIBNICA_02894	GJIOMKFK_02602	HHILILIJ_02714	GJPJKKBK_02638	GHICCBKD_02823	BBNGFLNG_02793	NOACILKJ_02822	LKJDMGHO_02679	HJDCCFAD_02684	MMCDHMLO_02842	CNKBPJFM_02926	NFFEAKCA_02791	BPILNGBG_02883	GFMHJPGA_02617	ODIAFCMG_02866	NKAPDPBJ_02894	ILMOIBHI_02740	ALJJJCHC_02584
group_2313		rhodanese-like domain-containing protein	58	58	1	1	2288				395	410	395	BGPILMMK_01963	MCLENGKD_01822	FIFOEAGP_02632	MFLNEMJB_03085	EHAEOCFH_02551	LHGLAMPO_02875	KICHGFOB_02694	KGFCGFJB_02885	OHEKPPBF_00351	NAANONCB_01965	CAOFHLDI_02895	CFNOKLKA_02710	KEBBBKHB_02577	FGDODFED_03031	AOIKADMI_02580	DNIPDMEP_02671	LLCNFCDM_02094	NJFBFICB_01965	KBIBNICA_02903	GJIOMKFK_02593	HHILILIJ_02705	GJPJKKBK_02629	GHICCBKD_02832	BBNGFLNG_02784	NOACILKJ_02831	LKJDMGHO_02670	HJDCCFAD_02693	MMCDHMLO_02851	CNKBPJFM_02935	NFFEAKCA_02782	BPILNGBG_02892	GFMHJPGA_02608	ODIAFCMG_02857	NKAPDPBJ_02885	ILMOIBHI_02731	ALJJJCHC_02575
group_2333		hypothetical protein	58	58	1	1	4774				581	734	583	BGPILMMK_02146	MCLENGKD_01461	FIFOEAGP_02943	MFLNEMJB_03214	EHAEOCFH_02925	LHGLAMPO_03073	KICHGFOB_03000	KGFCGFJB_03022	OHEKPPBF_00548	NAANONCB_02091	CAOFHLDI_02526	CFNOKLKA_02585	KEBBBKHB_02953	FGDODFED_03137	AOIKADMI_02885	DNIPDMEP_03035	LLCNFCDM_01727	NJFBFICB_01845	KBIBNICA_03010	GJIOMKFK_02395	HHILILIJ_02648	GJPJKKBK_03114	GHICCBKD_03159	BBNGFLNG_03087	NOACILKJ_02959	LKJDMGHO_02978	HJDCCFAD_02999	MMCDHMLO_03046	CNKBPJFM_03061	NFFEAKCA_03089	BPILNGBG_03180	GFMHJPGA_02804	ODIAFCMG_03123	NKAPDPBJ_02747	ILMOIBHI_03041	ALJJJCHC_02949
tqsA		AI-2 transporter TqsA	58	58	1	1	4043				875	1034	1025	BGPILMMK_02182	MCLENGKD_02056	FIFOEAGP_02461	MFLNEMJB_02598	EHAEOCFH_02385	LHGLAMPO_02541	KICHGFOB_02528	KGFCGFJB_02483	OHEKPPBF_00008	NAANONCB_01552	CAOFHLDI_02984	CFNOKLKA_03123	KEBBBKHB_02414	FGDODFED_02630	AOIKADMI_02437	DNIPDMEP_02569	LLCNFCDM_02253	NJFBFICB_02388	KBIBNICA_02559	GJIOMKFK_02927	HHILILIJ_02490	GJPJKKBK_02466	GHICCBKD_02600	BBNGFLNG_02620	NOACILKJ_02423	LKJDMGHO_02511	HJDCCFAD_02467	MMCDHMLO_02512	CNKBPJFM_02595	NFFEAKCA_02623	BPILNGBG_02585	GFMHJPGA_02337	ODIAFCMG_02594	NKAPDPBJ_02460	ILMOIBHI_02566	ALJJJCHC_02409
rstB		two-component system sensor histidine kinase RstB	58	58	1	1	4031				380	1301	1285	BGPILMMK_02190	MCLENGKD_02064	FIFOEAGP_02453	MFLNEMJB_02590	EHAEOCFH_02377	LHGLAMPO_02533	KICHGFOB_02520	KGFCGFJB_02475	OHEKPPBF_05416	NAANONCB_01544	CAOFHLDI_02992	CFNOKLKA_03131	KEBBBKHB_02406	FGDODFED_02622	AOIKADMI_02429	DNIPDMEP_02561	LLCNFCDM_02261	NJFBFICB_02396	KBIBNICA_02551	GJIOMKFK_02935	HHILILIJ_02482	GJPJKKBK_02458	GHICCBKD_02592	BBNGFLNG_02612	NOACILKJ_02415	LKJDMGHO_02503	HJDCCFAD_02459	MMCDHMLO_02504	CNKBPJFM_02587	NFFEAKCA_02615	BPILNGBG_02577	GFMHJPGA_02329	ODIAFCMG_02586	NKAPDPBJ_02452	ILMOIBHI_02558	ALJJJCHC_02401
group_2338		TetR/AcrR family transcriptional regulator	58	58	1	1	4020				578	590	587	BGPILMMK_02201	MCLENGKD_02075	FIFOEAGP_02442	MFLNEMJB_02579	EHAEOCFH_02366	LHGLAMPO_02522	KICHGFOB_02509	KGFCGFJB_02464	OHEKPPBF_05405	NAANONCB_01533	CAOFHLDI_03002	CFNOKLKA_03142	KEBBBKHB_02395	FGDODFED_02611	AOIKADMI_02418	DNIPDMEP_02550	LLCNFCDM_02272	NJFBFICB_02407	KBIBNICA_02540	GJIOMKFK_02946	HHILILIJ_02472	GJPJKKBK_02447	GHICCBKD_02581	BBNGFLNG_02601	NOACILKJ_02404	LKJDMGHO_02492	HJDCCFAD_02448	MMCDHMLO_02493	CNKBPJFM_02576	NFFEAKCA_02604	BPILNGBG_02566	GFMHJPGA_02318	ODIAFCMG_02575	NKAPDPBJ_02441	ILMOIBHI_02547	ALJJJCHC_02390
rsxB		electron transport complex subunit RsxB	58	58	1	1	4009				578	593	578	BGPILMMK_02212	MCLENGKD_02084	FIFOEAGP_02431	MFLNEMJB_02568	EHAEOCFH_02355	LHGLAMPO_02511	KICHGFOB_02498	KGFCGFJB_02453	OHEKPPBF_05394	NAANONCB_01522	CAOFHLDI_03013	CFNOKLKA_03153	KEBBBKHB_02384	FGDODFED_02600	AOIKADMI_02407	DNIPDMEP_02539	LLCNFCDM_02283	NJFBFICB_02418	KBIBNICA_02529	GJIOMKFK_02957	HHILILIJ_02461	GJPJKKBK_02436	GHICCBKD_02570	BBNGFLNG_02590	NOACILKJ_02393	LKJDMGHO_02481	HJDCCFAD_02437	MMCDHMLO_02482	CNKBPJFM_02565	NFFEAKCA_02593	BPILNGBG_02555	GFMHJPGA_02307	ODIAFCMG_02564	NKAPDPBJ_02430	ILMOIBHI_02536	ALJJJCHC_02379
rsxC		electron transport complex subunit RsxC	58	58	1	1	4008				2222	2318	2316	BGPILMMK_02213	MCLENGKD_02085	FIFOEAGP_02430	MFLNEMJB_02567	EHAEOCFH_02354	LHGLAMPO_02510	KICHGFOB_02497	KGFCGFJB_02452	OHEKPPBF_05393	NAANONCB_01521	CAOFHLDI_03014	CFNOKLKA_03154	KEBBBKHB_02383	FGDODFED_02599	AOIKADMI_02406	DNIPDMEP_02538	LLCNFCDM_02284	NJFBFICB_02419	KBIBNICA_02528	GJIOMKFK_02958	HHILILIJ_02460	GJPJKKBK_02435	GHICCBKD_02569	BBNGFLNG_02589	NOACILKJ_02392	LKJDMGHO_02480	HJDCCFAD_02436	MMCDHMLO_02481	CNKBPJFM_02564	NFFEAKCA_02592	BPILNGBG_02554	GFMHJPGA_02306	ODIAFCMG_02563	NKAPDPBJ_02429	ILMOIBHI_02535	ALJJJCHC_02378
group_2341		aldo/keto reductase family oxidoreductase	58	58	1	1	3989				788	896	791	BGPILMMK_02232	MCLENGKD_02104	FIFOEAGP_02410	MFLNEMJB_02548	EHAEOCFH_02335	LHGLAMPO_02491	KICHGFOB_02478	KGFCGFJB_02433	OHEKPPBF_05374	NAANONCB_01502	CAOFHLDI_03033	CFNOKLKA_03173	KEBBBKHB_02364	FGDODFED_02580	AOIKADMI_02387	DNIPDMEP_02519	LLCNFCDM_02303	NJFBFICB_02438	KBIBNICA_02509	GJIOMKFK_02977	HHILILIJ_02441	GJPJKKBK_02416	GHICCBKD_02550	BBNGFLNG_02570	NOACILKJ_02373	LKJDMGHO_02461	HJDCCFAD_02417	MMCDHMLO_02462	CNKBPJFM_02545	NFFEAKCA_02573	BPILNGBG_02535	GFMHJPGA_02287	ODIAFCMG_02544	NKAPDPBJ_02409	ILMOIBHI_02516	ALJJJCHC_02359
group_2342		MFS transporter	58	58	1	1	3923				1055	1214	1208	BGPILMMK_02276	MCLENGKD_02148	FIFOEAGP_02366	MFLNEMJB_02504	EHAEOCFH_02291	LHGLAMPO_02447	KICHGFOB_02434	KGFCGFJB_02389	OHEKPPBF_05330	NAANONCB_01458	CAOFHLDI_03077	CFNOKLKA_03217	KEBBBKHB_02320	FGDODFED_02536	AOIKADMI_02343	DNIPDMEP_02475	LLCNFCDM_02347	NJFBFICB_02482	KBIBNICA_02465	GJIOMKFK_03021	HHILILIJ_02394	GJPJKKBK_02372	GHICCBKD_02505	BBNGFLNG_02526	NOACILKJ_02329	LKJDMGHO_02417	HJDCCFAD_02373	MMCDHMLO_02418	CNKBPJFM_02501	NFFEAKCA_02529	BPILNGBG_02490	GFMHJPGA_02243	ODIAFCMG_02500	NKAPDPBJ_02365	ILMOIBHI_02472	ALJJJCHC_02315
group_2343		AraC family transcriptional regulator	58	58	1	1	3916				833	911	909	BGPILMMK_02282	MCLENGKD_02154	FIFOEAGP_02360	MFLNEMJB_02498	EHAEOCFH_02285	LHGLAMPO_02441	KICHGFOB_02428	KGFCGFJB_02383	OHEKPPBF_05324	NAANONCB_01452	CAOFHLDI_03083	CFNOKLKA_03223	KEBBBKHB_02314	FGDODFED_02530	AOIKADMI_02337	DNIPDMEP_02469	LLCNFCDM_02353	NJFBFICB_02488	KBIBNICA_02459	GJIOMKFK_03027	HHILILIJ_02388	GJPJKKBK_02366	GHICCBKD_02499	BBNGFLNG_02520	NOACILKJ_02323	LKJDMGHO_02411	HJDCCFAD_02367	MMCDHMLO_02412	CNKBPJFM_02495	NFFEAKCA_02523	BPILNGBG_02484	GFMHJPGA_02237	ODIAFCMG_02494	NKAPDPBJ_02359	ILMOIBHI_02465	ALJJJCHC_02309
ghoS_1		type V toxin-antitoxin system endoribonuclease antitoxin GhoS	58	58	1	1	3887				290	290	290	BGPILMMK_02310	MCLENGKD_02182	FIFOEAGP_02332	MFLNEMJB_02470	EHAEOCFH_02257	LHGLAMPO_02413	KICHGFOB_02400	KGFCGFJB_02355	OHEKPPBF_05296	NAANONCB_01424	CAOFHLDI_03111	CFNOKLKA_03251	KEBBBKHB_02286	FGDODFED_02447	AOIKADMI_02309	DNIPDMEP_02441	LLCNFCDM_02381	NJFBFICB_02516	KBIBNICA_02431	GJIOMKFK_03055	HHILILIJ_02360	GJPJKKBK_02338	GHICCBKD_02471	BBNGFLNG_02492	NOACILKJ_02295	LKJDMGHO_02383	HJDCCFAD_02339	MMCDHMLO_02384	CNKBPJFM_02466	NFFEAKCA_02495	BPILNGBG_02456	GFMHJPGA_02209	ODIAFCMG_02466	NKAPDPBJ_02331	ILMOIBHI_02437	ALJJJCHC_02281
chbA		PTS N,N'-diacetylchitobiose transporter subunit IIA	58	58	1	1	3875				110	350	345	BGPILMMK_02322	MCLENGKD_02194	FIFOEAGP_02320	MFLNEMJB_02458	EHAEOCFH_02245	LHGLAMPO_02401	KICHGFOB_02388	KGFCGFJB_02343	OHEKPPBF_05284	NAANONCB_01412	CAOFHLDI_03123	CFNOKLKA_03263	KEBBBKHB_02274	FGDODFED_02435	AOIKADMI_02297	DNIPDMEP_02429	LLCNFCDM_02393	NJFBFICB_02528	KBIBNICA_02419	GJIOMKFK_03067	HHILILIJ_02348	GJPJKKBK_02326	GHICCBKD_02459	BBNGFLNG_02480	NOACILKJ_02283	LKJDMGHO_02371	HJDCCFAD_02327	MMCDHMLO_02372	CNKBPJFM_02454	NFFEAKCA_02483	BPILNGBG_02444	GFMHJPGA_02197	ODIAFCMG_02454	NKAPDPBJ_02319	ILMOIBHI_02425	ALJJJCHC_02269
group_2346		CDP-alcohol phosphatidyltransferase family protein	58	58	1	1	3853				620	638	620	BGPILMMK_02344	MCLENGKD_02216	FIFOEAGP_02298	MFLNEMJB_02436	EHAEOCFH_02223	LHGLAMPO_02379	KICHGFOB_02366	KGFCGFJB_02321	OHEKPPBF_05262	NAANONCB_01390	CAOFHLDI_03145	CFNOKLKA_03285	KEBBBKHB_02252	FGDODFED_02413	AOIKADMI_02275	DNIPDMEP_02407	LLCNFCDM_02415	NJFBFICB_02550	KBIBNICA_02397	GJIOMKFK_03089	HHILILIJ_02326	GJPJKKBK_02304	GHICCBKD_02437	BBNGFLNG_02458	NOACILKJ_02261	LKJDMGHO_02349	HJDCCFAD_02305	MMCDHMLO_02350	CNKBPJFM_02432	NFFEAKCA_02461	BPILNGBG_02422	GFMHJPGA_02175	ODIAFCMG_02432	NKAPDPBJ_02297	ILMOIBHI_02405	ALJJJCHC_02247
group_2347		hypothetical protein	58	58	1	1	3822				446	458	446	BGPILMMK_02379	MCLENGKD_02250	FIFOEAGP_02264	MFLNEMJB_02404	EHAEOCFH_02189	LHGLAMPO_02348	KICHGFOB_02332	KGFCGFJB_02287	OHEKPPBF_05228	NAANONCB_01359	CAOFHLDI_03177	CFNOKLKA_03319	KEBBBKHB_02218	FGDODFED_02379	AOIKADMI_02241	DNIPDMEP_02376	LLCNFCDM_02449	NJFBFICB_02584	KBIBNICA_02363	GJIOMKFK_03123	HHILILIJ_02295	GJPJKKBK_02270	GHICCBKD_02405	BBNGFLNG_02426	NOACILKJ_02227	LKJDMGHO_02315	HJDCCFAD_02271	MMCDHMLO_02316	CNKBPJFM_02398	NFFEAKCA_02430	BPILNGBG_02391	GFMHJPGA_02143	ODIAFCMG_02398	NKAPDPBJ_02263	ILMOIBHI_02371	ALJJJCHC_02213
group_2348		AraC family transcriptional regulator	58	58	1	1	3821				644	818	815	BGPILMMK_02380	MCLENGKD_02251	FIFOEAGP_02263	MFLNEMJB_02403	EHAEOCFH_02188	LHGLAMPO_02347	KICHGFOB_02331	KGFCGFJB_02286	OHEKPPBF_05227	NAANONCB_01358	CAOFHLDI_03178	CFNOKLKA_03320	KEBBBKHB_02217	FGDODFED_02378	AOIKADMI_02240	DNIPDMEP_02375	LLCNFCDM_02450	NJFBFICB_02585	KBIBNICA_02362	GJIOMKFK_03124	HHILILIJ_02294	GJPJKKBK_02269	GHICCBKD_02404	BBNGFLNG_02425	NOACILKJ_02226	LKJDMGHO_02314	HJDCCFAD_02270	MMCDHMLO_02315	CNKBPJFM_02397	NFFEAKCA_02429	BPILNGBG_02390	GFMHJPGA_02142	ODIAFCMG_02397	NKAPDPBJ_02262	ILMOIBHI_02370	ALJJJCHC_02212
dgcP		Diguanylate cyclase DgcP	58	58	1	1	3816				848	1025	957	BGPILMMK_02384	MCLENGKD_02255	FIFOEAGP_02259	MFLNEMJB_02399	EHAEOCFH_02184	LHGLAMPO_02342	KICHGFOB_02327	KGFCGFJB_02282	OHEKPPBF_05223	NAANONCB_01354	CAOFHLDI_03182	CFNOKLKA_03324	KEBBBKHB_02213	FGDODFED_02374	AOIKADMI_02236	DNIPDMEP_02371	LLCNFCDM_02454	NJFBFICB_02589	KBIBNICA_02358	GJIOMKFK_03128	HHILILIJ_02290	GJPJKKBK_02265	GHICCBKD_02400	BBNGFLNG_02421	NOACILKJ_02222	LKJDMGHO_02310	HJDCCFAD_02266	MMCDHMLO_02311	CNKBPJFM_02393	NFFEAKCA_02425	BPILNGBG_02386	GFMHJPGA_02138	ODIAFCMG_02393	NKAPDPBJ_02258	ILMOIBHI_02366	ALJJJCHC_02208
group_2351		hypothetical protein	58	58	1	1	3784				287	308	287	BGPILMMK_02415	MCLENGKD_02286	FIFOEAGP_02228	MFLNEMJB_02368	EHAEOCFH_02152	LHGLAMPO_02310	KICHGFOB_02296	KGFCGFJB_02251	OHEKPPBF_05191	NAANONCB_01323	CAOFHLDI_03214	CFNOKLKA_03354	KEBBBKHB_02181	FGDODFED_02343	AOIKADMI_02206	DNIPDMEP_02339	LLCNFCDM_02485	NJFBFICB_02620	KBIBNICA_02327	GJIOMKFK_03158	HHILILIJ_02258	GJPJKKBK_02233	GHICCBKD_02370	BBNGFLNG_02391	NOACILKJ_02190	LKJDMGHO_02278	HJDCCFAD_02234	MMCDHMLO_02279	CNKBPJFM_02363	NFFEAKCA_02393	BPILNGBG_02356	GFMHJPGA_02106	ODIAFCMG_02361	NKAPDPBJ_02226	ILMOIBHI_02335	ALJJJCHC_02176
group_2359		carbon-nitrogen hydrolase family protein	58	58	1	1	3764				656	656	656	BGPILMMK_02495	MCLENGKD_02304	FIFOEAGP_02210	MFLNEMJB_02350	EHAEOCFH_02134	LHGLAMPO_02292	KICHGFOB_02278	KGFCGFJB_02233	OHEKPPBF_05173	NAANONCB_01305	CAOFHLDI_03232	CFNOKLKA_03372	KEBBBKHB_02163	FGDODFED_02325	AOIKADMI_02188	DNIPDMEP_02321	LLCNFCDM_02503	NJFBFICB_02638	KBIBNICA_02309	GJIOMKFK_03176	HHILILIJ_02240	GJPJKKBK_02215	GHICCBKD_02352	BBNGFLNG_02373	NOACILKJ_02172	LKJDMGHO_02260	HJDCCFAD_02216	MMCDHMLO_02261	CNKBPJFM_02345	NFFEAKCA_02375	BPILNGBG_02338	GFMHJPGA_02088	ODIAFCMG_02343	NKAPDPBJ_02208	ILMOIBHI_02317	ALJJJCHC_02158
zwf		glucose-6-phosphate dehydrogenase	58	58	1	1	3753				527	1475	1458	BGPILMMK_02506	MCLENGKD_02315	FIFOEAGP_02199	MFLNEMJB_02339	EHAEOCFH_02123	LHGLAMPO_02281	KICHGFOB_02267	KGFCGFJB_02222	OHEKPPBF_05162	NAANONCB_01294	CAOFHLDI_03243	CFNOKLKA_03383	KEBBBKHB_02152	FGDODFED_02314	AOIKADMI_02177	DNIPDMEP_02310	LLCNFCDM_02514	NJFBFICB_02648	KBIBNICA_02298	GJIOMKFK_03187	HHILILIJ_02229	GJPJKKBK_02204	GHICCBKD_02341	BBNGFLNG_02362	NOACILKJ_02161	LKJDMGHO_02249	HJDCCFAD_02205	MMCDHMLO_02250	CNKBPJFM_02334	NFFEAKCA_02364	BPILNGBG_02327	GFMHJPGA_02077	ODIAFCMG_02332	NKAPDPBJ_02197	ILMOIBHI_02306	ALJJJCHC_02147
flhC		flagellar transcriptional regulator FlhC	58	58	1	1	3712				566	578	577	BGPILMMK_02616	MCLENGKD_02355	FIFOEAGP_02159	MFLNEMJB_02299	EHAEOCFH_02083	LHGLAMPO_02241	KICHGFOB_02227	KGFCGFJB_02182	OHEKPPBF_05122	NAANONCB_01254	CAOFHLDI_03342	CFNOKLKA_03423	KEBBBKHB_02112	FGDODFED_02274	AOIKADMI_02137	DNIPDMEP_02253	LLCNFCDM_02554	NJFBFICB_02688	KBIBNICA_02258	GJIOMKFK_03227	HHILILIJ_02189	GJPJKKBK_02104	GHICCBKD_02301	BBNGFLNG_02322	NOACILKJ_02121	LKJDMGHO_02209	HJDCCFAD_02165	MMCDHMLO_02210	CNKBPJFM_02294	NFFEAKCA_02324	BPILNGBG_02287	GFMHJPGA_02037	ODIAFCMG_02292	NKAPDPBJ_02157	ILMOIBHI_02266	ALJJJCHC_02107
otsA		alpha,alpha-trehalose-phosphate synthase	58	58	1	1	3709				1370	1424	1422	BGPILMMK_02619	MCLENGKD_02358	FIFOEAGP_02156	MFLNEMJB_02296	EHAEOCFH_02080	LHGLAMPO_02238	KICHGFOB_02224	KGFCGFJB_02179	OHEKPPBF_05119	NAANONCB_01251	CAOFHLDI_03345	CFNOKLKA_03426	KEBBBKHB_02109	FGDODFED_02271	AOIKADMI_02134	DNIPDMEP_02250	LLCNFCDM_02557	NJFBFICB_02691	KBIBNICA_02255	GJIOMKFK_03230	HHILILIJ_02186	GJPJKKBK_02101	GHICCBKD_02298	BBNGFLNG_02319	NOACILKJ_02116	LKJDMGHO_02206	HJDCCFAD_02162	MMCDHMLO_02207	CNKBPJFM_02291	NFFEAKCA_02321	BPILNGBG_02284	GFMHJPGA_02034	ODIAFCMG_02289	NKAPDPBJ_02154	ILMOIBHI_02263	ALJJJCHC_02104
group_2373		non-heme ferritin-like protein	58	58	1	1	3704				344	503	500	BGPILMMK_02624	MCLENGKD_02364	FIFOEAGP_02151	MFLNEMJB_02291	EHAEOCFH_02074	LHGLAMPO_02233	KICHGFOB_02219	KGFCGFJB_02174	OHEKPPBF_05113	NAANONCB_01246	CAOFHLDI_03350	CFNOKLKA_03431	KEBBBKHB_02103	FGDODFED_02266	AOIKADMI_02129	DNIPDMEP_02243	LLCNFCDM_02562	NJFBFICB_02697	KBIBNICA_02250	GJIOMKFK_03235	HHILILIJ_02181	GJPJKKBK_02095	GHICCBKD_02293	BBNGFLNG_02314	NOACILKJ_02110	LKJDMGHO_02201	HJDCCFAD_02156	MMCDHMLO_02202	CNKBPJFM_02286	NFFEAKCA_02316	BPILNGBG_02278	GFMHJPGA_02028	ODIAFCMG_02284	NKAPDPBJ_02149	ILMOIBHI_02258	ALJJJCHC_02098
uvrY		two-component system response regulator UvrY	58	58	1	1	3656				587	656	654	BGPILMMK_02666	MCLENGKD_02376	FIFOEAGP_02109	MFLNEMJB_02249	EHAEOCFH_02062	LHGLAMPO_02191	KICHGFOB_02177	KGFCGFJB_02130	OHEKPPBF_05071	NAANONCB_01204	CAOFHLDI_03414	CFNOKLKA_03473	KEBBBKHB_02061	FGDODFED_02222	AOIKADMI_02087	DNIPDMEP_02199	LLCNFCDM_02606	NJFBFICB_02739	KBIBNICA_02208	GJIOMKFK_03277	HHILILIJ_02119	GJPJKKBK_02053	GHICCBKD_02251	BBNGFLNG_02270	NOACILKJ_02066	LKJDMGHO_02189	HJDCCFAD_02114	MMCDHMLO_02160	CNKBPJFM_02243	NFFEAKCA_02272	BPILNGBG_02234	GFMHJPGA_01986	ODIAFCMG_02242	NKAPDPBJ_02107	ILMOIBHI_02216	ALJJJCHC_02056
dcyD		D-cysteine desulfhydrase	58	58	1	1	3651				479	986	977	BGPILMMK_02671	MCLENGKD_02381	FIFOEAGP_02104	MFLNEMJB_02244	EHAEOCFH_02057	LHGLAMPO_02186	KICHGFOB_02172	KGFCGFJB_02125	OHEKPPBF_05066	NAANONCB_01199	CAOFHLDI_03419	CFNOKLKA_03478	KEBBBKHB_02056	FGDODFED_02217	AOIKADMI_02082	DNIPDMEP_02194	LLCNFCDM_02611	NJFBFICB_02744	KBIBNICA_02203	GJIOMKFK_03282	HHILILIJ_02114	GJPJKKBK_02048	GHICCBKD_02246	BBNGFLNG_02265	NOACILKJ_02061	LKJDMGHO_02184	HJDCCFAD_02109	MMCDHMLO_02155	CNKBPJFM_02238	NFFEAKCA_02267	BPILNGBG_02229	GFMHJPGA_01981	ODIAFCMG_02237	NKAPDPBJ_02102	ILMOIBHI_02211	ALJJJCHC_02051
fliM		flagellar motor switch protein FliM	58	58	1	1	3625				659	1004	998	BGPILMMK_02695	MCLENGKD_02405	FIFOEAGP_02080	MFLNEMJB_02220	EHAEOCFH_02033	LHGLAMPO_02162	KICHGFOB_02148	KGFCGFJB_02102	OHEKPPBF_05042	NAANONCB_01175	CAOFHLDI_03445	CFNOKLKA_03503	KEBBBKHB_02032	FGDODFED_02193	AOIKADMI_02058	DNIPDMEP_02170	LLCNFCDM_02635	NJFBFICB_02768	KBIBNICA_02179	GJIOMKFK_03306	HHILILIJ_02090	GJPJKKBK_02024	GHICCBKD_02222	BBNGFLNG_02241	NOACILKJ_02037	LKJDMGHO_02160	HJDCCFAD_02085	MMCDHMLO_02131	CNKBPJFM_02214	NFFEAKCA_02243	BPILNGBG_02205	GFMHJPGA_01957	ODIAFCMG_02214	NKAPDPBJ_02078	ILMOIBHI_02187	ALJJJCHC_02027
yodD		peroxide/acid resistance protein YodD	58	58	1	1	3617				161	227	225	BGPILMMK_02703	MCLENGKD_02413	FIFOEAGP_02072	MFLNEMJB_02212	EHAEOCFH_02025	LHGLAMPO_02154	KICHGFOB_02140	KGFCGFJB_02094	OHEKPPBF_05034	NAANONCB_01167	CAOFHLDI_03453	CFNOKLKA_03511	KEBBBKHB_02024	FGDODFED_02185	AOIKADMI_02050	DNIPDMEP_02162	LLCNFCDM_02643	NJFBFICB_02776	KBIBNICA_02171	GJIOMKFK_03314	HHILILIJ_02082	GJPJKKBK_02016	GHICCBKD_02214	BBNGFLNG_02233	NOACILKJ_02029	LKJDMGHO_02152	HJDCCFAD_02077	MMCDHMLO_02123	CNKBPJFM_02206	NFFEAKCA_02235	BPILNGBG_02197	GFMHJPGA_01949	ODIAFCMG_02206	NKAPDPBJ_02070	ILMOIBHI_02179	ALJJJCHC_02019
group_2386		eae-like protein	58	58	1	1	314				275	356	354	BGPILMMK_02769	MCLENGKD_02479	FIFOEAGP_02007	MFLNEMJB_02142	EHAEOCFH_01959	LHGLAMPO_02089	KICHGFOB_02073	KGFCGFJB_02029	OHEKPPBF_04969	NAANONCB_01102	CAOFHLDI_01954	CFNOKLKA_01926	KEBBBKHB_01959	FGDODFED_02120	AOIKADMI_01983	DNIPDMEP_02097	LLCNFCDM_02708	NJFBFICB_02842	KBIBNICA_02103	GJIOMKFK_03379	HHILILIJ_02015	GJPJKKBK_01952	GHICCBKD_02144	BBNGFLNG_02168	NOACILKJ_01965	LKJDMGHO_02087	HJDCCFAD_02012	MMCDHMLO_02059	CNKBPJFM_02141	NFFEAKCA_02170	BPILNGBG_02131	GFMHJPGA_01882	ODIAFCMG_02139	NKAPDPBJ_02005	ILMOIBHI_02114	ALJJJCHC_01953
group_2387		hypothetical protein	58	58	1	1	315				224	281	224	BGPILMMK_02770	MCLENGKD_02480	FIFOEAGP_02006	MFLNEMJB_02141	EHAEOCFH_01958	LHGLAMPO_02088	KICHGFOB_02072	KGFCGFJB_02028	OHEKPPBF_04968	NAANONCB_01101	CAOFHLDI_01953	CFNOKLKA_01925	KEBBBKHB_01958	FGDODFED_02119	AOIKADMI_01982	DNIPDMEP_02096	LLCNFCDM_02709	NJFBFICB_02843	KBIBNICA_02102	GJIOMKFK_03380	HHILILIJ_02014	GJPJKKBK_01951	GHICCBKD_02143	BBNGFLNG_02167	NOACILKJ_01964	LKJDMGHO_02086	HJDCCFAD_02011	MMCDHMLO_02058	CNKBPJFM_02140	NFFEAKCA_02169	BPILNGBG_02130	GFMHJPGA_01881	ODIAFCMG_02138	NKAPDPBJ_02004	ILMOIBHI_02113	ALJJJCHC_01952
group_2388		LexA family transcriptional regulator	58	58	1	1	321				587	644	643	BGPILMMK_02776	MCLENGKD_02486	FIFOEAGP_02000	MFLNEMJB_02135	EHAEOCFH_01952	LHGLAMPO_02082	KICHGFOB_02066	KGFCGFJB_02022	OHEKPPBF_04962	NAANONCB_01095	CAOFHLDI_01947	CFNOKLKA_01919	KEBBBKHB_01952	FGDODFED_02113	AOIKADMI_01976	DNIPDMEP_02090	LLCNFCDM_02715	NJFBFICB_02849	KBIBNICA_02096	GJIOMKFK_03386	HHILILIJ_02008	GJPJKKBK_01945	GHICCBKD_02137	BBNGFLNG_02161	NOACILKJ_01958	LKJDMGHO_02080	HJDCCFAD_02005	MMCDHMLO_02052	CNKBPJFM_02134	NFFEAKCA_02163	BPILNGBG_02124	GFMHJPGA_01875	ODIAFCMG_02132	NKAPDPBJ_01998	ILMOIBHI_02107	ALJJJCHC_01946
cbl		HTH-type transcriptional regulator Cbl	58	58	1	1	339				629	950	944	BGPILMMK_02798	MCLENGKD_02506	FIFOEAGP_01978	MFLNEMJB_02116	EHAEOCFH_01932	LHGLAMPO_02063	KICHGFOB_02047	KGFCGFJB_02003	OHEKPPBF_04943	NAANONCB_01076	CAOFHLDI_01928	CFNOKLKA_01900	KEBBBKHB_01930	FGDODFED_02094	AOIKADMI_01954	DNIPDMEP_02071	LLCNFCDM_02734	NJFBFICB_02869	KBIBNICA_02077	GJIOMKFK_03405	HHILILIJ_01986	GJPJKKBK_01926	GHICCBKD_02118	BBNGFLNG_02142	NOACILKJ_01936	LKJDMGHO_02061	HJDCCFAD_01983	MMCDHMLO_02029	CNKBPJFM_02115	NFFEAKCA_02144	BPILNGBG_02105	GFMHJPGA_01856	ODIAFCMG_02110	NKAPDPBJ_01976	ILMOIBHI_02088	ALJJJCHC_01927
dacD		serine-type D-Ala-D-Ala carboxypeptidase DacD	58	58	1	1	390				1166	1277	1167	BGPILMMK_02827	MCLENGKD_02535	FIFOEAGP_01950	MFLNEMJB_02087	EHAEOCFH_01903	LHGLAMPO_02034	KICHGFOB_02018	KGFCGFJB_01975	OHEKPPBF_04914	NAANONCB_01047	CAOFHLDI_01891	CFNOKLKA_01871	KEBBBKHB_01901	FGDODFED_02065	AOIKADMI_01939	DNIPDMEP_02044	LLCNFCDM_02764	NJFBFICB_02890	KBIBNICA_02048	GJIOMKFK_03434	HHILILIJ_01944	GJPJKKBK_01897	GHICCBKD_02089	BBNGFLNG_02116	NOACILKJ_01907	LKJDMGHO_02034	HJDCCFAD_01954	MMCDHMLO_02000	CNKBPJFM_02087	NFFEAKCA_02115	BPILNGBG_02076	GFMHJPGA_01827	ODIAFCMG_02081	NKAPDPBJ_01949	ILMOIBHI_02061	ALJJJCHC_01898
wcaL		colanic acid biosynthesis glycosyltransferase WcaL	58	58	1	1	423				1184	1220	1219	BGPILMMK_02860	MCLENGKD_02568	FIFOEAGP_01827	MFLNEMJB_01971	EHAEOCFH_01870	LHGLAMPO_01910	KICHGFOB_01903	KGFCGFJB_01859	OHEKPPBF_04881	NAANONCB_01014	CAOFHLDI_01858	CFNOKLKA_01838	KEBBBKHB_01868	FGDODFED_01939	AOIKADMI_01899	DNIPDMEP_01927	LLCNFCDM_02882	NJFBFICB_02923	KBIBNICA_01927	GJIOMKFK_03557	HHILILIJ_01911	GJPJKKBK_01864	GHICCBKD_01971	BBNGFLNG_01999	NOACILKJ_01874	LKJDMGHO_02001	HJDCCFAD_01921	MMCDHMLO_01880	CNKBPJFM_01972	NFFEAKCA_01997	BPILNGBG_01880	GFMHJPGA_01794	ODIAFCMG_01961	NKAPDPBJ_01826	ILMOIBHI_02028	ALJJJCHC_01865
yegD		molecular chaperone	58	58	1	1	451				1304	1352	1305	BGPILMMK_02888	MCLENGKD_02596	FIFOEAGP_01800	MFLNEMJB_01943	EHAEOCFH_01842	LHGLAMPO_01882	KICHGFOB_01875	KGFCGFJB_01831	OHEKPPBF_04853	NAANONCB_00986	CAOFHLDI_01830	CFNOKLKA_01810	KEBBBKHB_01840	FGDODFED_01911	AOIKADMI_01871	DNIPDMEP_01899	LLCNFCDM_02910	NJFBFICB_02951	KBIBNICA_01899	GJIOMKFK_03585	HHILILIJ_01883	GJPJKKBK_01836	GHICCBKD_01943	BBNGFLNG_01971	NOACILKJ_01846	LKJDMGHO_01973	HJDCCFAD_01893	MMCDHMLO_01852	CNKBPJFM_01944	NFFEAKCA_01969	BPILNGBG_01851	GFMHJPGA_01766	ODIAFCMG_01933	NKAPDPBJ_01799	ILMOIBHI_02000	ALJJJCHC_01837
gatY		tagatose-bisphosphate aldolase subunit GatY	58	58	1	1	498				854	902	854	BGPILMMK_02908	MCLENGKD_02616	FIFOEAGP_01780	MFLNEMJB_01881	EHAEOCFH_01822	LHGLAMPO_01862	KICHGFOB_01812	KGFCGFJB_01811	OHEKPPBF_04833	NAANONCB_00966	CAOFHLDI_01809	CFNOKLKA_01790	KEBBBKHB_01820	FGDODFED_01845	AOIKADMI_01808	DNIPDMEP_01835	LLCNFCDM_02973	NJFBFICB_02971	KBIBNICA_01833	GJIOMKFK_03605	HHILILIJ_01863	GJPJKKBK_01816	GHICCBKD_01881	BBNGFLNG_01909	NOACILKJ_01826	LKJDMGHO_01910	HJDCCFAD_01873	MMCDHMLO_01832	CNKBPJFM_01882	NFFEAKCA_01907	BPILNGBG_01831	GFMHJPGA_01746	ODIAFCMG_01913	NKAPDPBJ_01779	ILMOIBHI_01937	ALJJJCHC_01817
group_2394		glycosyl hydrolase 25 family protein	58	58	1	1	504				725	818	816	BGPILMMK_02914	MCLENGKD_02622	FIFOEAGP_01774	MFLNEMJB_01875	EHAEOCFH_01816	LHGLAMPO_01856	KICHGFOB_01806	KGFCGFJB_01805	OHEKPPBF_04827	NAANONCB_00960	CAOFHLDI_01803	CFNOKLKA_01784	KEBBBKHB_01814	FGDODFED_01839	AOIKADMI_01802	DNIPDMEP_01829	LLCNFCDM_02979	NJFBFICB_02977	KBIBNICA_01827	GJIOMKFK_03611	HHILILIJ_01857	GJPJKKBK_01810	GHICCBKD_01875	BBNGFLNG_01903	NOACILKJ_01820	LKJDMGHO_01904	HJDCCFAD_01867	MMCDHMLO_01826	CNKBPJFM_01876	NFFEAKCA_01901	BPILNGBG_01825	GFMHJPGA_01740	ODIAFCMG_01907	NKAPDPBJ_01773	ILMOIBHI_01931	ALJJJCHC_01811
group_2395		VWA domain-containing protein	58	58	1	1	4631				1112	1136	1135	BGPILMMK_02940	MCLENGKD_02648	FIFOEAGP_01745	MFLNEMJB_01847	EHAEOCFH_01790	LHGLAMPO_01776	KICHGFOB_01780	KGFCGFJB_01779	OHEKPPBF_04801	NAANONCB_03355	CAOFHLDI_01776	CFNOKLKA_01758	KEBBBKHB_01788	FGDODFED_01812	AOIKADMI_01776	DNIPDMEP_01803	LLCNFCDM_03005	NJFBFICB_03003	KBIBNICA_01800	GJIOMKFK_03638	HHILILIJ_01828	GJPJKKBK_01784	GHICCBKD_01847	BBNGFLNG_01877	NOACILKJ_01793	LKJDMGHO_01878	HJDCCFAD_01840	MMCDHMLO_01776	CNKBPJFM_01847	NFFEAKCA_01875	BPILNGBG_01799	GFMHJPGA_01714	ODIAFCMG_01879	NKAPDPBJ_01744	ILMOIBHI_01905	ALJJJCHC_01785
mlrA		HTH-type transcriptional regulator MlrA	58	58	1	1	8512				647	731	651	BGPILMMK_03026	MCLENGKD_02730	FIFOEAGP_01694	MFLNEMJB_01773	EHAEOCFH_01710	LHGLAMPO_01706	KICHGFOB_01706	KGFCGFJB_01707	OHEKPPBF_04721	NAANONCB_03452	CAOFHLDI_01770	CFNOKLKA_01709	KEBBBKHB_01708	FGDODFED_01722	AOIKADMI_01702	DNIPDMEP_01730	LLCNFCDM_03139	NJFBFICB_03085	KBIBNICA_01713	GJIOMKFK_03708	HHILILIJ_01750	GJPJKKBK_01706	GHICCBKD_01774	BBNGFLNG_01807	NOACILKJ_01710	LKJDMGHO_01802	HJDCCFAD_01757	MMCDHMLO_01705	CNKBPJFM_01759	NFFEAKCA_01799	BPILNGBG_01714	GFMHJPGA_01706	ODIAFCMG_01803	NKAPDPBJ_01693	ILMOIBHI_01816	ALJJJCHC_01705
group_2411		protein YohO	58	58	1	1	8513				107	107	107	BGPILMMK_03027	MCLENGKD_02731	FIFOEAGP_01693	MFLNEMJB_01772	EHAEOCFH_01709	LHGLAMPO_01705	KICHGFOB_01705	KGFCGFJB_01706	OHEKPPBF_04720	NAANONCB_03453	CAOFHLDI_01769	CFNOKLKA_01708	KEBBBKHB_01707	FGDODFED_01721	AOIKADMI_01701	DNIPDMEP_01729	LLCNFCDM_03140	NJFBFICB_03086	KBIBNICA_01712	GJIOMKFK_03709	HHILILIJ_01749	GJPJKKBK_01705	GHICCBKD_01773	BBNGFLNG_01806	NOACILKJ_01709	LKJDMGHO_01801	HJDCCFAD_01756	MMCDHMLO_01704	CNKBPJFM_01758	NFFEAKCA_01798	BPILNGBG_01713	GFMHJPGA_01705	ODIAFCMG_01802	NKAPDPBJ_01692	ILMOIBHI_01815	ALJJJCHC_01704
mdtQ		multidrug resistance outer membrane protein MdtQ	58	58	1	1	8524				1436	1526	1508	BGPILMMK_03038	MCLENGKD_02742	FIFOEAGP_01682	MFLNEMJB_01761	EHAEOCFH_01698	LHGLAMPO_01694	KICHGFOB_01694	KGFCGFJB_01695	OHEKPPBF_04709	NAANONCB_03464	CAOFHLDI_01758	CFNOKLKA_01697	KEBBBKHB_01696	FGDODFED_01710	AOIKADMI_01690	DNIPDMEP_01718	LLCNFCDM_03151	NJFBFICB_03097	KBIBNICA_01701	GJIOMKFK_03720	HHILILIJ_01738	GJPJKKBK_01694	GHICCBKD_01761	BBNGFLNG_01795	NOACILKJ_01698	LKJDMGHO_01790	HJDCCFAD_01745	MMCDHMLO_01693	CNKBPJFM_01747	NFFEAKCA_01787	BPILNGBG_01702	GFMHJPGA_01694	ODIAFCMG_01791	NKAPDPBJ_01681	ILMOIBHI_01804	ALJJJCHC_01693
group_2413		pseudouridine-5'-phosphate glycosidase	58	58	1	1	8557				917	938	937	BGPILMMK_03070	MCLENGKD_02774	FIFOEAGP_01650	MFLNEMJB_01729	EHAEOCFH_01666	LHGLAMPO_01662	KICHGFOB_01661	KGFCGFJB_01663	OHEKPPBF_04677	NAANONCB_03496	CAOFHLDI_01726	CFNOKLKA_01665	KEBBBKHB_01664	FGDODFED_01678	AOIKADMI_01658	DNIPDMEP_01686	LLCNFCDM_03183	NJFBFICB_03129	KBIBNICA_01669	GJIOMKFK_03752	HHILILIJ_01706	GJPJKKBK_01662	GHICCBKD_01729	BBNGFLNG_01763	NOACILKJ_01666	LKJDMGHO_01758	HJDCCFAD_01713	MMCDHMLO_01661	CNKBPJFM_01715	NFFEAKCA_01755	BPILNGBG_01670	GFMHJPGA_01662	ODIAFCMG_01759	NKAPDPBJ_01649	ILMOIBHI_01772	ALJJJCHC_01661
yejF		microcin C ABC transporter ATP-binding protein YejF	58	58	1	1	8573				1319	1589	1579	BGPILMMK_03087	MCLENGKD_02790	FIFOEAGP_01634	MFLNEMJB_01712	EHAEOCFH_01650	LHGLAMPO_01646	KICHGFOB_01645	KGFCGFJB_01647	OHEKPPBF_04661	NAANONCB_03512	CAOFHLDI_01710	CFNOKLKA_01649	KEBBBKHB_01648	FGDODFED_01662	AOIKADMI_01642	DNIPDMEP_01670	LLCNFCDM_03199	NJFBFICB_03145	KBIBNICA_01653	GJIOMKFK_03768	HHILILIJ_01689	GJPJKKBK_01646	GHICCBKD_01712	BBNGFLNG_01746	NOACILKJ_01650	LKJDMGHO_01742	HJDCCFAD_01697	MMCDHMLO_01645	CNKBPJFM_01699	NFFEAKCA_01739	BPILNGBG_01654	GFMHJPGA_01646	ODIAFCMG_01743	NKAPDPBJ_01633	ILMOIBHI_01756	ALJJJCHC_01645
group_2415		2-keto-3-deoxy-L-rhamnonate aldolase	58	58	1	1	8638				752	803	753	BGPILMMK_03149	MCLENGKD_02851	FIFOEAGP_01573	MFLNEMJB_01651	EHAEOCFH_01589	LHGLAMPO_01584	KICHGFOB_01584	KGFCGFJB_01585	OHEKPPBF_04600	NAANONCB_03573	CAOFHLDI_01648	CFNOKLKA_01588	KEBBBKHB_01587	FGDODFED_01600	AOIKADMI_01581	DNIPDMEP_01609	LLCNFCDM_03260	NJFBFICB_03206	KBIBNICA_01591	GJIOMKFK_03830	HHILILIJ_01628	GJPJKKBK_01585	GHICCBKD_01651	BBNGFLNG_01685	NOACILKJ_01589	LKJDMGHO_01681	HJDCCFAD_01636	MMCDHMLO_01583	CNKBPJFM_01638	NFFEAKCA_01678	BPILNGBG_01589	GFMHJPGA_01585	ODIAFCMG_01680	NKAPDPBJ_01572	ILMOIBHI_01694	ALJJJCHC_01584
yfcC		putative basic amino acid antiporter YfcC	58	58	1	1	675				1478	1520	1480	BGPILMMK_03199	MCLENGKD_02901	FIFOEAGP_01520	MFLNEMJB_01600	EHAEOCFH_01536	LHGLAMPO_01534	KICHGFOB_01530	KGFCGFJB_01534	OHEKPPBF_04547	NAANONCB_03624	CAOFHLDI_01598	CFNOKLKA_01537	KEBBBKHB_01534	FGDODFED_01550	AOIKADMI_01528	DNIPDMEP_01556	LLCNFCDM_03313	NJFBFICB_03256	KBIBNICA_01541	GJIOMKFK_03880	HHILILIJ_01578	GJPJKKBK_01532	GHICCBKD_01600	BBNGFLNG_01634	NOACILKJ_01533	LKJDMGHO_01627	HJDCCFAD_01583	MMCDHMLO_01533	CNKBPJFM_01585	NFFEAKCA_01625	BPILNGBG_01536	GFMHJPGA_01532	ODIAFCMG_01626	NKAPDPBJ_01519	ILMOIBHI_01641	ALJJJCHC_01531
group_2417		YfcL family protein	58	58	1	1	704				278	278	278	BGPILMMK_03226	MCLENGKD_02928	FIFOEAGP_01493	MFLNEMJB_01573	EHAEOCFH_01509	LHGLAMPO_01507	KICHGFOB_01503	KGFCGFJB_01507	OHEKPPBF_04520	NAANONCB_03651	CAOFHLDI_01570	CFNOKLKA_01510	KEBBBKHB_01507	FGDODFED_01523	AOIKADMI_01501	DNIPDMEP_01529	LLCNFCDM_03340	NJFBFICB_03283	KBIBNICA_01514	GJIOMKFK_03907	HHILILIJ_01548	GJPJKKBK_01505	GHICCBKD_01573	BBNGFLNG_01607	NOACILKJ_01506	LKJDMGHO_01600	HJDCCFAD_01556	MMCDHMLO_01506	CNKBPJFM_01558	NFFEAKCA_01598	BPILNGBG_01509	GFMHJPGA_01505	ODIAFCMG_01599	NKAPDPBJ_01492	ILMOIBHI_01614	ALJJJCHC_01504
group_2418		fimbrial biogenesis outer membrane usher protein	58	58	1	1	718				1598	2639	2603	BGPILMMK_03238	MCLENGKD_02940	FIFOEAGP_01481	MFLNEMJB_01561	EHAEOCFH_01497	LHGLAMPO_01495	KICHGFOB_01491	KGFCGFJB_01495	OHEKPPBF_04508	NAANONCB_03663	CAOFHLDI_01558	CFNOKLKA_01498	KEBBBKHB_01495	FGDODFED_01511	AOIKADMI_01489	DNIPDMEP_01515	LLCNFCDM_03354	NJFBFICB_03295	KBIBNICA_01502	GJIOMKFK_03919	HHILILIJ_01536	GJPJKKBK_01493	GHICCBKD_01561	BBNGFLNG_01595	NOACILKJ_01494	LKJDMGHO_01586	HJDCCFAD_01544	MMCDHMLO_01494	CNKBPJFM_01546	NFFEAKCA_01584	BPILNGBG_01495	GFMHJPGA_01493	ODIAFCMG_01587	NKAPDPBJ_01480	ILMOIBHI_01600	ALJJJCHC_01492
fadI		acetyl-CoA C-acyltransferase FadI	58	58	1	1	722				1181	1310	1307	BGPILMMK_03242	MCLENGKD_02944	FIFOEAGP_01477	MFLNEMJB_01557	EHAEOCFH_01493	LHGLAMPO_01491	KICHGFOB_01487	KGFCGFJB_01491	OHEKPPBF_04504	NAANONCB_03667	CAOFHLDI_01554	CFNOKLKA_01494	KEBBBKHB_01491	FGDODFED_01507	AOIKADMI_01485	DNIPDMEP_01511	LLCNFCDM_03358	NJFBFICB_03299	KBIBNICA_01498	GJIOMKFK_03923	HHILILIJ_01532	GJPJKKBK_01489	GHICCBKD_01557	BBNGFLNG_01591	NOACILKJ_01490	LKJDMGHO_01582	HJDCCFAD_01540	MMCDHMLO_01490	CNKBPJFM_01542	NFFEAKCA_01580	BPILNGBG_01491	GFMHJPGA_01489	ODIAFCMG_01583	NKAPDPBJ_01476	ILMOIBHI_01596	ALJJJCHC_01488
group_2420		DNA transfer protein	58	58	1	1	900				548	680	677	BGPILMMK_03251	MCLENGKD_02953	FIFOEAGP_01468	MFLNEMJB_01475	EHAEOCFH_01484	LHGLAMPO_01482	KICHGFOB_01478	KGFCGFJB_01482	OHEKPPBF_04495	NAANONCB_03676	CAOFHLDI_01545	CFNOKLKA_01485	KEBBBKHB_01482	FGDODFED_01498	AOIKADMI_01476	DNIPDMEP_01502	LLCNFCDM_03458	NJFBFICB_03308	KBIBNICA_01489	GJIOMKFK_03932	HHILILIJ_01523	GJPJKKBK_01480	GHICCBKD_01474	BBNGFLNG_01506	NOACILKJ_01481	LKJDMGHO_01481	HJDCCFAD_01531	MMCDHMLO_01481	CNKBPJFM_01533	NFFEAKCA_01480	BPILNGBG_01482	GFMHJPGA_01480	ODIAFCMG_01500	NKAPDPBJ_01467	ILMOIBHI_01506	ALJJJCHC_01479
group_2421		hypothetical protein	58	58	1	1	902				530	569	568	BGPILMMK_03253	MCLENGKD_02955	FIFOEAGP_01463	MFLNEMJB_01473	EHAEOCFH_01480	LHGLAMPO_01480	KICHGFOB_01476	KGFCGFJB_01480	OHEKPPBF_04493	NAANONCB_03678	CAOFHLDI_01543	CFNOKLKA_01483	KEBBBKHB_01480	FGDODFED_01496	AOIKADMI_01474	DNIPDMEP_01500	LLCNFCDM_03460	NJFBFICB_03310	KBIBNICA_01487	GJIOMKFK_03934	HHILILIJ_01521	GJPJKKBK_01478	GHICCBKD_01472	BBNGFLNG_01504	NOACILKJ_01479	LKJDMGHO_01479	HJDCCFAD_01529	MMCDHMLO_01479	CNKBPJFM_01531	NFFEAKCA_01478	BPILNGBG_01480	GFMHJPGA_01478	ODIAFCMG_01498	NKAPDPBJ_01462	ILMOIBHI_01504	ALJJJCHC_01477
evgS		acid-sensing system histidine kinase EvgS	58	58	1	1	917				3419	3593	3590	BGPILMMK_03267	MCLENGKD_02969	FIFOEAGP_01446	MFLNEMJB_01459	EHAEOCFH_01466	LHGLAMPO_01466	KICHGFOB_01462	KGFCGFJB_01466	OHEKPPBF_04479	NAANONCB_03692	CAOFHLDI_01530	CFNOKLKA_01469	KEBBBKHB_01466	FGDODFED_01482	AOIKADMI_01460	DNIPDMEP_01486	LLCNFCDM_03474	NJFBFICB_03324	KBIBNICA_01473	GJIOMKFK_03948	HHILILIJ_01505	GJPJKKBK_01464	GHICCBKD_01458	BBNGFLNG_01489	NOACILKJ_01465	LKJDMGHO_01465	HJDCCFAD_01515	MMCDHMLO_01465	CNKBPJFM_01515	NFFEAKCA_01464	BPILNGBG_01466	GFMHJPGA_01464	ODIAFCMG_01484	NKAPDPBJ_01445	ILMOIBHI_01490	ALJJJCHC_01463
group_2424		aminopeptidase	58	58	1	1	935				797	1037	1032	BGPILMMK_03282	MCLENGKD_02984	FIFOEAGP_01432	MFLNEMJB_01445	EHAEOCFH_01451	LHGLAMPO_01452	KICHGFOB_01448	KGFCGFJB_01451	OHEKPPBF_04464	NAANONCB_03707	CAOFHLDI_01515	CFNOKLKA_01454	KEBBBKHB_01451	FGDODFED_01468	AOIKADMI_01446	DNIPDMEP_01471	LLCNFCDM_03489	NJFBFICB_03339	KBIBNICA_01459	GJIOMKFK_03962	HHILILIJ_01487	GJPJKKBK_01449	GHICCBKD_01444	BBNGFLNG_01475	NOACILKJ_01450	LKJDMGHO_01450	HJDCCFAD_01500	MMCDHMLO_01451	CNKBPJFM_01446	NFFEAKCA_01449	BPILNGBG_01451	GFMHJPGA_01449	ODIAFCMG_01469	NKAPDPBJ_01431	ILMOIBHI_01475	ALJJJCHC_01448
tnpA		IS200/IS605 family transposase	58	58	1	1	950				527	542	540	BGPILMMK_03300	MCLENGKD_02999	FIFOEAGP_01417	MFLNEMJB_01430	EHAEOCFH_01436	LHGLAMPO_01437	KICHGFOB_01433	KGFCGFJB_01436	OHEKPPBF_04449	NAANONCB_03722	CAOFHLDI_01500	CFNOKLKA_01439	KEBBBKHB_01436	FGDODFED_01453	AOIKADMI_01431	DNIPDMEP_01456	LLCNFCDM_03504	NJFBFICB_03353	KBIBNICA_01444	GJIOMKFK_03977	HHILILIJ_01472	GJPJKKBK_01434	GHICCBKD_01429	BBNGFLNG_01460	NOACILKJ_01435	LKJDMGHO_01435	HJDCCFAD_01485	MMCDHMLO_01436	CNKBPJFM_01431	NFFEAKCA_01434	BPILNGBG_01436	GFMHJPGA_01434	ODIAFCMG_01454	NKAPDPBJ_01416	ILMOIBHI_01460	ALJJJCHC_01433
eutR		HTH-type transcriptional regulator EutR	58	58	1	1	981				1052	1124	1054	BGPILMMK_03335	MCLENGKD_03035	FIFOEAGP_01382	MFLNEMJB_01395	EHAEOCFH_01400	LHGLAMPO_01402	KICHGFOB_01398	KGFCGFJB_01401	OHEKPPBF_04413	NAANONCB_03758	CAOFHLDI_01466	CFNOKLKA_01403	KEBBBKHB_01400	FGDODFED_01418	AOIKADMI_01396	DNIPDMEP_01421	LLCNFCDM_03539	NJFBFICB_03389	KBIBNICA_01409	GJIOMKFK_04012	HHILILIJ_01437	GJPJKKBK_01398	GHICCBKD_01394	BBNGFLNG_01425	NOACILKJ_01399	LKJDMGHO_01400	HJDCCFAD_01449	MMCDHMLO_01401	CNKBPJFM_01396	NFFEAKCA_01399	BPILNGBG_01400	GFMHJPGA_01398	ODIAFCMG_01419	NKAPDPBJ_01381	ILMOIBHI_01425	ALJJJCHC_01397
group_2427		hypothetical protein	58	58	1	1	1014				230	248	230	BGPILMMK_03367	MCLENGKD_03067	FIFOEAGP_01350	MFLNEMJB_01363	EHAEOCFH_01368	LHGLAMPO_01369	KICHGFOB_01366	KGFCGFJB_01369	OHEKPPBF_04381	NAANONCB_03790	CAOFHLDI_01432	CFNOKLKA_01371	KEBBBKHB_01367	FGDODFED_01385	AOIKADMI_01364	DNIPDMEP_01389	LLCNFCDM_03571	NJFBFICB_03421	KBIBNICA_01376	GJIOMKFK_04045	HHILILIJ_01389	GJPJKKBK_01366	GHICCBKD_01362	BBNGFLNG_01393	NOACILKJ_01367	LKJDMGHO_01368	HJDCCFAD_01417	MMCDHMLO_01368	CNKBPJFM_01364	NFFEAKCA_01367	BPILNGBG_01367	GFMHJPGA_01366	ODIAFCMG_01387	NKAPDPBJ_01349	ILMOIBHI_01393	ALJJJCHC_01365
bamC		outer membrane protein assembly factor BamC	58	58	1	1	1015				1034	1061	1034	BGPILMMK_03368	MCLENGKD_03068	FIFOEAGP_01349	MFLNEMJB_01362	EHAEOCFH_01367	LHGLAMPO_01368	KICHGFOB_01365	KGFCGFJB_01368	OHEKPPBF_04380	NAANONCB_03791	CAOFHLDI_01431	CFNOKLKA_01370	KEBBBKHB_01366	FGDODFED_01384	AOIKADMI_01363	DNIPDMEP_01388	LLCNFCDM_03572	NJFBFICB_03422	KBIBNICA_01375	GJIOMKFK_04046	HHILILIJ_01388	GJPJKKBK_01365	GHICCBKD_01361	BBNGFLNG_01392	NOACILKJ_01366	LKJDMGHO_01367	HJDCCFAD_01416	MMCDHMLO_01367	CNKBPJFM_01363	NFFEAKCA_01366	BPILNGBG_01366	GFMHJPGA_01365	ODIAFCMG_01386	NKAPDPBJ_01348	ILMOIBHI_01392	ALJJJCHC_01364
yfgJ		putative protein YfgJ	58	58	1	1	1051				164	215	214	BGPILMMK_03402	MCLENGKD_03102	FIFOEAGP_01315	MFLNEMJB_01328	EHAEOCFH_01333	LHGLAMPO_01334	KICHGFOB_01331	KGFCGFJB_01334	OHEKPPBF_04345	NAANONCB_03825	CAOFHLDI_01397	CFNOKLKA_01336	KEBBBKHB_01332	FGDODFED_01350	AOIKADMI_01329	DNIPDMEP_01354	LLCNFCDM_03606	NJFBFICB_03456	KBIBNICA_01341	GJIOMKFK_04080	HHILILIJ_01354	GJPJKKBK_01331	GHICCBKD_01327	BBNGFLNG_01358	NOACILKJ_01332	LKJDMGHO_01333	HJDCCFAD_01382	MMCDHMLO_01333	CNKBPJFM_01329	NFFEAKCA_01332	BPILNGBG_01332	GFMHJPGA_01331	ODIAFCMG_01352	NKAPDPBJ_01314	ILMOIBHI_01358	ALJJJCHC_01330
group_2430		tetratricopeptide repeat protein	58	58	1	1	1054				536	620	618	BGPILMMK_03405	MCLENGKD_03105	FIFOEAGP_01312	MFLNEMJB_01325	EHAEOCFH_01330	LHGLAMPO_01331	KICHGFOB_01328	KGFCGFJB_01331	OHEKPPBF_04342	NAANONCB_03828	CAOFHLDI_01394	CFNOKLKA_01333	KEBBBKHB_01329	FGDODFED_01347	AOIKADMI_01326	DNIPDMEP_01351	LLCNFCDM_03609	NJFBFICB_03459	KBIBNICA_01338	GJIOMKFK_04083	HHILILIJ_01351	GJPJKKBK_01328	GHICCBKD_01324	BBNGFLNG_01355	NOACILKJ_01329	LKJDMGHO_01330	HJDCCFAD_01379	MMCDHMLO_01330	CNKBPJFM_01326	NFFEAKCA_01329	BPILNGBG_01329	GFMHJPGA_01328	ODIAFCMG_01349	NKAPDPBJ_01311	ILMOIBHI_01355	ALJJJCHC_01327
sseB		enhanced serine sensitivity protein SseB	58	58	1	1	1067				776	827	776	BGPILMMK_03418	MCLENGKD_03118	FIFOEAGP_01299	MFLNEMJB_01312	EHAEOCFH_01317	LHGLAMPO_01318	KICHGFOB_01315	KGFCGFJB_01318	OHEKPPBF_04329	NAANONCB_03841	CAOFHLDI_01381	CFNOKLKA_01320	KEBBBKHB_01316	FGDODFED_01334	AOIKADMI_01313	DNIPDMEP_01338	LLCNFCDM_03622	NJFBFICB_03472	KBIBNICA_01325	GJIOMKFK_04096	HHILILIJ_01338	GJPJKKBK_01315	GHICCBKD_01311	BBNGFLNG_01342	NOACILKJ_01316	LKJDMGHO_01317	HJDCCFAD_01366	MMCDHMLO_01317	CNKBPJFM_01313	NFFEAKCA_01316	BPILNGBG_01316	GFMHJPGA_01315	ODIAFCMG_01336	NKAPDPBJ_01298	ILMOIBHI_01342	ALJJJCHC_01314
group_2432		ROK family protein	58	58	1	1	1099				1034	1193	1162	BGPILMMK_03447	MCLENGKD_03147	FIFOEAGP_01270	MFLNEMJB_01283	EHAEOCFH_01288	LHGLAMPO_01289	KICHGFOB_01286	KGFCGFJB_01289	OHEKPPBF_04300	NAANONCB_03870	CAOFHLDI_01353	CFNOKLKA_01291	KEBBBKHB_01287	FGDODFED_01305	AOIKADMI_01284	DNIPDMEP_01309	LLCNFCDM_03651	NJFBFICB_03501	KBIBNICA_01296	GJIOMKFK_04125	HHILILIJ_01310	GJPJKKBK_01286	GHICCBKD_01282	BBNGFLNG_01313	NOACILKJ_01287	LKJDMGHO_01288	HJDCCFAD_01337	MMCDHMLO_01288	CNKBPJFM_01284	NFFEAKCA_01287	BPILNGBG_01287	GFMHJPGA_01286	ODIAFCMG_01307	NKAPDPBJ_01269	ILMOIBHI_01313	ALJJJCHC_01285
purL		phosphoribosylformylglycinamidine synthase	58	58	1	1	1108				3887	4040	3889	BGPILMMK_03454	MCLENGKD_03154	FIFOEAGP_01263	MFLNEMJB_01276	EHAEOCFH_01281	LHGLAMPO_01282	KICHGFOB_01279	KGFCGFJB_01282	OHEKPPBF_04293	NAANONCB_03877	CAOFHLDI_01346	CFNOKLKA_01284	KEBBBKHB_01280	FGDODFED_01296	AOIKADMI_01277	DNIPDMEP_01302	LLCNFCDM_03658	NJFBFICB_03508	KBIBNICA_01287	GJIOMKFK_04132	HHILILIJ_01303	GJPJKKBK_01279	GHICCBKD_01275	BBNGFLNG_01306	NOACILKJ_01280	LKJDMGHO_01281	HJDCCFAD_01330	MMCDHMLO_01279	CNKBPJFM_01277	NFFEAKCA_01280	BPILNGBG_01280	GFMHJPGA_01279	ODIAFCMG_01300	NKAPDPBJ_01262	ILMOIBHI_01306	ALJJJCHC_01278
group_2434		RnfH family protein	58	58	1	1	1164				290	290	290	BGPILMMK_03512	MCLENGKD_03212	FIFOEAGP_01205	MFLNEMJB_01218	EHAEOCFH_01223	LHGLAMPO_01224	KICHGFOB_01221	KGFCGFJB_01224	OHEKPPBF_04235	NAANONCB_03935	CAOFHLDI_01288	CFNOKLKA_01226	KEBBBKHB_01222	FGDODFED_01237	AOIKADMI_01219	DNIPDMEP_01244	LLCNFCDM_03717	NJFBFICB_03566	KBIBNICA_01229	GJIOMKFK_04244	HHILILIJ_01245	GJPJKKBK_01221	GHICCBKD_01217	BBNGFLNG_01248	NOACILKJ_01222	LKJDMGHO_01222	HJDCCFAD_01272	MMCDHMLO_01221	CNKBPJFM_01219	NFFEAKCA_01221	BPILNGBG_01222	GFMHJPGA_01221	ODIAFCMG_01242	NKAPDPBJ_01204	ILMOIBHI_01248	ALJJJCHC_01220
group_2435		type III effector	58	58	1	1	1170				923	1058	1055	BGPILMMK_03519	MCLENGKD_03219	FIFOEAGP_01198	MFLNEMJB_01211	EHAEOCFH_01216	LHGLAMPO_01217	KICHGFOB_01214	KGFCGFJB_01217	OHEKPPBF_04228	NAANONCB_03942	CAOFHLDI_01281	CFNOKLKA_01219	KEBBBKHB_01215	FGDODFED_01230	AOIKADMI_01212	DNIPDMEP_01237	LLCNFCDM_03724	NJFBFICB_03573	KBIBNICA_01222	GJIOMKFK_04251	HHILILIJ_01238	GJPJKKBK_01214	GHICCBKD_01210	BBNGFLNG_01241	NOACILKJ_01215	LKJDMGHO_01215	HJDCCFAD_01265	MMCDHMLO_01214	CNKBPJFM_01212	NFFEAKCA_01214	BPILNGBG_01215	GFMHJPGA_01214	ODIAFCMG_01235	NKAPDPBJ_01197	ILMOIBHI_01241	ALJJJCHC_01213
group_2442		alpha amylase	58	58	1	1	8251				932	1007	1005	BGPILMMK_03557	MCLENGKD_03252	FIFOEAGP_01178	MFLNEMJB_01181	EHAEOCFH_01183	LHGLAMPO_01184	KICHGFOB_01181	KGFCGFJB_01185	OHEKPPBF_04195	NAANONCB_03975	CAOFHLDI_01183	CFNOKLKA_01186	KEBBBKHB_01182	FGDODFED_01195	AOIKADMI_01181	DNIPDMEP_01204	LLCNFCDM_03757	NJFBFICB_03603	KBIBNICA_01187	GJIOMKFK_04285	HHILILIJ_01182	GJPJKKBK_01181	GHICCBKD_01180	BBNGFLNG_01207	NOACILKJ_01182	LKJDMGHO_01182	HJDCCFAD_01232	MMCDHMLO_01181	CNKBPJFM_01178	NFFEAKCA_01181	BPILNGBG_01180	GFMHJPGA_01181	ODIAFCMG_01203	NKAPDPBJ_01179	ILMOIBHI_01205	ALJJJCHC_00858
kbp		potassium binding protein Kbp	58	58	1	1	8244				449	497	450	BGPILMMK_03564	MCLENGKD_03259	FIFOEAGP_01171	MFLNEMJB_01174	EHAEOCFH_01176	LHGLAMPO_01177	KICHGFOB_01174	KGFCGFJB_01178	OHEKPPBF_04188	NAANONCB_03982	CAOFHLDI_01176	CFNOKLKA_01179	KEBBBKHB_01175	FGDODFED_01188	AOIKADMI_01174	DNIPDMEP_01197	LLCNFCDM_03764	NJFBFICB_03610	KBIBNICA_01180	GJIOMKFK_04292	HHILILIJ_01175	GJPJKKBK_01174	GHICCBKD_01173	BBNGFLNG_01200	NOACILKJ_01175	LKJDMGHO_01175	HJDCCFAD_01225	MMCDHMLO_01174	CNKBPJFM_01171	NFFEAKCA_01174	BPILNGBG_01173	GFMHJPGA_01174	ODIAFCMG_01196	NKAPDPBJ_01172	ILMOIBHI_01198	ALJJJCHC_00865
alaS		alanine--tRNA ligase	58	58	1	1	8216				2630	2636	2630	BGPILMMK_03597	MCLENGKD_03292	FIFOEAGP_01138	MFLNEMJB_01141	EHAEOCFH_01143	LHGLAMPO_01144	KICHGFOB_01141	KGFCGFJB_01144	OHEKPPBF_04155	NAANONCB_04015	CAOFHLDI_01144	CFNOKLKA_01146	KEBBBKHB_01142	FGDODFED_01155	AOIKADMI_01141	DNIPDMEP_01164	LLCNFCDM_03797	NJFBFICB_03643	KBIBNICA_01147	GJIOMKFK_04325	HHILILIJ_01142	GJPJKKBK_01141	GHICCBKD_01140	BBNGFLNG_01167	NOACILKJ_01142	LKJDMGHO_01142	HJDCCFAD_01192	MMCDHMLO_01141	CNKBPJFM_01138	NFFEAKCA_01141	BPILNGBG_01140	GFMHJPGA_01141	ODIAFCMG_01163	NKAPDPBJ_01139	ILMOIBHI_01165	ALJJJCHC_00898
srlA		PTS system glucitol/sorbitol-specific EIIC component	58	58	1	1	8211				395	563	415	BGPILMMK_03602	MCLENGKD_03297	FIFOEAGP_01133	MFLNEMJB_01136	EHAEOCFH_01138	LHGLAMPO_01139	KICHGFOB_01136	KGFCGFJB_01139	OHEKPPBF_04150	NAANONCB_04020	CAOFHLDI_01139	CFNOKLKA_01141	KEBBBKHB_01137	FGDODFED_01150	AOIKADMI_01136	DNIPDMEP_01159	LLCNFCDM_03802	NJFBFICB_03648	KBIBNICA_01142	GJIOMKFK_04330	HHILILIJ_01137	GJPJKKBK_01136	GHICCBKD_01135	BBNGFLNG_01162	NOACILKJ_01137	LKJDMGHO_01137	HJDCCFAD_01187	MMCDHMLO_01136	CNKBPJFM_01133	NFFEAKCA_01136	BPILNGBG_01135	GFMHJPGA_01136	ODIAFCMG_01158	NKAPDPBJ_01134	ILMOIBHI_01160	ALJJJCHC_00903
srlR		glucitol operon DNA-binding transcriptional repressor SrlR	58	58	1	1	8205				710	773	771	BGPILMMK_03608	MCLENGKD_03303	FIFOEAGP_01127	MFLNEMJB_01130	EHAEOCFH_01132	LHGLAMPO_01133	KICHGFOB_01130	KGFCGFJB_01133	OHEKPPBF_04144	NAANONCB_04026	CAOFHLDI_01134	CFNOKLKA_01135	KEBBBKHB_01131	FGDODFED_01144	AOIKADMI_01130	DNIPDMEP_01153	LLCNFCDM_03808	NJFBFICB_03654	KBIBNICA_01136	GJIOMKFK_04336	HHILILIJ_01131	GJPJKKBK_01130	GHICCBKD_01129	BBNGFLNG_01156	NOACILKJ_01131	LKJDMGHO_01131	HJDCCFAD_01181	MMCDHMLO_01130	CNKBPJFM_01127	NFFEAKCA_01130	BPILNGBG_01129	GFMHJPGA_01130	ODIAFCMG_01152	NKAPDPBJ_01128	ILMOIBHI_01154	ALJJJCHC_00909
norV		Anaerobic nitric oxide reductase flavorubredoxin	58	58	1	1	8202				1235	1439	1382	BGPILMMK_03611	MCLENGKD_03306	FIFOEAGP_01124	MFLNEMJB_01127	EHAEOCFH_01129	LHGLAMPO_01130	KICHGFOB_01127	KGFCGFJB_01130	OHEKPPBF_04141	NAANONCB_04029	CAOFHLDI_01131	CFNOKLKA_01132	KEBBBKHB_01128	FGDODFED_01141	AOIKADMI_01127	DNIPDMEP_01150	LLCNFCDM_03811	NJFBFICB_03657	KBIBNICA_01133	GJIOMKFK_04339	HHILILIJ_01128	GJPJKKBK_01127	GHICCBKD_01126	BBNGFLNG_01153	NOACILKJ_01128	LKJDMGHO_01128	HJDCCFAD_01178	MMCDHMLO_01127	CNKBPJFM_01124	NFFEAKCA_01127	BPILNGBG_01126	GFMHJPGA_01127	ODIAFCMG_01149	NKAPDPBJ_01125	ILMOIBHI_01151	ALJJJCHC_00912
nlpD		murein hydrolase activator NlpD	58	58	1	1	8170				1091	1139	1135	BGPILMMK_03642	MCLENGKD_03337	FIFOEAGP_01093	MFLNEMJB_01096	EHAEOCFH_01098	LHGLAMPO_01099	KICHGFOB_01096	KGFCGFJB_01099	OHEKPPBF_04110	NAANONCB_04060	CAOFHLDI_01100	CFNOKLKA_01100	KEBBBKHB_01097	FGDODFED_01110	AOIKADMI_01095	DNIPDMEP_01119	LLCNFCDM_03842	NJFBFICB_03688	KBIBNICA_01102	GJIOMKFK_04370	HHILILIJ_01097	GJPJKKBK_01096	GHICCBKD_01095	BBNGFLNG_01122	NOACILKJ_01097	LKJDMGHO_01097	HJDCCFAD_01147	MMCDHMLO_01095	CNKBPJFM_01093	NFFEAKCA_01098	BPILNGBG_01095	GFMHJPGA_01096	ODIAFCMG_01118	NKAPDPBJ_01094	ILMOIBHI_01120	ALJJJCHC_00943
group_2450		aminopeptidase	58	58	1	1	8158				971	1037	1035	BGPILMMK_03653	MCLENGKD_03348	FIFOEAGP_01082	MFLNEMJB_01085	EHAEOCFH_01087	LHGLAMPO_01088	KICHGFOB_01085	KGFCGFJB_01088	OHEKPPBF_04099	NAANONCB_04071	CAOFHLDI_01089	CFNOKLKA_01089	KEBBBKHB_01086	FGDODFED_01099	AOIKADMI_01084	DNIPDMEP_01108	LLCNFCDM_03853	NJFBFICB_03699	KBIBNICA_01091	GJIOMKFK_04381	HHILILIJ_01086	GJPJKKBK_01085	GHICCBKD_01084	BBNGFLNG_01111	NOACILKJ_01086	LKJDMGHO_01086	HJDCCFAD_01136	MMCDHMLO_01084	CNKBPJFM_01082	NFFEAKCA_01087	BPILNGBG_01084	GFMHJPGA_01085	ODIAFCMG_01107	NKAPDPBJ_01083	ILMOIBHI_01109	ALJJJCHC_00954
cas1e		type I-E CRISPR-associated endonuclease Cas1	58	58	1	1	8156				827	923	921	BGPILMMK_03655	MCLENGKD_03350	FIFOEAGP_01080	MFLNEMJB_01083	EHAEOCFH_01085	LHGLAMPO_01086	KICHGFOB_01083	KGFCGFJB_01086	OHEKPPBF_04097	NAANONCB_04073	CAOFHLDI_01087	CFNOKLKA_01087	KEBBBKHB_01084	FGDODFED_01097	AOIKADMI_01082	DNIPDMEP_01106	LLCNFCDM_03855	NJFBFICB_03701	KBIBNICA_01089	GJIOMKFK_04383	HHILILIJ_01084	GJPJKKBK_01083	GHICCBKD_01082	BBNGFLNG_01109	NOACILKJ_01084	LKJDMGHO_01084	HJDCCFAD_01134	MMCDHMLO_01082	CNKBPJFM_01080	NFFEAKCA_01085	BPILNGBG_01082	GFMHJPGA_01083	ODIAFCMG_01105	NKAPDPBJ_01081	ILMOIBHI_01107	ALJJJCHC_00956
ygcS		Inner membrane metabolite transport protein YgcS	58	58	1	1	8138				206	266	207	BGPILMMK_03673	MCLENGKD_03368	FIFOEAGP_01063	MFLNEMJB_01065	EHAEOCFH_01067	LHGLAMPO_01068	KICHGFOB_01065	KGFCGFJB_01068	OHEKPPBF_04079	NAANONCB_04091	CAOFHLDI_01069	CFNOKLKA_01069	KEBBBKHB_01066	FGDODFED_01079	AOIKADMI_01064	DNIPDMEP_01088	LLCNFCDM_03873	NJFBFICB_03719	KBIBNICA_01071	GJIOMKFK_04401	HHILILIJ_01066	GJPJKKBK_01065	GHICCBKD_01064	BBNGFLNG_01091	NOACILKJ_01066	LKJDMGHO_01066	HJDCCFAD_01116	MMCDHMLO_01064	CNKBPJFM_01062	NFFEAKCA_01067	BPILNGBG_01064	GFMHJPGA_01065	ODIAFCMG_01087	NKAPDPBJ_01064	ILMOIBHI_01089	ALJJJCHC_00974
group_2453		MFS transporter	58	58	1	1	8137				1079	1205	1202	BGPILMMK_03674	MCLENGKD_03369	FIFOEAGP_01062	MFLNEMJB_01064	EHAEOCFH_01066	LHGLAMPO_01067	KICHGFOB_01064	KGFCGFJB_01067	OHEKPPBF_04078	NAANONCB_04092	CAOFHLDI_01068	CFNOKLKA_01068	KEBBBKHB_01065	FGDODFED_01078	AOIKADMI_01063	DNIPDMEP_01087	LLCNFCDM_03874	NJFBFICB_03720	KBIBNICA_01070	GJIOMKFK_04402	HHILILIJ_01065	GJPJKKBK_01064	GHICCBKD_01063	BBNGFLNG_01090	NOACILKJ_01065	LKJDMGHO_01065	HJDCCFAD_01115	MMCDHMLO_01063	CNKBPJFM_01061	NFFEAKCA_01066	BPILNGBG_01063	GFMHJPGA_01064	ODIAFCMG_01086	NKAPDPBJ_01063	ILMOIBHI_01088	ALJJJCHC_00975
group_2454		YgdI/YgdR family lipoprotein	58	58	1	1	8094				227	227	227	BGPILMMK_03716	MCLENGKD_03410	FIFOEAGP_01021	MFLNEMJB_01023	EHAEOCFH_01025	LHGLAMPO_01026	KICHGFOB_01023	KGFCGFJB_01026	OHEKPPBF_04038	NAANONCB_04133	CAOFHLDI_01028	CFNOKLKA_01027	KEBBBKHB_01024	FGDODFED_01037	AOIKADMI_01022	DNIPDMEP_01046	LLCNFCDM_03915	NJFBFICB_03761	KBIBNICA_01029	GJIOMKFK_04443	HHILILIJ_01024	GJPJKKBK_01023	GHICCBKD_01022	BBNGFLNG_01049	NOACILKJ_01024	LKJDMGHO_01024	HJDCCFAD_01074	MMCDHMLO_01022	CNKBPJFM_01020	NFFEAKCA_01025	BPILNGBG_01022	GFMHJPGA_01023	ODIAFCMG_01045	NKAPDPBJ_01022	ILMOIBHI_01047	ALJJJCHC_01016
lplT		lysophospholipid transporter LplT	58	58	1	1	8070				1193	1244	1193	BGPILMMK_03743	MCLENGKD_03437	FIFOEAGP_00994	MFLNEMJB_00996	EHAEOCFH_00998	LHGLAMPO_00999	KICHGFOB_00996	KGFCGFJB_00999	OHEKPPBF_04011	NAANONCB_04160	CAOFHLDI_01001	CFNOKLKA_01000	KEBBBKHB_00997	FGDODFED_01010	AOIKADMI_00995	DNIPDMEP_01019	LLCNFCDM_03942	NJFBFICB_03788	KBIBNICA_01002	GJIOMKFK_04470	HHILILIJ_00997	GJPJKKBK_00996	GHICCBKD_00995	BBNGFLNG_01022	NOACILKJ_00997	LKJDMGHO_00997	HJDCCFAD_01047	MMCDHMLO_00995	CNKBPJFM_00993	NFFEAKCA_00998	BPILNGBG_00995	GFMHJPGA_00996	ODIAFCMG_01018	NKAPDPBJ_00995	ILMOIBHI_01020	ALJJJCHC_01043
group_2456		hypothetical protein	58	58	1	1	8058				131	131	131	BGPILMMK_03755	MCLENGKD_03449	FIFOEAGP_00982	MFLNEMJB_00984	EHAEOCFH_00986	LHGLAMPO_00987	KICHGFOB_00984	KGFCGFJB_00987	OHEKPPBF_03999	NAANONCB_04172	CAOFHLDI_00989	CFNOKLKA_00988	KEBBBKHB_00985	FGDODFED_00998	AOIKADMI_00983	DNIPDMEP_01007	LLCNFCDM_03954	NJFBFICB_03800	KBIBNICA_00990	GJIOMKFK_04482	HHILILIJ_00985	GJPJKKBK_00984	GHICCBKD_00983	BBNGFLNG_01010	NOACILKJ_00984	LKJDMGHO_00985	HJDCCFAD_01035	MMCDHMLO_00983	CNKBPJFM_00981	NFFEAKCA_00986	BPILNGBG_00983	GFMHJPGA_00984	ODIAFCMG_01006	NKAPDPBJ_00983	ILMOIBHI_01008	ALJJJCHC_01055
ygeH		HilA family transcriptional regulator YgeH	58	58	1	1	8050				1280	1376	1351	BGPILMMK_03762	MCLENGKD_03456	FIFOEAGP_00975	MFLNEMJB_00977	EHAEOCFH_00979	LHGLAMPO_00980	KICHGFOB_00977	KGFCGFJB_00980	OHEKPPBF_03992	NAANONCB_04179	CAOFHLDI_00981	CFNOKLKA_00981	KEBBBKHB_00978	FGDODFED_00991	AOIKADMI_00976	DNIPDMEP_01000	LLCNFCDM_03961	NJFBFICB_03808	KBIBNICA_00983	GJIOMKFK_04489	HHILILIJ_00978	GJPJKKBK_00977	GHICCBKD_00976	BBNGFLNG_01003	NOACILKJ_00977	LKJDMGHO_00978	HJDCCFAD_01028	MMCDHMLO_00976	CNKBPJFM_00974	NFFEAKCA_00979	BPILNGBG_00976	GFMHJPGA_00977	ODIAFCMG_00999	NKAPDPBJ_00976	ILMOIBHI_01001	ALJJJCHC_01062
group_2458		response regulator transcription factor	58	58	1	1	8047				443	632	583	BGPILMMK_03765	MCLENGKD_03459	FIFOEAGP_00972	MFLNEMJB_00974	EHAEOCFH_00976	LHGLAMPO_00977	KICHGFOB_00974	KGFCGFJB_00977	OHEKPPBF_03989	NAANONCB_04182	CAOFHLDI_00978	CFNOKLKA_00978	KEBBBKHB_00975	FGDODFED_00988	AOIKADMI_00973	DNIPDMEP_00997	LLCNFCDM_03964	NJFBFICB_03811	KBIBNICA_00980	GJIOMKFK_04492	HHILILIJ_00972	GJPJKKBK_00974	GHICCBKD_00973	BBNGFLNG_01000	NOACILKJ_00974	LKJDMGHO_00975	HJDCCFAD_01025	MMCDHMLO_00973	CNKBPJFM_00971	NFFEAKCA_00976	BPILNGBG_00973	GFMHJPGA_00974	ODIAFCMG_00996	NKAPDPBJ_00973	ILMOIBHI_00998	ALJJJCHC_01065
group_2459		effector protein	58	58	1	1	8031				497	569	567	BGPILMMK_03780	MCLENGKD_03474	FIFOEAGP_00957	MFLNEMJB_00959	EHAEOCFH_00961	LHGLAMPO_00962	KICHGFOB_00959	KGFCGFJB_00962	OHEKPPBF_03974	NAANONCB_04197	CAOFHLDI_00962	CFNOKLKA_00963	KEBBBKHB_00960	FGDODFED_00973	AOIKADMI_00958	DNIPDMEP_00982	LLCNFCDM_03979	NJFBFICB_03825	KBIBNICA_00965	GJIOMKFK_04507	HHILILIJ_00957	GJPJKKBK_00959	GHICCBKD_00958	BBNGFLNG_00985	NOACILKJ_00959	LKJDMGHO_00960	HJDCCFAD_01010	MMCDHMLO_00958	CNKBPJFM_00956	NFFEAKCA_00961	BPILNGBG_00958	GFMHJPGA_00959	ODIAFCMG_00981	NKAPDPBJ_00958	ILMOIBHI_00983	ALJJJCHC_01080
group_2460		EscC/YscC/HrcC family type III secretion system outer membrane ring protein	58	58	1	1	8024				1517	1703	1699	BGPILMMK_03786	MCLENGKD_03480	FIFOEAGP_00951	MFLNEMJB_00953	EHAEOCFH_00955	LHGLAMPO_00956	KICHGFOB_00953	KGFCGFJB_00956	OHEKPPBF_03968	NAANONCB_04203	CAOFHLDI_00956	CFNOKLKA_00957	KEBBBKHB_00954	FGDODFED_00967	AOIKADMI_00952	DNIPDMEP_00976	LLCNFCDM_03985	NJFBFICB_03831	KBIBNICA_00959	GJIOMKFK_04513	HHILILIJ_00951	GJPJKKBK_00953	GHICCBKD_00952	BBNGFLNG_00979	NOACILKJ_00953	LKJDMGHO_00954	HJDCCFAD_01004	MMCDHMLO_00952	CNKBPJFM_00949	NFFEAKCA_00955	BPILNGBG_00952	GFMHJPGA_00953	ODIAFCMG_00975	NKAPDPBJ_00952	ILMOIBHI_00977	ALJJJCHC_01086
group_2461		LysM peptidoglycan-binding domain-containing protein	58	58	1	1	8019				710	755	754	BGPILMMK_03792	MCLENGKD_03486	FIFOEAGP_00945	MFLNEMJB_00947	EHAEOCFH_00949	LHGLAMPO_00950	KICHGFOB_00945	KGFCGFJB_00950	OHEKPPBF_03962	NAANONCB_04209	CAOFHLDI_00951	CFNOKLKA_00951	KEBBBKHB_00948	FGDODFED_00961	AOIKADMI_00944	DNIPDMEP_00970	LLCNFCDM_03991	NJFBFICB_03837	KBIBNICA_00953	GJIOMKFK_04519	HHILILIJ_00946	GJPJKKBK_00947	GHICCBKD_00946	BBNGFLNG_00973	NOACILKJ_00947	LKJDMGHO_00948	HJDCCFAD_00998	MMCDHMLO_00946	CNKBPJFM_00943	NFFEAKCA_00949	BPILNGBG_00946	GFMHJPGA_00947	ODIAFCMG_00969	NKAPDPBJ_00946	ILMOIBHI_00971	ALJJJCHC_01092
group_2462		EF2563 family selenium-dependent molybdenum hydroxylase system protein	58	58	1	1	8008				1550	1625	1623	BGPILMMK_03802	MCLENGKD_03496	FIFOEAGP_00935	MFLNEMJB_00937	EHAEOCFH_00939	LHGLAMPO_00940	KICHGFOB_00935	KGFCGFJB_00940	OHEKPPBF_03952	NAANONCB_04219	CAOFHLDI_00940	CFNOKLKA_00941	KEBBBKHB_00937	FGDODFED_00951	AOIKADMI_00934	DNIPDMEP_00960	LLCNFCDM_04001	NJFBFICB_03847	KBIBNICA_00943	GJIOMKFK_04529	HHILILIJ_00936	GJPJKKBK_00937	GHICCBKD_00936	BBNGFLNG_00964	NOACILKJ_00937	LKJDMGHO_00938	HJDCCFAD_00988	MMCDHMLO_00936	CNKBPJFM_00933	NFFEAKCA_00939	BPILNGBG_00936	GFMHJPGA_00937	ODIAFCMG_00959	NKAPDPBJ_00936	ILMOIBHI_00961	ALJJJCHC_01102
yqeC		putative selenium-dependent hydroxylase accessory protein YqeC	58	58	1	1	8007				479	770	764	BGPILMMK_03803	MCLENGKD_03497	FIFOEAGP_00934	MFLNEMJB_00936	EHAEOCFH_00938	LHGLAMPO_00939	KICHGFOB_00934	KGFCGFJB_00939	OHEKPPBF_03951	NAANONCB_04220	CAOFHLDI_00939	CFNOKLKA_00940	KEBBBKHB_00936	FGDODFED_00950	AOIKADMI_00933	DNIPDMEP_00959	LLCNFCDM_04002	NJFBFICB_03848	KBIBNICA_00942	GJIOMKFK_04530	HHILILIJ_00935	GJPJKKBK_00936	GHICCBKD_00935	BBNGFLNG_00963	NOACILKJ_00936	LKJDMGHO_00937	HJDCCFAD_00987	MMCDHMLO_00935	CNKBPJFM_00932	NFFEAKCA_00938	BPILNGBG_00935	GFMHJPGA_00936	ODIAFCMG_00958	NKAPDPBJ_00935	ILMOIBHI_00960	ALJJJCHC_01103
group_2464		sugar porter family MFS transporter	58	58	1	1	7935				1355	1394	1393	BGPILMMK_03871	MCLENGKD_03565	FIFOEAGP_00865	MFLNEMJB_00867	EHAEOCFH_00870	LHGLAMPO_00869	KICHGFOB_00866	KGFCGFJB_00871	OHEKPPBF_03883	NAANONCB_04288	CAOFHLDI_00871	CFNOKLKA_00872	KEBBBKHB_00868	FGDODFED_00880	AOIKADMI_00866	DNIPDMEP_00891	LLCNFCDM_04070	NJFBFICB_03916	KBIBNICA_00872	GJIOMKFK_04600	HHILILIJ_00867	GJPJKKBK_00868	GHICCBKD_00867	BBNGFLNG_00891	NOACILKJ_00868	LKJDMGHO_00869	HJDCCFAD_00919	MMCDHMLO_00866	CNKBPJFM_00864	NFFEAKCA_00870	BPILNGBG_00867	GFMHJPGA_00868	ODIAFCMG_00890	NKAPDPBJ_00866	ILMOIBHI_00892	ALJJJCHC_01171
group_2465		YqgE/AlgH family protein	58	58	1	1	7928				569	635	631	BGPILMMK_03876	MCLENGKD_03570	FIFOEAGP_00860	MFLNEMJB_00862	EHAEOCFH_00865	LHGLAMPO_00864	KICHGFOB_00861	KGFCGFJB_00866	OHEKPPBF_03878	NAANONCB_04293	CAOFHLDI_00866	CFNOKLKA_00867	KEBBBKHB_00863	FGDODFED_00875	AOIKADMI_00861	DNIPDMEP_00886	LLCNFCDM_04075	NJFBFICB_03921	KBIBNICA_00867	GJIOMKFK_04605	HHILILIJ_00862	GJPJKKBK_00863	GHICCBKD_00862	BBNGFLNG_00886	NOACILKJ_00863	LKJDMGHO_00864	HJDCCFAD_00914	MMCDHMLO_00861	CNKBPJFM_00859	NFFEAKCA_00865	BPILNGBG_00862	GFMHJPGA_00863	ODIAFCMG_00885	NKAPDPBJ_00861	ILMOIBHI_00887	ALJJJCHC_01176
group_2466		hypothetical protein	58	58	1	1	7909				1088	1265	1261	BGPILMMK_03896	MCLENGKD_03590	FIFOEAGP_00840	MFLNEMJB_00842	EHAEOCFH_00845	LHGLAMPO_00844	KICHGFOB_00841	KGFCGFJB_00846	OHEKPPBF_03858	NAANONCB_04313	CAOFHLDI_00846	CFNOKLKA_00847	KEBBBKHB_00843	FGDODFED_00855	AOIKADMI_00841	DNIPDMEP_00866	LLCNFCDM_04095	NJFBFICB_03941	KBIBNICA_00847	GJIOMKFK_04625	HHILILIJ_00842	GJPJKKBK_00843	GHICCBKD_00842	BBNGFLNG_00866	NOACILKJ_00843	LKJDMGHO_00844	HJDCCFAD_00894	MMCDHMLO_00841	CNKBPJFM_00839	NFFEAKCA_00845	BPILNGBG_00842	GFMHJPGA_00843	ODIAFCMG_00865	NKAPDPBJ_00841	ILMOIBHI_00867	ALJJJCHC_01196
group_2467		molecular chaperone	58	58	1	1	7725				674	695	677	BGPILMMK_03913	MCLENGKD_03759	FIFOEAGP_00673	MFLNEMJB_00673	EHAEOCFH_00676	LHGLAMPO_00676	KICHGFOB_00674	KGFCGFJB_00674	OHEKPPBF_03689	NAANONCB_04485	CAOFHLDI_00674	CFNOKLKA_00675	KEBBBKHB_00673	FGDODFED_00687	AOIKADMI_00673	DNIPDMEP_00697	LLCNFCDM_04263	NJFBFICB_04110	KBIBNICA_00679	GJIOMKFK_04792	HHILILIJ_00675	GJPJKKBK_00673	GHICCBKD_00673	BBNGFLNG_00698	NOACILKJ_00674	LKJDMGHO_00674	HJDCCFAD_00673	MMCDHMLO_00673	CNKBPJFM_00670	NFFEAKCA_00675	BPILNGBG_00673	GFMHJPGA_00674	ODIAFCMG_00696	NKAPDPBJ_00674	ILMOIBHI_00697	ALJJJCHC_00673
group_2468		hypothetical protein	58	58	1	1	7728				161	215	162	BGPILMMK_03916	MCLENGKD_03756	FIFOEAGP_00676	MFLNEMJB_00676	EHAEOCFH_00679	LHGLAMPO_00679	KICHGFOB_00677	KGFCGFJB_00677	OHEKPPBF_03692	NAANONCB_04482	CAOFHLDI_00677	CFNOKLKA_00678	KEBBBKHB_00676	FGDODFED_00690	AOIKADMI_00676	DNIPDMEP_00700	LLCNFCDM_04260	NJFBFICB_04107	KBIBNICA_00682	GJIOMKFK_04789	HHILILIJ_00678	GJPJKKBK_00676	GHICCBKD_00676	BBNGFLNG_00701	NOACILKJ_00677	LKJDMGHO_00677	HJDCCFAD_00676	MMCDHMLO_00676	CNKBPJFM_00673	NFFEAKCA_00678	BPILNGBG_00676	GFMHJPGA_00677	ODIAFCMG_00699	NKAPDPBJ_00677	ILMOIBHI_00700	ALJJJCHC_00676
group_2469		PTS mannose/fructose/sorbose/N-acetylgalactosamine transporter subunit IIC	58	58	1	1	7730				629	803	635	BGPILMMK_03918	MCLENGKD_03754	FIFOEAGP_00678	MFLNEMJB_00678	EHAEOCFH_00681	LHGLAMPO_00681	KICHGFOB_00679	KGFCGFJB_00679	OHEKPPBF_03694	NAANONCB_04480	CAOFHLDI_00679	CFNOKLKA_00680	KEBBBKHB_00678	FGDODFED_00692	AOIKADMI_00678	DNIPDMEP_00702	LLCNFCDM_04258	NJFBFICB_04105	KBIBNICA_00684	GJIOMKFK_04787	HHILILIJ_00680	GJPJKKBK_00678	GHICCBKD_00678	BBNGFLNG_00703	NOACILKJ_00679	LKJDMGHO_00679	HJDCCFAD_00678	MMCDHMLO_00678	CNKBPJFM_00675	NFFEAKCA_00680	BPILNGBG_00678	GFMHJPGA_00679	ODIAFCMG_00701	NKAPDPBJ_00679	ILMOIBHI_00702	ALJJJCHC_00678
group_2470		PAS domain S-box protein	58	58	1	1	7800				1430	1520	1518	BGPILMMK_03983	MCLENGKD_03689	FIFOEAGP_00742	MFLNEMJB_00744	EHAEOCFH_00746	LHGLAMPO_00746	KICHGFOB_00745	KGFCGFJB_00747	OHEKPPBF_03759	NAANONCB_04341	CAOFHLDI_00745	CFNOKLKA_00748	KEBBBKHB_00743	FGDODFED_00757	AOIKADMI_00743	DNIPDMEP_00767	LLCNFCDM_04193	NJFBFICB_04040	KBIBNICA_00749	GJIOMKFK_04723	HHILILIJ_00746	GJPJKKBK_00743	GHICCBKD_00744	BBNGFLNG_00768	NOACILKJ_00744	LKJDMGHO_00744	HJDCCFAD_00795	MMCDHMLO_00743	CNKBPJFM_00740	NFFEAKCA_00745	BPILNGBG_00743	GFMHJPGA_00744	ODIAFCMG_00766	NKAPDPBJ_00743	ILMOIBHI_00767	ALJJJCHC_00743
group_2471		YgiQ family radical SAM protein	58	58	1	1	7854				2174	2219	2218	BGPILMMK_04036	MCLENGKD_03636	FIFOEAGP_00795	MFLNEMJB_00797	EHAEOCFH_00799	LHGLAMPO_00799	KICHGFOB_00798	KGFCGFJB_00800	OHEKPPBF_03812	NAANONCB_04394	CAOFHLDI_00798	CFNOKLKA_00801	KEBBBKHB_00797	FGDODFED_00810	AOIKADMI_00797	DNIPDMEP_00820	LLCNFCDM_04140	NJFBFICB_03987	KBIBNICA_00802	GJIOMKFK_04670	HHILILIJ_00799	GJPJKKBK_00796	GHICCBKD_00797	BBNGFLNG_00821	NOACILKJ_00797	LKJDMGHO_00797	HJDCCFAD_00848	MMCDHMLO_00796	CNKBPJFM_00793	NFFEAKCA_00798	BPILNGBG_00796	GFMHJPGA_00797	ODIAFCMG_00819	NKAPDPBJ_00796	ILMOIBHI_00821	ALJJJCHC_00796
group_2472		hypothetical protein	58	58	1	1	7869				287	317	287	BGPILMMK_04051	MCLENGKD_03621	FIFOEAGP_00810	MFLNEMJB_00812	EHAEOCFH_00814	LHGLAMPO_00814	KICHGFOB_00813	KGFCGFJB_00815	OHEKPPBF_03827	NAANONCB_04409	CAOFHLDI_00812	CFNOKLKA_00816	KEBBBKHB_00812	FGDODFED_00825	AOIKADMI_00813	DNIPDMEP_00835	LLCNFCDM_04125	NJFBFICB_03972	KBIBNICA_00817	GJIOMKFK_04655	HHILILIJ_00814	GJPJKKBK_00811	GHICCBKD_00812	BBNGFLNG_00836	NOACILKJ_00812	LKJDMGHO_00812	HJDCCFAD_00863	MMCDHMLO_00811	CNKBPJFM_00808	NFFEAKCA_00813	BPILNGBG_00811	GFMHJPGA_00812	ODIAFCMG_00834	NKAPDPBJ_00811	ILMOIBHI_00836	ALJJJCHC_00811
sfsB		DNA-binding transcriptional regulator SfsB	58	58	1	1	9048				239	278	277	BGPILMMK_04113	MCLENGKD_03807	FIFOEAGP_00625	MFLNEMJB_00626	EHAEOCFH_00628	LHGLAMPO_00628	KICHGFOB_00628	KGFCGFJB_00626	OHEKPPBF_03641	NAANONCB_04530	CAOFHLDI_00629	CFNOKLKA_00627	KEBBBKHB_00625	FGDODFED_00639	AOIKADMI_00627	DNIPDMEP_00651	LLCNFCDM_04309	NJFBFICB_04158	KBIBNICA_00631	GJIOMKFK_04840	HHILILIJ_00627	GJPJKKBK_00625	GHICCBKD_00626	BBNGFLNG_00652	NOACILKJ_00626	LKJDMGHO_00627	HJDCCFAD_00625	MMCDHMLO_00625	CNKBPJFM_00625	NFFEAKCA_00629	BPILNGBG_00625	GFMHJPGA_00626	ODIAFCMG_00648	NKAPDPBJ_00626	ILMOIBHI_00651	ALJJJCHC_00625
dusB		tRNA dihydrouridine synthase DusB	58	58	1	1	9116				860	965	954	BGPILMMK_04177	MCLENGKD_03871	FIFOEAGP_00561	MFLNEMJB_00561	EHAEOCFH_00564	LHGLAMPO_00563	KICHGFOB_00563	KGFCGFJB_00562	OHEKPPBF_03577	NAANONCB_04594	CAOFHLDI_00562	CFNOKLKA_00563	KEBBBKHB_00561	FGDODFED_00575	AOIKADMI_00562	DNIPDMEP_00587	LLCNFCDM_04373	NJFBFICB_04222	KBIBNICA_00567	GJIOMKFK_04904	HHILILIJ_00563	GJPJKKBK_00561	GHICCBKD_00561	BBNGFLNG_00587	NOACILKJ_00562	LKJDMGHO_00563	HJDCCFAD_00561	MMCDHMLO_00561	CNKBPJFM_00561	NFFEAKCA_00565	BPILNGBG_00561	GFMHJPGA_00562	ODIAFCMG_00584	NKAPDPBJ_00562	ILMOIBHI_00587	ALJJJCHC_00561
zntR		Zn(2+)-responsive transcriptional regulator	58	58	1	1	10014				407	425	424	BGPILMMK_04211	MCLENGKD_03905	FIFOEAGP_00527	MFLNEMJB_00526	EHAEOCFH_00527	LHGLAMPO_00528	KICHGFOB_00529	KGFCGFJB_00526	OHEKPPBF_03543	NAANONCB_04628	CAOFHLDI_00529	CFNOKLKA_00529	KEBBBKHB_00527	FGDODFED_00540	AOIKADMI_00528	DNIPDMEP_00553	LLCNFCDM_04409	NJFBFICB_04256	KBIBNICA_00532	GJIOMKFK_04939	HHILILIJ_00532	GJPJKKBK_00527	GHICCBKD_00526	BBNGFLNG_00552	NOACILKJ_00528	LKJDMGHO_00529	HJDCCFAD_00527	MMCDHMLO_00526	CNKBPJFM_00527	NFFEAKCA_00529	BPILNGBG_00527	GFMHJPGA_00528	ODIAFCMG_00548	NKAPDPBJ_00528	ILMOIBHI_00553	ALJJJCHC_00527
group_2476		prepilin peptidase	58	58	1	1	9984				299	467	464	BGPILMMK_04241	MCLENGKD_03935	FIFOEAGP_00497	MFLNEMJB_00496	EHAEOCFH_00497	LHGLAMPO_00498	KICHGFOB_00499	KGFCGFJB_00496	OHEKPPBF_03513	NAANONCB_04658	CAOFHLDI_00499	CFNOKLKA_00499	KEBBBKHB_00497	FGDODFED_00510	AOIKADMI_00498	DNIPDMEP_00523	LLCNFCDM_04439	NJFBFICB_04286	KBIBNICA_00502	GJIOMKFK_04969	HHILILIJ_00502	GJPJKKBK_00497	GHICCBKD_00496	BBNGFLNG_00522	NOACILKJ_00498	LKJDMGHO_00499	HJDCCFAD_00497	MMCDHMLO_00496	CNKBPJFM_00497	NFFEAKCA_00499	BPILNGBG_00497	GFMHJPGA_00498	ODIAFCMG_00518	NKAPDPBJ_00498	ILMOIBHI_00523	ALJJJCHC_00497
kefG		glutathione-regulated potassium-efflux system ancillary protein KefG	58	58	1	1	9968				365	551	547	BGPILMMK_04258	MCLENGKD_03951	FIFOEAGP_00481	MFLNEMJB_00480	EHAEOCFH_00481	LHGLAMPO_00482	KICHGFOB_00483	KGFCGFJB_00480	OHEKPPBF_03497	NAANONCB_04674	CAOFHLDI_00483	CFNOKLKA_00483	KEBBBKHB_00481	FGDODFED_00494	AOIKADMI_00482	DNIPDMEP_00507	LLCNFCDM_04455	NJFBFICB_04302	KBIBNICA_00486	GJIOMKFK_04985	HHILILIJ_00486	GJPJKKBK_00481	GHICCBKD_00480	BBNGFLNG_00506	NOACILKJ_00482	LKJDMGHO_00483	HJDCCFAD_00481	MMCDHMLO_00480	CNKBPJFM_00481	NFFEAKCA_00483	BPILNGBG_00481	GFMHJPGA_00482	ODIAFCMG_00502	NKAPDPBJ_00482	ILMOIBHI_00507	ALJJJCHC_00481
frlA		fructoselysine/psicoselysine transporter	58	58	1	1	9948				1166	1337	1328	BGPILMMK_04277	MCLENGKD_03970	FIFOEAGP_00462	MFLNEMJB_00461	EHAEOCFH_00462	LHGLAMPO_00463	KICHGFOB_00464	KGFCGFJB_00461	OHEKPPBF_03478	NAANONCB_04693	CAOFHLDI_00464	CFNOKLKA_00464	KEBBBKHB_00462	FGDODFED_00475	AOIKADMI_00463	DNIPDMEP_00488	LLCNFCDM_04474	NJFBFICB_04321	KBIBNICA_00467	GJIOMKFK_05004	HHILILIJ_00467	GJPJKKBK_00462	GHICCBKD_00461	BBNGFLNG_00487	NOACILKJ_00463	LKJDMGHO_00464	HJDCCFAD_00462	MMCDHMLO_00461	CNKBPJFM_00462	NFFEAKCA_00464	BPILNGBG_00462	GFMHJPGA_00463	ODIAFCMG_00483	NKAPDPBJ_00463	ILMOIBHI_00488	ALJJJCHC_00462
aroK		Shikimate kinase	58	58	1	1	9935				521	677	642	BGPILMMK_04290	MCLENGKD_03982	FIFOEAGP_00450	MFLNEMJB_00449	EHAEOCFH_00450	LHGLAMPO_00451	KICHGFOB_00452	KGFCGFJB_00449	OHEKPPBF_03466	NAANONCB_04705	CAOFHLDI_00451	CFNOKLKA_00452	KEBBBKHB_00450	FGDODFED_00463	AOIKADMI_00451	DNIPDMEP_00476	LLCNFCDM_04486	NJFBFICB_04333	KBIBNICA_00455	GJIOMKFK_05016	HHILILIJ_00455	GJPJKKBK_00450	GHICCBKD_00449	BBNGFLNG_00475	NOACILKJ_00451	LKJDMGHO_00452	HJDCCFAD_00450	MMCDHMLO_00449	CNKBPJFM_00450	NFFEAKCA_00452	BPILNGBG_00450	GFMHJPGA_00451	ODIAFCMG_00471	NKAPDPBJ_00451	ILMOIBHI_00476	ALJJJCHC_00450
hofM		DNA utilization protein HofM	58	58	1	1	9930				539	794	788	BGPILMMK_04295	MCLENGKD_03987	FIFOEAGP_00445	MFLNEMJB_00444	EHAEOCFH_00445	LHGLAMPO_00446	KICHGFOB_00447	KGFCGFJB_00444	OHEKPPBF_03461	NAANONCB_04710	CAOFHLDI_00446	CFNOKLKA_00447	KEBBBKHB_00445	FGDODFED_00458	AOIKADMI_00446	DNIPDMEP_00471	LLCNFCDM_04491	NJFBFICB_04338	KBIBNICA_00450	GJIOMKFK_05021	HHILILIJ_00450	GJPJKKBK_00445	GHICCBKD_00444	BBNGFLNG_00470	NOACILKJ_00446	LKJDMGHO_00447	HJDCCFAD_00445	MMCDHMLO_00444	CNKBPJFM_00445	NFFEAKCA_00447	BPILNGBG_00445	GFMHJPGA_00446	ODIAFCMG_00466	NKAPDPBJ_00446	ILMOIBHI_00471	ALJJJCHC_00445
group_2481		sigma 54-dependent transcriptional regulator	58	58	1	1	9902				1445	1598	1592	BGPILMMK_04324	MCLENGKD_04015	FIFOEAGP_00417	MFLNEMJB_00416	EHAEOCFH_00417	LHGLAMPO_00418	KICHGFOB_00419	KGFCGFJB_00416	OHEKPPBF_03433	NAANONCB_04738	CAOFHLDI_00418	CFNOKLKA_00419	KEBBBKHB_00417	FGDODFED_00430	AOIKADMI_00418	DNIPDMEP_00443	LLCNFCDM_04519	NJFBFICB_04366	KBIBNICA_00422	GJIOMKFK_05049	HHILILIJ_00422	GJPJKKBK_00417	GHICCBKD_00416	BBNGFLNG_00442	NOACILKJ_00418	LKJDMGHO_00419	HJDCCFAD_00417	MMCDHMLO_00416	CNKBPJFM_00417	NFFEAKCA_00419	BPILNGBG_00417	GFMHJPGA_00418	ODIAFCMG_00438	NKAPDPBJ_00418	ILMOIBHI_00443	ALJJJCHC_00417
glpE		thiosulfate sulfurtransferase GlpE	58	58	1	1	9899				326	326	326	BGPILMMK_04327	MCLENGKD_04018	FIFOEAGP_00414	MFLNEMJB_00413	EHAEOCFH_00414	LHGLAMPO_00415	KICHGFOB_00416	KGFCGFJB_00413	OHEKPPBF_03430	NAANONCB_04741	CAOFHLDI_00415	CFNOKLKA_00416	KEBBBKHB_00414	FGDODFED_00427	AOIKADMI_00415	DNIPDMEP_00440	LLCNFCDM_04522	NJFBFICB_04369	KBIBNICA_00419	GJIOMKFK_05052	HHILILIJ_00419	GJPJKKBK_00414	GHICCBKD_00413	BBNGFLNG_00439	NOACILKJ_00415	LKJDMGHO_00416	HJDCCFAD_00414	MMCDHMLO_00413	CNKBPJFM_00414	NFFEAKCA_00416	BPILNGBG_00414	GFMHJPGA_00415	ODIAFCMG_00435	NKAPDPBJ_00415	ILMOIBHI_00440	ALJJJCHC_00414
group_2483		GntR family transcriptional regulator	58	58	1	1	9815				602	746	743	BGPILMMK_04408	MCLENGKD_04098	FIFOEAGP_00334	MFLNEMJB_00333	EHAEOCFH_00334	LHGLAMPO_00335	KICHGFOB_00336	KGFCGFJB_00333	OHEKPPBF_03350	NAANONCB_04821	CAOFHLDI_00335	CFNOKLKA_00336	KEBBBKHB_00334	FGDODFED_00347	AOIKADMI_00335	DNIPDMEP_00358	LLCNFCDM_04604	NJFBFICB_04449	KBIBNICA_00339	GJIOMKFK_05132	HHILILIJ_00338	GJPJKKBK_00334	GHICCBKD_00333	BBNGFLNG_00359	NOACILKJ_00335	LKJDMGHO_00334	HJDCCFAD_00334	MMCDHMLO_00333	CNKBPJFM_00334	NFFEAKCA_00334	BPILNGBG_00334	GFMHJPGA_00335	ODIAFCMG_00355	NKAPDPBJ_00335	ILMOIBHI_00357	ALJJJCHC_00334
group_2484		PTS sugar transporter subunit IIA	58	58	1	1	9814				467	473	472	BGPILMMK_04409	MCLENGKD_04099	FIFOEAGP_00333	MFLNEMJB_00332	EHAEOCFH_00333	LHGLAMPO_00334	KICHGFOB_00335	KGFCGFJB_00332	OHEKPPBF_03349	NAANONCB_04822	CAOFHLDI_00334	CFNOKLKA_00335	KEBBBKHB_00333	FGDODFED_00346	AOIKADMI_00334	DNIPDMEP_00357	LLCNFCDM_04605	NJFBFICB_04450	KBIBNICA_00338	GJIOMKFK_05133	HHILILIJ_00337	GJPJKKBK_00333	GHICCBKD_00332	BBNGFLNG_00358	NOACILKJ_00334	LKJDMGHO_00333	HJDCCFAD_00333	MMCDHMLO_00332	CNKBPJFM_00333	NFFEAKCA_00333	BPILNGBG_00333	GFMHJPGA_00334	ODIAFCMG_00354	NKAPDPBJ_00334	ILMOIBHI_00356	ALJJJCHC_00333
group_2485		class II aldolase	58	58	1	1	9809				677	860	856	BGPILMMK_04414	MCLENGKD_04104	FIFOEAGP_00328	MFLNEMJB_00327	EHAEOCFH_00328	LHGLAMPO_00329	KICHGFOB_00330	KGFCGFJB_00327	OHEKPPBF_03344	NAANONCB_04827	CAOFHLDI_00329	CFNOKLKA_00330	KEBBBKHB_00328	FGDODFED_00341	AOIKADMI_00329	DNIPDMEP_00352	LLCNFCDM_04610	NJFBFICB_04455	KBIBNICA_00333	GJIOMKFK_05138	HHILILIJ_00332	GJPJKKBK_00328	GHICCBKD_00327	BBNGFLNG_00353	NOACILKJ_00329	LKJDMGHO_00328	HJDCCFAD_00328	MMCDHMLO_00327	CNKBPJFM_00328	NFFEAKCA_00328	BPILNGBG_00328	GFMHJPGA_00329	ODIAFCMG_00349	NKAPDPBJ_00329	ILMOIBHI_00351	ALJJJCHC_00328
group_2486		heme anaerobic degradation radical SAM methyltransferase ChuW/HutW	58	58	1	1	9779				1259	1337	1335	BGPILMMK_04444	MCLENGKD_04133	FIFOEAGP_00299	MFLNEMJB_00298	EHAEOCFH_00299	LHGLAMPO_00301	KICHGFOB_00301	KGFCGFJB_00298	OHEKPPBF_03315	NAANONCB_04856	CAOFHLDI_00300	CFNOKLKA_00301	KEBBBKHB_00299	FGDODFED_00313	AOIKADMI_00300	DNIPDMEP_00323	LLCNFCDM_04639	NJFBFICB_04484	KBIBNICA_00305	GJIOMKFK_05166	HHILILIJ_00303	GJPJKKBK_00299	GHICCBKD_00298	BBNGFLNG_00324	NOACILKJ_00300	LKJDMGHO_00299	HJDCCFAD_00299	MMCDHMLO_00299	CNKBPJFM_00299	NFFEAKCA_00299	BPILNGBG_00299	GFMHJPGA_00300	ODIAFCMG_00321	NKAPDPBJ_00300	ILMOIBHI_00322	ALJJJCHC_00299
hmuU		iron ABC transporter permease	58	58	1	1	9776				773	956	952	BGPILMMK_04447	MCLENGKD_04136	FIFOEAGP_00296	MFLNEMJB_00295	EHAEOCFH_00296	LHGLAMPO_00298	KICHGFOB_00298	KGFCGFJB_00295	OHEKPPBF_03312	NAANONCB_04859	CAOFHLDI_00297	CFNOKLKA_00298	KEBBBKHB_00296	FGDODFED_00310	AOIKADMI_00297	DNIPDMEP_00320	LLCNFCDM_04642	NJFBFICB_04487	KBIBNICA_00302	GJIOMKFK_05169	HHILILIJ_00300	GJPJKKBK_00296	GHICCBKD_00295	BBNGFLNG_00321	NOACILKJ_00297	LKJDMGHO_00296	HJDCCFAD_00296	MMCDHMLO_00296	CNKBPJFM_00296	NFFEAKCA_00296	BPILNGBG_00296	GFMHJPGA_00297	ODIAFCMG_00318	NKAPDPBJ_00297	ILMOIBHI_00319	ALJJJCHC_00296
bcsE		cellulose biosynthesis protein BcsE	58	58	1	1	9743				1391	1559	1556	BGPILMMK_04480	MCLENGKD_04170	FIFOEAGP_00263	MFLNEMJB_00262	EHAEOCFH_00262	LHGLAMPO_00265	KICHGFOB_00264	KGFCGFJB_00262	OHEKPPBF_03278	NAANONCB_04893	CAOFHLDI_00265	CFNOKLKA_00264	KEBBBKHB_00263	FGDODFED_00276	AOIKADMI_00263	DNIPDMEP_00287	LLCNFCDM_04675	NJFBFICB_04521	KBIBNICA_00268	GJIOMKFK_05202	HHILILIJ_00267	GJPJKKBK_00262	GHICCBKD_00262	BBNGFLNG_00288	NOACILKJ_00263	LKJDMGHO_00263	HJDCCFAD_00262	MMCDHMLO_00263	CNKBPJFM_00263	NFFEAKCA_00263	BPILNGBG_00262	GFMHJPGA_00263	ODIAFCMG_00285	NKAPDPBJ_00264	ILMOIBHI_00286	ALJJJCHC_00262
lpfE		long polar fimbrial protein LpfE	58	58	1	1	9730				377	530	490	BGPILMMK_04493	MCLENGKD_04182	FIFOEAGP_00251	MFLNEMJB_00250	EHAEOCFH_00250	LHGLAMPO_00253	KICHGFOB_00252	KGFCGFJB_00250	OHEKPPBF_03266	NAANONCB_04905	CAOFHLDI_00253	CFNOKLKA_00252	KEBBBKHB_00251	FGDODFED_00264	AOIKADMI_00251	DNIPDMEP_00275	LLCNFCDM_04687	NJFBFICB_04533	KBIBNICA_00256	GJIOMKFK_05214	HHILILIJ_00255	GJPJKKBK_00250	GHICCBKD_00250	BBNGFLNG_00276	NOACILKJ_00251	LKJDMGHO_00251	HJDCCFAD_00250	MMCDHMLO_00251	CNKBPJFM_00251	NFFEAKCA_00251	BPILNGBG_00250	GFMHJPGA_00251	ODIAFCMG_00273	NKAPDPBJ_00252	ILMOIBHI_00274	ALJJJCHC_00250
group_2490		autotransporter outer membrane beta-barrel domain-containing protein	58	58	1	1	9723				647	698	696	BGPILMMK_04500	MCLENGKD_04189	FIFOEAGP_00244	MFLNEMJB_00243	EHAEOCFH_00243	LHGLAMPO_00246	KICHGFOB_00245	KGFCGFJB_00243	OHEKPPBF_03259	NAANONCB_04912	CAOFHLDI_00244	CFNOKLKA_00245	KEBBBKHB_00244	FGDODFED_00257	AOIKADMI_00244	DNIPDMEP_00268	LLCNFCDM_04694	NJFBFICB_04540	KBIBNICA_00249	GJIOMKFK_05221	HHILILIJ_00248	GJPJKKBK_00243	GHICCBKD_00243	BBNGFLNG_00269	NOACILKJ_00244	LKJDMGHO_00244	HJDCCFAD_00243	MMCDHMLO_00244	CNKBPJFM_00244	NFFEAKCA_00244	BPILNGBG_00243	GFMHJPGA_00244	ODIAFCMG_00266	NKAPDPBJ_00245	ILMOIBHI_00267	ALJJJCHC_00243
group_2491		HlyD family secretion protein	58	58	1	1	9692				1136	1265	1138	BGPILMMK_04531	MCLENGKD_04220	FIFOEAGP_00213	MFLNEMJB_00212	EHAEOCFH_00212	LHGLAMPO_00214	KICHGFOB_00212	KGFCGFJB_00212	OHEKPPBF_03228	NAANONCB_04943	CAOFHLDI_00213	CFNOKLKA_00213	KEBBBKHB_00213	FGDODFED_00226	AOIKADMI_00213	DNIPDMEP_00237	LLCNFCDM_04725	NJFBFICB_04571	KBIBNICA_00218	GJIOMKFK_05253	HHILILIJ_00217	GJPJKKBK_00212	GHICCBKD_00212	BBNGFLNG_00238	NOACILKJ_00213	LKJDMGHO_00213	HJDCCFAD_00212	MMCDHMLO_00213	CNKBPJFM_00211	NFFEAKCA_00213	BPILNGBG_00212	GFMHJPGA_00213	ODIAFCMG_00235	NKAPDPBJ_00214	ILMOIBHI_00236	ALJJJCHC_00212
group_2492		sel1 repeat family protein	58	58	1	1	9683				356	461	453	BGPILMMK_04540	MCLENGKD_04229	FIFOEAGP_00204	MFLNEMJB_00203	EHAEOCFH_00203	LHGLAMPO_00205	KICHGFOB_00203	KGFCGFJB_00203	OHEKPPBF_03219	NAANONCB_04952	CAOFHLDI_00204	CFNOKLKA_00204	KEBBBKHB_00204	FGDODFED_00217	AOIKADMI_00204	DNIPDMEP_00228	LLCNFCDM_04734	NJFBFICB_04582	KBIBNICA_00209	GJIOMKFK_05262	HHILILIJ_00208	GJPJKKBK_00203	GHICCBKD_00203	BBNGFLNG_00229	NOACILKJ_00204	LKJDMGHO_00204	HJDCCFAD_00203	MMCDHMLO_00204	CNKBPJFM_00202	NFFEAKCA_00204	BPILNGBG_00203	GFMHJPGA_00204	ODIAFCMG_00226	NKAPDPBJ_00205	ILMOIBHI_00227	ALJJJCHC_00203
group_2493		YibL family ribosome-associated protein	58	58	1	1	9673				161	362	358	BGPILMMK_04547	MCLENGKD_04236	FIFOEAGP_00197	MFLNEMJB_00196	EHAEOCFH_00196	LHGLAMPO_00197	KICHGFOB_00196	KGFCGFJB_00196	OHEKPPBF_03212	NAANONCB_04960	CAOFHLDI_00196	CFNOKLKA_00196	KEBBBKHB_00197	FGDODFED_00209	AOIKADMI_00197	DNIPDMEP_00220	LLCNFCDM_04742	NJFBFICB_04589	KBIBNICA_00201	GJIOMKFK_05270	HHILILIJ_00201	GJPJKKBK_00196	GHICCBKD_00196	BBNGFLNG_00222	NOACILKJ_00197	LKJDMGHO_00196	HJDCCFAD_00196	MMCDHMLO_00196	CNKBPJFM_00195	NFFEAKCA_00196	BPILNGBG_00196	GFMHJPGA_00197	ODIAFCMG_00219	NKAPDPBJ_00198	ILMOIBHI_00219	ALJJJCHC_00196
group_2494		UDP-glucose--(galactosyl) LPS alpha1,2-glucosyltransferase	58	58	1	1	9649				1004	1013	1012	BGPILMMK_04571	MCLENGKD_04260	FIFOEAGP_00173	MFLNEMJB_00172	EHAEOCFH_00172	LHGLAMPO_00173	KICHGFOB_00172	KGFCGFJB_00172	OHEKPPBF_03188	NAANONCB_04984	CAOFHLDI_00172	CFNOKLKA_00172	KEBBBKHB_00173	FGDODFED_00185	AOIKADMI_00173	DNIPDMEP_00196	LLCNFCDM_04766	NJFBFICB_04613	KBIBNICA_00177	GJIOMKFK_05294	HHILILIJ_00177	GJPJKKBK_00172	GHICCBKD_00172	BBNGFLNG_00198	NOACILKJ_00173	LKJDMGHO_00172	HJDCCFAD_00172	MMCDHMLO_00172	CNKBPJFM_00171	NFFEAKCA_00172	BPILNGBG_00172	GFMHJPGA_00173	ODIAFCMG_00195	NKAPDPBJ_00174	ILMOIBHI_00195	ALJJJCHC_00172
trmH		tRNA (guanosine(18)-2'-O)-methyltransferase TrmH	58	58	1	1	9589				656	689	657	BGPILMMK_04595	MCLENGKD_04284	FIFOEAGP_00149	MFLNEMJB_00148	EHAEOCFH_00148	LHGLAMPO_00149	KICHGFOB_00148	KGFCGFJB_00148	OHEKPPBF_03164	NAANONCB_05008	CAOFHLDI_00148	CFNOKLKA_00148	KEBBBKHB_00149	FGDODFED_00161	AOIKADMI_00149	DNIPDMEP_00149	LLCNFCDM_04790	NJFBFICB_04637	KBIBNICA_00153	GJIOMKFK_05318	HHILILIJ_00149	GJPJKKBK_00148	GHICCBKD_00148	BBNGFLNG_00149	NOACILKJ_00149	LKJDMGHO_00148	HJDCCFAD_00148	MMCDHMLO_00148	CNKBPJFM_00147	NFFEAKCA_00148	BPILNGBG_00148	GFMHJPGA_00149	ODIAFCMG_00148	NKAPDPBJ_00150	ILMOIBHI_00148	ALJJJCHC_00148
sepL		type III secretion system LEE gatekeeper SepL	58	58	1	1	9544				1013	1055	1054	BGPILMMK_04627	MCLENGKD_04311	FIFOEAGP_00122	MFLNEMJB_00121	EHAEOCFH_00121	LHGLAMPO_00122	KICHGFOB_00121	KGFCGFJB_00121	OHEKPPBF_03137	NAANONCB_05035	CAOFHLDI_00123	CFNOKLKA_00121	KEBBBKHB_00122	FGDODFED_00122	AOIKADMI_00122	DNIPDMEP_00122	LLCNFCDM_04817	NJFBFICB_04664	KBIBNICA_00122	GJIOMKFK_05346	HHILILIJ_00125	GJPJKKBK_00121	GHICCBKD_00121	BBNGFLNG_00122	NOACILKJ_00122	LKJDMGHO_00121	HJDCCFAD_00121	MMCDHMLO_00121	CNKBPJFM_00120	NFFEAKCA_00121	BPILNGBG_00121	GFMHJPGA_00122	ODIAFCMG_00121	NKAPDPBJ_00123	ILMOIBHI_00121	ALJJJCHC_00121
escQ		type III secretion system LEE ring protein EscQ	58	58	1	1	9536				890	917	916	BGPILMMK_04635	MCLENGKD_04319	FIFOEAGP_00114	MFLNEMJB_00113	EHAEOCFH_00113	LHGLAMPO_00114	KICHGFOB_00113	KGFCGFJB_00113	OHEKPPBF_03129	NAANONCB_05043	CAOFHLDI_00115	CFNOKLKA_00113	KEBBBKHB_00114	FGDODFED_00114	AOIKADMI_00114	DNIPDMEP_00114	LLCNFCDM_04825	NJFBFICB_04672	KBIBNICA_00114	GJIOMKFK_05354	HHILILIJ_00117	GJPJKKBK_00113	GHICCBKD_00113	BBNGFLNG_00114	NOACILKJ_00114	LKJDMGHO_00113	HJDCCFAD_00113	MMCDHMLO_00113	CNKBPJFM_00112	NFFEAKCA_00113	BPILNGBG_00113	GFMHJPGA_00114	ODIAFCMG_00113	NKAPDPBJ_00115	ILMOIBHI_00113	ALJJJCHC_00113
escV		type III secretion system LEE export apparatus protein EscV	58	58	1	1	9533				1955	2027	2025	BGPILMMK_04638	MCLENGKD_04322	FIFOEAGP_00111	MFLNEMJB_00110	EHAEOCFH_00110	LHGLAMPO_00111	KICHGFOB_00110	KGFCGFJB_00110	OHEKPPBF_03126	NAANONCB_05046	CAOFHLDI_00112	CFNOKLKA_00110	KEBBBKHB_00111	FGDODFED_00111	AOIKADMI_00111	DNIPDMEP_00111	LLCNFCDM_04828	NJFBFICB_04675	KBIBNICA_00111	GJIOMKFK_05357	HHILILIJ_00114	GJPJKKBK_00110	GHICCBKD_00110	BBNGFLNG_00111	NOACILKJ_00111	LKJDMGHO_00110	HJDCCFAD_00110	MMCDHMLO_00110	CNKBPJFM_00109	NFFEAKCA_00110	BPILNGBG_00110	GFMHJPGA_00111	ODIAFCMG_00110	NKAPDPBJ_00112	ILMOIBHI_00110	ALJJJCHC_00110
cbrA		colicin M resistance protein	58	58	1	1	9468				1064	1124	1068	BGPILMMK_04698	MCLENGKD_04382	FIFOEAGP_00050	MFLNEMJB_00050	EHAEOCFH_00050	LHGLAMPO_00051	KICHGFOB_00050	KGFCGFJB_00050	OHEKPPBF_03066	NAANONCB_05106	CAOFHLDI_00050	CFNOKLKA_00050	KEBBBKHB_00051	FGDODFED_00051	AOIKADMI_00050	DNIPDMEP_00051	LLCNFCDM_04888	NJFBFICB_04735	KBIBNICA_00050	GJIOMKFK_05418	HHILILIJ_00054	GJPJKKBK_00050	GHICCBKD_00050	BBNGFLNG_00050	NOACILKJ_00051	LKJDMGHO_00050	HJDCCFAD_00050	MMCDHMLO_00050	CNKBPJFM_00049	NFFEAKCA_00050	BPILNGBG_00050	GFMHJPGA_00050	ODIAFCMG_00050	NKAPDPBJ_00050	ILMOIBHI_00050	ALJJJCHC_00050
group_2506		hypothetical protein	58	58	1	1	9444				425	446	425	BGPILMMK_04722	MCLENGKD_04406	FIFOEAGP_00026	MFLNEMJB_00026	EHAEOCFH_00026	LHGLAMPO_00027	KICHGFOB_00026	KGFCGFJB_00026	OHEKPPBF_03042	NAANONCB_05130	CAOFHLDI_00026	CFNOKLKA_00026	KEBBBKHB_00027	FGDODFED_00027	AOIKADMI_00026	DNIPDMEP_00027	LLCNFCDM_04912	NJFBFICB_04759	KBIBNICA_00026	GJIOMKFK_05442	HHILILIJ_00030	GJPJKKBK_00026	GHICCBKD_00026	BBNGFLNG_00026	NOACILKJ_00027	LKJDMGHO_00026	HJDCCFAD_00026	MMCDHMLO_00026	CNKBPJFM_00025	NFFEAKCA_00026	BPILNGBG_00026	GFMHJPGA_00026	ODIAFCMG_00026	NKAPDPBJ_00026	ILMOIBHI_00026	ALJJJCHC_00026
group_2507		ATP-dependent protease	58	58	1	1	9400				1382	1520	1512	BGPILMMK_04770	MCLENGKD_04454	FIFOEAGP_05265	MFLNEMJB_05490	EHAEOCFH_05309	LHGLAMPO_05396	KICHGFOB_05309	KGFCGFJB_05405	OHEKPPBF_02994	NAANONCB_05178	CAOFHLDI_05320	CFNOKLKA_05333	KEBBBKHB_05339	FGDODFED_05542	AOIKADMI_05186	DNIPDMEP_05356	LLCNFCDM_04960	NJFBFICB_04807	KBIBNICA_05478	GJIOMKFK_00024	HHILILIJ_05303	GJPJKKBK_05501	GHICCBKD_05447	BBNGFLNG_05418	NOACILKJ_05390	LKJDMGHO_05286	HJDCCFAD_05417	MMCDHMLO_05429	CNKBPJFM_05407	NFFEAKCA_05386	BPILNGBG_05506	GFMHJPGA_05242	ODIAFCMG_05479	NKAPDPBJ_05272	ILMOIBHI_05359	ALJJJCHC_05389
ompL		porin OmpL	58	58	1	1	9297				692	758	755	BGPILMMK_04886	MCLENGKD_04565	FIFOEAGP_05153	MFLNEMJB_05379	EHAEOCFH_05198	LHGLAMPO_05285	KICHGFOB_05198	KGFCGFJB_05294	OHEKPPBF_02883	NAANONCB_05289	CAOFHLDI_05211	CFNOKLKA_05222	KEBBBKHB_05228	FGDODFED_05431	AOIKADMI_05076	DNIPDMEP_05245	LLCNFCDM_05071	NJFBFICB_04915	KBIBNICA_05367	GJIOMKFK_00135	HHILILIJ_05192	GJPJKKBK_05390	GHICCBKD_05336	BBNGFLNG_05307	NOACILKJ_05279	LKJDMGHO_05174	HJDCCFAD_05306	MMCDHMLO_05318	CNKBPJFM_05296	NFFEAKCA_05275	BPILNGBG_05395	GFMHJPGA_05133	ODIAFCMG_05369	NKAPDPBJ_05160	ILMOIBHI_05248	ALJJJCHC_05278
psiE		phosphate-starvation-inducible protein PsiE	58	58	1	1	8739				383	410	409	BGPILMMK_05064	MCLENGKD_04742	FIFOEAGP_04978	MFLNEMJB_05204	EHAEOCFH_05022	LHGLAMPO_05110	KICHGFOB_05023	KGFCGFJB_05119	OHEKPPBF_02707	NAANONCB_05466	CAOFHLDI_05032	CFNOKLKA_05046	KEBBBKHB_05052	FGDODFED_05255	AOIKADMI_04901	DNIPDMEP_05069	LLCNFCDM_05247	NJFBFICB_05094	KBIBNICA_05190	GJIOMKFK_00311	HHILILIJ_05016	GJPJKKBK_05214	GHICCBKD_05161	BBNGFLNG_05132	NOACILKJ_05103	LKJDMGHO_04999	HJDCCFAD_05130	MMCDHMLO_05143	CNKBPJFM_05081	NFFEAKCA_05100	BPILNGBG_05220	GFMHJPGA_04957	ODIAFCMG_05192	NKAPDPBJ_04985	ILMOIBHI_05072	ALJJJCHC_05048
group_2510		glycerol-3-phosphate 1-O-acyltransferase	58	58	1	1	8751				2060	2423	2416	BGPILMMK_05075	MCLENGKD_04753	FIFOEAGP_04966	MFLNEMJB_05192	EHAEOCFH_05011	LHGLAMPO_05099	KICHGFOB_05011	KGFCGFJB_05107	OHEKPPBF_02695	NAANONCB_05478	CAOFHLDI_05021	CFNOKLKA_05035	KEBBBKHB_05040	FGDODFED_05243	AOIKADMI_04890	DNIPDMEP_05057	LLCNFCDM_05258	NJFBFICB_05105	KBIBNICA_05178	GJIOMKFK_00322	HHILILIJ_05004	GJPJKKBK_05203	GHICCBKD_05147	BBNGFLNG_05120	NOACILKJ_05091	LKJDMGHO_04987	HJDCCFAD_05119	MMCDHMLO_05131	CNKBPJFM_05069	NFFEAKCA_05089	BPILNGBG_05208	GFMHJPGA_04945	ODIAFCMG_05180	NKAPDPBJ_04973	ILMOIBHI_05060	ALJJJCHC_05036
group_2511		hypothetical protein	58	58	1	1	8761				896	956	953	BGPILMMK_05081	MCLENGKD_04759	FIFOEAGP_04960	MFLNEMJB_05186	EHAEOCFH_05005	LHGLAMPO_05093	KICHGFOB_05005	KGFCGFJB_05101	OHEKPPBF_02689	NAANONCB_00006	CAOFHLDI_05015	CFNOKLKA_05029	KEBBBKHB_05034	FGDODFED_05237	AOIKADMI_04884	DNIPDMEP_05051	LLCNFCDM_05264	NJFBFICB_05111	KBIBNICA_05172	GJIOMKFK_00328	HHILILIJ_04998	GJPJKKBK_05197	GHICCBKD_05141	BBNGFLNG_05114	NOACILKJ_05085	LKJDMGHO_04981	HJDCCFAD_05113	MMCDHMLO_05125	CNKBPJFM_05063	NFFEAKCA_05083	BPILNGBG_05202	GFMHJPGA_04939	ODIAFCMG_05174	NKAPDPBJ_04967	ILMOIBHI_05054	ALJJJCHC_05030
dusA		tRNA dihydrouridine(20/20a) synthase DusA	58	58	1	1	8762				1037	1037	1037	BGPILMMK_05099	MCLENGKD_04760	FIFOEAGP_04942	MFLNEMJB_05168	EHAEOCFH_05004	LHGLAMPO_05075	KICHGFOB_04987	KGFCGFJB_05081	OHEKPPBF_02688	NAANONCB_00007	CAOFHLDI_04952	CFNOKLKA_05028	KEBBBKHB_05033	FGDODFED_05219	AOIKADMI_04866	DNIPDMEP_05033	LLCNFCDM_05282	NJFBFICB_05112	KBIBNICA_05154	GJIOMKFK_00346	HHILILIJ_04950	GJPJKKBK_05196	GHICCBKD_05123	BBNGFLNG_05096	NOACILKJ_05084	LKJDMGHO_04963	HJDCCFAD_05112	MMCDHMLO_05107	CNKBPJFM_05045	NFFEAKCA_05065	BPILNGBG_05184	GFMHJPGA_04938	ODIAFCMG_05154	NKAPDPBJ_04949	ILMOIBHI_05036	ALJJJCHC_05029
group_2517		sugar ABC transporter ATP-binding protein	58	58	1	1	8811				1457	1520	1517	BGPILMMK_05145	MCLENGKD_04804	FIFOEAGP_04895	MFLNEMJB_05123	EHAEOCFH_04960	LHGLAMPO_05031	KICHGFOB_04942	KGFCGFJB_05037	OHEKPPBF_02644	NAANONCB_00051	CAOFHLDI_04908	CFNOKLKA_04984	KEBBBKHB_04989	FGDODFED_05175	AOIKADMI_04821	DNIPDMEP_04989	LLCNFCDM_05326	NJFBFICB_05156	KBIBNICA_05110	GJIOMKFK_00390	HHILILIJ_04906	GJPJKKBK_05152	GHICCBKD_05078	BBNGFLNG_05049	NOACILKJ_05040	LKJDMGHO_04919	HJDCCFAD_05068	MMCDHMLO_05063	CNKBPJFM_05000	NFFEAKCA_05021	BPILNGBG_05140	GFMHJPGA_04894	ODIAFCMG_05110	NKAPDPBJ_04902	ILMOIBHI_04992	ALJJJCHC_04985
phnO		aminoalkylphosphonate N-acetyltransferase	58	58	1	1	8815				425	434	425	BGPILMMK_05150	MCLENGKD_04808	FIFOEAGP_04891	MFLNEMJB_05119	EHAEOCFH_04956	LHGLAMPO_05027	KICHGFOB_04938	KGFCGFJB_05033	OHEKPPBF_02640	NAANONCB_00055	CAOFHLDI_04904	CFNOKLKA_04980	KEBBBKHB_04985	FGDODFED_05171	AOIKADMI_04817	DNIPDMEP_04985	LLCNFCDM_05330	NJFBFICB_05160	KBIBNICA_05106	GJIOMKFK_00394	HHILILIJ_04902	GJPJKKBK_05148	GHICCBKD_05074	BBNGFLNG_05045	NOACILKJ_05036	LKJDMGHO_04915	HJDCCFAD_05064	MMCDHMLO_05059	CNKBPJFM_04996	NFFEAKCA_05017	BPILNGBG_05136	GFMHJPGA_04890	ODIAFCMG_05106	NKAPDPBJ_04898	ILMOIBHI_04988	ALJJJCHC_04981
yjeH		L-methionine/branched-chain amino acid transporter	58	58	1	1	8865				1256	1451	1282	BGPILMMK_05199	MCLENGKD_04857	FIFOEAGP_04842	MFLNEMJB_05070	EHAEOCFH_04907	LHGLAMPO_04978	KICHGFOB_04889	KGFCGFJB_04984	OHEKPPBF_02591	NAANONCB_00104	CAOFHLDI_04854	CFNOKLKA_04931	KEBBBKHB_04936	FGDODFED_05122	AOIKADMI_04768	DNIPDMEP_04936	LLCNFCDM_05379	NJFBFICB_05209	KBIBNICA_05057	GJIOMKFK_00443	HHILILIJ_04853	GJPJKKBK_05099	GHICCBKD_05025	BBNGFLNG_04995	NOACILKJ_04986	LKJDMGHO_04866	HJDCCFAD_05014	MMCDHMLO_05010	CNKBPJFM_04947	NFFEAKCA_04968	BPILNGBG_05087	GFMHJPGA_04841	ODIAFCMG_05057	NKAPDPBJ_04849	ILMOIBHI_04938	ALJJJCHC_04932
group_2521		hypothetical protein	58	58	1	1	8906				515	638	635	BGPILMMK_05243	MCLENGKD_04901	FIFOEAGP_04798	MFLNEMJB_05026	EHAEOCFH_04863	LHGLAMPO_04934	KICHGFOB_04845	KGFCGFJB_04939	OHEKPPBF_02547	NAANONCB_00147	CAOFHLDI_04810	CFNOKLKA_04887	KEBBBKHB_04892	FGDODFED_05074	AOIKADMI_04724	DNIPDMEP_04892	LLCNFCDM_05423	NJFBFICB_05253	KBIBNICA_05013	GJIOMKFK_00487	HHILILIJ_04809	GJPJKKBK_05055	GHICCBKD_04981	BBNGFLNG_04951	NOACILKJ_04942	LKJDMGHO_04822	HJDCCFAD_04970	MMCDHMLO_04966	CNKBPJFM_04903	NFFEAKCA_04924	BPILNGBG_05043	GFMHJPGA_04797	ODIAFCMG_05013	NKAPDPBJ_04805	ILMOIBHI_04894	ALJJJCHC_04888
ulaG		L-ascorbate 6-phosphate lactonase	58	58	1	1	8913				968	1064	1030	BGPILMMK_05250	MCLENGKD_04908	FIFOEAGP_04791	MFLNEMJB_05019	EHAEOCFH_04856	LHGLAMPO_04927	KICHGFOB_04838	KGFCGFJB_04932	OHEKPPBF_02540	NAANONCB_00154	CAOFHLDI_04803	CFNOKLKA_04880	KEBBBKHB_04885	FGDODFED_05067	AOIKADMI_04717	DNIPDMEP_04884	LLCNFCDM_05430	NJFBFICB_05260	KBIBNICA_05006	GJIOMKFK_00494	HHILILIJ_04802	GJPJKKBK_05048	GHICCBKD_04974	BBNGFLNG_04944	NOACILKJ_04935	LKJDMGHO_04815	HJDCCFAD_04963	MMCDHMLO_04959	CNKBPJFM_04896	NFFEAKCA_04917	BPILNGBG_05036	GFMHJPGA_04790	ODIAFCMG_05006	NKAPDPBJ_04798	ILMOIBHI_04887	ALJJJCHC_04881
ulaA		PTS ascorbate transporter subunit IIC	58	58	1	1	8914				1352	1397	1395	BGPILMMK_05251	MCLENGKD_04909	FIFOEAGP_04790	MFLNEMJB_05018	EHAEOCFH_04855	LHGLAMPO_04926	KICHGFOB_04837	KGFCGFJB_04931	OHEKPPBF_02539	NAANONCB_00155	CAOFHLDI_04802	CFNOKLKA_04879	KEBBBKHB_04884	FGDODFED_05066	AOIKADMI_04716	DNIPDMEP_04883	LLCNFCDM_05431	NJFBFICB_05261	KBIBNICA_05005	GJIOMKFK_00495	HHILILIJ_04801	GJPJKKBK_05047	GHICCBKD_04973	BBNGFLNG_04943	NOACILKJ_04934	LKJDMGHO_04814	HJDCCFAD_04962	MMCDHMLO_04958	CNKBPJFM_04895	NFFEAKCA_04916	BPILNGBG_05035	GFMHJPGA_04789	ODIAFCMG_05005	NKAPDPBJ_04797	ILMOIBHI_04886	ALJJJCHC_04880
group_2524		hypothetical protein	58	58	1	1	8920				182	275	273	BGPILMMK_05257	MCLENGKD_04915	FIFOEAGP_04784	MFLNEMJB_05012	EHAEOCFH_04849	LHGLAMPO_04920	KICHGFOB_04831	KGFCGFJB_04925	OHEKPPBF_02533	NAANONCB_00161	CAOFHLDI_04796	CFNOKLKA_04873	KEBBBKHB_04878	FGDODFED_05060	AOIKADMI_04710	DNIPDMEP_04877	LLCNFCDM_05437	NJFBFICB_05267	KBIBNICA_04999	GJIOMKFK_00501	HHILILIJ_04795	GJPJKKBK_05041	GHICCBKD_04967	BBNGFLNG_04937	NOACILKJ_04928	LKJDMGHO_04808	HJDCCFAD_04956	MMCDHMLO_04952	CNKBPJFM_04889	NFFEAKCA_04910	BPILNGBG_05029	GFMHJPGA_04783	ODIAFCMG_04999	NKAPDPBJ_04791	ILMOIBHI_04880	ALJJJCHC_04874
group_2525		hypothetical protein	58	58	1	1	8937				698	938	933	BGPILMMK_05274	MCLENGKD_04932	FIFOEAGP_04767	MFLNEMJB_04995	EHAEOCFH_04832	LHGLAMPO_04902	KICHGFOB_04814	KGFCGFJB_04908	OHEKPPBF_02516	NAANONCB_00178	CAOFHLDI_04779	CFNOKLKA_04856	KEBBBKHB_04861	FGDODFED_05043	AOIKADMI_04693	DNIPDMEP_04860	LLCNFCDM_05454	NJFBFICB_05284	KBIBNICA_04982	GJIOMKFK_00518	HHILILIJ_04778	GJPJKKBK_05024	GHICCBKD_04950	BBNGFLNG_04920	NOACILKJ_04911	LKJDMGHO_04791	HJDCCFAD_04939	MMCDHMLO_04935	CNKBPJFM_04872	NFFEAKCA_04893	BPILNGBG_05012	GFMHJPGA_04766	ODIAFCMG_04982	NKAPDPBJ_04774	ILMOIBHI_04863	ALJJJCHC_04857
group_2526		hypothetical protein	58	58	1	1	8982				1355	1502	1499	BGPILMMK_05317	MCLENGKD_04975	FIFOEAGP_04724	MFLNEMJB_04952	EHAEOCFH_04789	LHGLAMPO_04859	KICHGFOB_04771	KGFCGFJB_04865	OHEKPPBF_02473	NAANONCB_00221	CAOFHLDI_04736	CFNOKLKA_04813	KEBBBKHB_04818	FGDODFED_05000	AOIKADMI_04650	DNIPDMEP_04816	LLCNFCDM_05499	NJFBFICB_05327	KBIBNICA_04939	GJIOMKFK_00561	HHILILIJ_04735	GJPJKKBK_04981	GHICCBKD_04907	BBNGFLNG_04877	NOACILKJ_04868	LKJDMGHO_04746	HJDCCFAD_04896	MMCDHMLO_04892	CNKBPJFM_04829	NFFEAKCA_04848	BPILNGBG_04969	GFMHJPGA_04723	ODIAFCMG_04939	NKAPDPBJ_04731	ILMOIBHI_04819	ALJJJCHC_04814
group_2529		sialate O-acetylesterase	58	58	1	1	6690				917	980	978	BGPILMMK_05344	MCLENGKD_05001	FIFOEAGP_04700	MFLNEMJB_04926	EHAEOCFH_04763	LHGLAMPO_04828	KICHGFOB_04745	KGFCGFJB_04838	OHEKPPBF_02447	NAANONCB_00247	CAOFHLDI_04720	CFNOKLKA_04756	KEBBBKHB_04792	FGDODFED_04969	AOIKADMI_04624	DNIPDMEP_04790	LLCNFCDM_05523	NJFBFICB_05353	KBIBNICA_04908	GJIOMKFK_00592	HHILILIJ_04708	GJPJKKBK_04955	GHICCBKD_04881	BBNGFLNG_04850	NOACILKJ_04842	LKJDMGHO_04722	HJDCCFAD_04870	MMCDHMLO_04858	CNKBPJFM_04805	NFFEAKCA_04824	BPILNGBG_04943	GFMHJPGA_04697	ODIAFCMG_04913	NKAPDPBJ_04707	ILMOIBHI_04793	ALJJJCHC_04788
fimA_2		metal ABC transporter substrate-binding lipoprotein/fibrin-binding adhesin FimA	58	58	1	1	6685				470	548	545	BGPILMMK_05349	MCLENGKD_05006	FIFOEAGP_04695	MFLNEMJB_04921	EHAEOCFH_04758	LHGLAMPO_04823	KICHGFOB_04740	KGFCGFJB_04833	OHEKPPBF_02442	NAANONCB_00252	CAOFHLDI_04715	CFNOKLKA_04751	KEBBBKHB_04787	FGDODFED_04964	AOIKADMI_04619	DNIPDMEP_04785	LLCNFCDM_05528	NJFBFICB_05358	KBIBNICA_04903	GJIOMKFK_00597	HHILILIJ_04703	GJPJKKBK_04950	GHICCBKD_04876	BBNGFLNG_04845	NOACILKJ_04837	LKJDMGHO_04717	HJDCCFAD_04865	MMCDHMLO_04853	CNKBPJFM_04800	NFFEAKCA_04819	BPILNGBG_04938	GFMHJPGA_04692	ODIAFCMG_04908	NKAPDPBJ_04702	ILMOIBHI_04788	ALJJJCHC_04783
group_2531		fimbrial biogenesis outer membrane usher protein	58	58	1	1	6682				2552	2636	2634	BGPILMMK_05355	MCLENGKD_05009	FIFOEAGP_04692	MFLNEMJB_04918	EHAEOCFH_04755	LHGLAMPO_04820	KICHGFOB_04737	KGFCGFJB_04830	OHEKPPBF_02439	NAANONCB_00255	CAOFHLDI_04712	CFNOKLKA_04748	KEBBBKHB_04784	FGDODFED_04961	AOIKADMI_04616	DNIPDMEP_04782	LLCNFCDM_05531	NJFBFICB_05361	KBIBNICA_04900	GJIOMKFK_00600	HHILILIJ_04700	GJPJKKBK_04947	GHICCBKD_04873	BBNGFLNG_04842	NOACILKJ_04834	LKJDMGHO_04714	HJDCCFAD_04862	MMCDHMLO_04850	CNKBPJFM_04797	NFFEAKCA_04816	BPILNGBG_04935	GFMHJPGA_04689	ODIAFCMG_04905	NKAPDPBJ_04699	ILMOIBHI_04785	ALJJJCHC_04780
uxuR		Uxu operon transcriptional regulator	58	58	1	1	6674				725	773	725	BGPILMMK_05363	MCLENGKD_05017	FIFOEAGP_04684	MFLNEMJB_04910	EHAEOCFH_04747	LHGLAMPO_04812	KICHGFOB_04729	KGFCGFJB_04822	OHEKPPBF_02431	NAANONCB_00263	CAOFHLDI_04704	CFNOKLKA_04740	KEBBBKHB_04776	FGDODFED_04953	AOIKADMI_04608	DNIPDMEP_04774	LLCNFCDM_05539	NJFBFICB_05368	KBIBNICA_04892	GJIOMKFK_00608	HHILILIJ_04692	GJPJKKBK_04939	GHICCBKD_04865	BBNGFLNG_04834	NOACILKJ_04826	LKJDMGHO_04706	HJDCCFAD_04854	MMCDHMLO_04842	CNKBPJFM_04789	NFFEAKCA_04808	BPILNGBG_04927	GFMHJPGA_04681	ODIAFCMG_04897	NKAPDPBJ_04691	ILMOIBHI_04777	ALJJJCHC_04772
group_2533		hypothetical protein	58	58	1	1	6667				635	683	681	BGPILMMK_05370	MCLENGKD_05024	FIFOEAGP_04677	MFLNEMJB_04903	EHAEOCFH_04740	LHGLAMPO_04805	KICHGFOB_04722	KGFCGFJB_04815	OHEKPPBF_02424	NAANONCB_00270	CAOFHLDI_04697	CFNOKLKA_04733	KEBBBKHB_04769	FGDODFED_04946	AOIKADMI_04601	DNIPDMEP_04767	LLCNFCDM_05546	NJFBFICB_05375	KBIBNICA_04885	GJIOMKFK_00615	HHILILIJ_04685	GJPJKKBK_04932	GHICCBKD_04858	BBNGFLNG_04827	NOACILKJ_04819	LKJDMGHO_04699	HJDCCFAD_04847	MMCDHMLO_04835	CNKBPJFM_04782	NFFEAKCA_04801	BPILNGBG_04920	GFMHJPGA_04674	ODIAFCMG_04890	NKAPDPBJ_04684	ILMOIBHI_04770	ALJJJCHC_04765
group_2534		hypothetical protein	58	58	1	1	6640				116	284	281	BGPILMMK_05391	MCLENGKD_05045	FIFOEAGP_04656	MFLNEMJB_04882	EHAEOCFH_04719	LHGLAMPO_04784	KICHGFOB_04701	KGFCGFJB_04794	OHEKPPBF_02403	NAANONCB_00291	CAOFHLDI_04675	CFNOKLKA_04712	KEBBBKHB_04747	FGDODFED_04924	AOIKADMI_04580	DNIPDMEP_04746	LLCNFCDM_05567	NJFBFICB_05396	KBIBNICA_04864	GJIOMKFK_00637	HHILILIJ_04665	GJPJKKBK_04911	GHICCBKD_04837	BBNGFLNG_04806	NOACILKJ_04798	LKJDMGHO_04678	HJDCCFAD_04826	MMCDHMLO_04814	CNKBPJFM_04758	NFFEAKCA_04780	BPILNGBG_04899	GFMHJPGA_04653	ODIAFCMG_04869	NKAPDPBJ_04663	ILMOIBHI_04750	ALJJJCHC_04744
group_2535		YbdD/YjiX family protein	58	58	1	1	6637				203	203	203	BGPILMMK_05394	MCLENGKD_05048	FIFOEAGP_04653	MFLNEMJB_04879	EHAEOCFH_04716	LHGLAMPO_04781	KICHGFOB_04698	KGFCGFJB_04791	OHEKPPBF_02400	NAANONCB_00294	CAOFHLDI_04672	CFNOKLKA_04709	KEBBBKHB_04744	FGDODFED_04921	AOIKADMI_04577	DNIPDMEP_04743	LLCNFCDM_05570	NJFBFICB_05399	KBIBNICA_04861	GJIOMKFK_00640	HHILILIJ_04662	GJPJKKBK_04908	GHICCBKD_04834	BBNGFLNG_04803	NOACILKJ_04795	LKJDMGHO_04675	HJDCCFAD_04823	MMCDHMLO_04811	CNKBPJFM_04755	NFFEAKCA_04777	BPILNGBG_04896	GFMHJPGA_04650	ODIAFCMG_04866	NKAPDPBJ_04660	ILMOIBHI_04747	ALJJJCHC_04741
group_2536		threonine/serine exporter ThrE family protein	58	58	1	1	6623				770	833	785	BGPILMMK_05406	MCLENGKD_05060	FIFOEAGP_04641	MFLNEMJB_04866	EHAEOCFH_04704	LHGLAMPO_04769	KICHGFOB_04686	KGFCGFJB_04779	OHEKPPBF_02388	NAANONCB_00307	CAOFHLDI_04660	CFNOKLKA_04697	KEBBBKHB_04732	FGDODFED_04909	AOIKADMI_04565	DNIPDMEP_04731	LLCNFCDM_05582	NJFBFICB_05411	KBIBNICA_04849	GJIOMKFK_00652	HHILILIJ_04650	GJPJKKBK_04896	GHICCBKD_04821	BBNGFLNG_04791	NOACILKJ_04783	LKJDMGHO_04663	HJDCCFAD_04811	MMCDHMLO_04799	CNKBPJFM_04743	NFFEAKCA_04765	BPILNGBG_04884	GFMHJPGA_04638	ODIAFCMG_04854	NKAPDPBJ_04648	ILMOIBHI_04735	ALJJJCHC_04729
group_2537		metal-dependent hydrolase	58	58	1	1	6610				782	827	782	BGPILMMK_05420	MCLENGKD_05074	FIFOEAGP_04627	MFLNEMJB_04852	EHAEOCFH_04690	LHGLAMPO_04755	KICHGFOB_04672	KGFCGFJB_04765	OHEKPPBF_02374	NAANONCB_00321	CAOFHLDI_04646	CFNOKLKA_04683	KEBBBKHB_04718	FGDODFED_04895	AOIKADMI_04551	DNIPDMEP_04717	LLCNFCDM_05596	NJFBFICB_05425	KBIBNICA_04835	GJIOMKFK_00666	HHILILIJ_04636	GJPJKKBK_04882	GHICCBKD_04807	BBNGFLNG_04777	NOACILKJ_04769	LKJDMGHO_04649	HJDCCFAD_04797	MMCDHMLO_04785	CNKBPJFM_04729	NFFEAKCA_04751	BPILNGBG_04870	GFMHJPGA_04624	ODIAFCMG_04840	NKAPDPBJ_04634	ILMOIBHI_04721	ALJJJCHC_04715
gspE_2		type II secretion system protein GspE	58	58	1	1	6971				1400	1505	1503	BGPILMMK_05450	MCLENGKD_05378	FIFOEAGP_05311	MFLNEMJB_05516	EHAEOCFH_05350	LHGLAMPO_05423	KICHGFOB_05335	KGFCGFJB_05431	OHEKPPBF_05567	NAANONCB_05509	CAOFHLDI_05468	CFNOKLKA_05395	KEBBBKHB_05380	FGDODFED_05578	AOIKADMI_05229	DNIPDMEP_05457	LLCNFCDM_00076	NJFBFICB_05474	KBIBNICA_05504	GJIOMKFK_05602	HHILILIJ_05413	GJPJKKBK_05527	GHICCBKD_05475	BBNGFLNG_05491	NOACILKJ_05416	LKJDMGHO_05386	HJDCCFAD_05446	MMCDHMLO_05455	CNKBPJFM_05433	NFFEAKCA_05412	BPILNGBG_05532	GFMHJPGA_05283	ODIAFCMG_05621	NKAPDPBJ_05298	ILMOIBHI_05486	ALJJJCHC_05430
gspG		type II secretion system protein GspG	58	58	1	1	6973				326	434	432	BGPILMMK_05452	MCLENGKD_05380	FIFOEAGP_05313	MFLNEMJB_05518	EHAEOCFH_05352	LHGLAMPO_05425	KICHGFOB_05337	KGFCGFJB_05433	OHEKPPBF_05565	NAANONCB_05511	CAOFHLDI_05466	CFNOKLKA_05397	KEBBBKHB_05382	FGDODFED_05580	AOIKADMI_05231	DNIPDMEP_05459	LLCNFCDM_00078	NJFBFICB_05476	KBIBNICA_05506	GJIOMKFK_05604	HHILILIJ_05411	GJPJKKBK_05529	GHICCBKD_05477	BBNGFLNG_05493	NOACILKJ_05418	LKJDMGHO_05388	HJDCCFAD_05448	MMCDHMLO_05457	CNKBPJFM_05435	NFFEAKCA_05414	BPILNGBG_05534	GFMHJPGA_05285	ODIAFCMG_05623	NKAPDPBJ_05300	ILMOIBHI_05488	ALJJJCHC_05432
group_2540		type II secretion system protein M	58	58	1	1	6979				242	512	507	BGPILMMK_05458	MCLENGKD_05386	FIFOEAGP_05319	MFLNEMJB_05524	EHAEOCFH_05358	LHGLAMPO_05431	KICHGFOB_05343	KGFCGFJB_05439	OHEKPPBF_05559	NAANONCB_05517	CAOFHLDI_05460	CFNOKLKA_05403	KEBBBKHB_05388	FGDODFED_05586	AOIKADMI_05237	DNIPDMEP_05465	LLCNFCDM_00084	NJFBFICB_05482	KBIBNICA_05512	GJIOMKFK_05610	HHILILIJ_05405	GJPJKKBK_05535	GHICCBKD_05483	BBNGFLNG_05499	NOACILKJ_05424	LKJDMGHO_05394	HJDCCFAD_05454	MMCDHMLO_05463	CNKBPJFM_05441	NFFEAKCA_05420	BPILNGBG_05540	GFMHJPGA_05291	ODIAFCMG_05629	NKAPDPBJ_05306	ILMOIBHI_05494	ALJJJCHC_05438
group_2548		hypothetical protein	58	58	1	1	7247				434	530	435	BGPILMMK_05481	MCLENGKD_05412	FIFOEAGP_05344	MFLNEMJB_05549	EHAEOCFH_05384	LHGLAMPO_05460	KICHGFOB_05368	KGFCGFJB_05464	OHEKPPBF_05531	NAANONCB_05542	CAOFHLDI_05433	CFNOKLKA_05429	KEBBBKHB_05414	FGDODFED_05612	AOIKADMI_05262	DNIPDMEP_05490	LLCNFCDM_00024	NJFBFICB_05508	KBIBNICA_05538	GJIOMKFK_05636	HHILILIJ_05386	GJPJKKBK_05561	GHICCBKD_05508	BBNGFLNG_05527	NOACILKJ_05450	LKJDMGHO_05424	HJDCCFAD_05480	MMCDHMLO_05495	CNKBPJFM_05470	NFFEAKCA_05444	BPILNGBG_05566	GFMHJPGA_05317	ODIAFCMG_05654	NKAPDPBJ_05331	ILMOIBHI_05520	ALJJJCHC_05464
group_2550		plasmid SOS inhibition protein A	58	58	1	1	7234				719	761	758	BGPILMMK_05494	MCLENGKD_05425	FIFOEAGP_05357	MFLNEMJB_05562	EHAEOCFH_05397	LHGLAMPO_05473	KICHGFOB_05381	KGFCGFJB_05476	OHEKPPBF_05518	NAANONCB_05555	CAOFHLDI_05420	CFNOKLKA_05442	KEBBBKHB_05427	FGDODFED_05625	AOIKADMI_05275	DNIPDMEP_05503	LLCNFCDM_00037	NJFBFICB_05521	KBIBNICA_05551	GJIOMKFK_05649	HHILILIJ_05373	GJPJKKBK_05574	GHICCBKD_05520	BBNGFLNG_05540	NOACILKJ_05463	LKJDMGHO_05437	HJDCCFAD_05493	MMCDHMLO_05508	CNKBPJFM_05483	NFFEAKCA_05457	BPILNGBG_05579	GFMHJPGA_05330	ODIAFCMG_05663	NKAPDPBJ_05344	ILMOIBHI_05533	ALJJJCHC_05477
finO		fertility inhibition protein FinO	58	58	1	1	7219				560	560	560	BGPILMMK_05506	MCLENGKD_05437	FIFOEAGP_05369	MFLNEMJB_05574	EHAEOCFH_05409	LHGLAMPO_05491	KICHGFOB_05393	KGFCGFJB_05488	OHEKPPBF_05591	NAANONCB_05485	CAOFHLDI_05376	CFNOKLKA_05454	KEBBBKHB_05439	FGDODFED_05640	AOIKADMI_05287	DNIPDMEP_05515	LLCNFCDM_00049	NJFBFICB_05450	KBIBNICA_05570	GJIOMKFK_05664	HHILILIJ_05348	GJPJKKBK_05586	GHICCBKD_05532	BBNGFLNG_05555	NOACILKJ_05475	LKJDMGHO_05449	HJDCCFAD_05505	MMCDHMLO_05523	CNKBPJFM_05496	NFFEAKCA_05469	BPILNGBG_05591	GFMHJPGA_05342	ODIAFCMG_05675	NKAPDPBJ_05356	ILMOIBHI_05547	ALJJJCHC_05489
fliF		flagellar basal body M-ring protein FliF	58	58	1	1	3632				1658	1664	1658	BGPILMMK_02688	MCLENGKD_02398	FIFOEAGP_02087	MFLNEMJB_02227	EHAEOCFH_02040	LHGLAMPO_02169	KICHGFOB_02155	KGFCGFJB_02109	OHEKPPBF_05049	NAANONCB_01182	CAOFHLDI_03438	CFNOKLKA_03496	KEBBBKHB_02039	FGDODFED_02200	AOIKADMI_02065	DNIPDMEP_02177	LLCNFCDM_02628	NJFBFICB_02761	KBIBNICA_02186	GJIOMKFK_03299	HHILILIJ_02097	GJPJKKBK_02031	GHICCBKD_02229	BBNGFLNG_02248	NOACILKJ_02044	LKJDMGHO_02167	HJDCCFAD_02092	MMCDHMLO_02138	CNKBPJFM_02221	NFFEAKCA_02250	BPILNGBG_02212	GFMHJPGA_01964	ODIAFCMG_02221	NKAPDPBJ_02085	ILMOIBHI_02194	ALJJJCHC_02034
fdrA_1		acyl-CoA synthetase FdrA	58	58	1	1	5980				1658	1697	1667	BGPILMMK_00577	MCLENGKD_00295	FIFOEAGP_04029	MFLNEMJB_04278	EHAEOCFH_04095	LHGLAMPO_04126	KICHGFOB_04084	KGFCGFJB_04126	OHEKPPBF_01726	NAANONCB_03264	CAOFHLDI_04073	CFNOKLKA_04088	KEBBBKHB_04123	FGDODFED_04267	AOIKADMI_03947	DNIPDMEP_04115	LLCNFCDM_00662	NJFBFICB_00569	KBIBNICA_04205	GJIOMKFK_01277	HHILILIJ_04046	GJPJKKBK_04285	GHICCBKD_04234	BBNGFLNG_04177	NOACILKJ_04174	LKJDMGHO_04047	HJDCCFAD_04202	MMCDHMLO_04156	CNKBPJFM_04128	NFFEAKCA_04152	BPILNGBG_04264	GFMHJPGA_04029	ODIAFCMG_04202	NKAPDPBJ_04030	ILMOIBHI_04123	ALJJJCHC_04120
group_2707		AraC family transcriptional regulator	58	58	1	1	933				737	863	855	BGPILMMK_03280	MCLENGKD_02982	FIFOEAGP_01434	MFLNEMJB_01447	EHAEOCFH_01453	LHGLAMPO_01454	KICHGFOB_01450	KGFCGFJB_01453	OHEKPPBF_04466	NAANONCB_03705	CAOFHLDI_01518	CFNOKLKA_01456	KEBBBKHB_01453	FGDODFED_01470	AOIKADMI_01448	DNIPDMEP_01473	LLCNFCDM_03487	NJFBFICB_03337	KBIBNICA_01461	GJIOMKFK_03960	HHILILIJ_01489	GJPJKKBK_01451	GHICCBKD_01446	BBNGFLNG_01477	NOACILKJ_01452	LKJDMGHO_01452	HJDCCFAD_01502	MMCDHMLO_01453	CNKBPJFM_01448	NFFEAKCA_01451	BPILNGBG_01453	GFMHJPGA_01451	ODIAFCMG_01471	NKAPDPBJ_01433	ILMOIBHI_01477	ALJJJCHC_01450
eutH		ethanolamine utilization protein EutH	58	58	1	1	987				1196	1229	1225	BGPILMMK_03341	MCLENGKD_03041	FIFOEAGP_01376	MFLNEMJB_01389	EHAEOCFH_01394	LHGLAMPO_01395	KICHGFOB_01392	KGFCGFJB_01395	OHEKPPBF_04407	NAANONCB_03764	CAOFHLDI_01460	CFNOKLKA_01397	KEBBBKHB_01394	FGDODFED_01411	AOIKADMI_01390	DNIPDMEP_01415	LLCNFCDM_03545	NJFBFICB_03395	KBIBNICA_01402	GJIOMKFK_04019	HHILILIJ_01416	GJPJKKBK_01392	GHICCBKD_01388	BBNGFLNG_01419	NOACILKJ_01393	LKJDMGHO_01394	HJDCCFAD_01443	MMCDHMLO_01394	CNKBPJFM_01390	NFFEAKCA_01393	BPILNGBG_01394	GFMHJPGA_01392	ODIAFCMG_01413	NKAPDPBJ_01375	ILMOIBHI_01419	ALJJJCHC_01391
bioA		adenosylmethionine--8-amino-7-oxononanoate transaminase	58	58	1	1	5478				1142	1304	1286	BGPILMMK_00861	MCLENGKD_00578	FIFOEAGP_03758	MFLNEMJB_03993	EHAEOCFH_03811	LHGLAMPO_03841	KICHGFOB_03800	KGFCGFJB_03845	OHEKPPBF_01439	NAANONCB_02978	CAOFHLDI_03776	CFNOKLKA_03803	KEBBBKHB_03839	FGDODFED_03982	AOIKADMI_03668	DNIPDMEP_03832	LLCNFCDM_00946	NJFBFICB_00855	KBIBNICA_03918	GJIOMKFK_01568	HHILILIJ_03774	GJPJKKBK_04001	GHICCBKD_03949	BBNGFLNG_03887	NOACILKJ_03890	LKJDMGHO_03763	HJDCCFAD_03917	MMCDHMLO_03870	CNKBPJFM_03843	NFFEAKCA_03868	BPILNGBG_03975	GFMHJPGA_03746	ODIAFCMG_03918	NKAPDPBJ_03759	ILMOIBHI_03837	ALJJJCHC_03836
bcsB		cellulose biosynthesis cyclic di-GMP-binding regulatory protein BcsB	58	58	1	1	9748				2294	2348	2315	BGPILMMK_04475	MCLENGKD_04165	FIFOEAGP_00268	MFLNEMJB_00267	EHAEOCFH_00267	LHGLAMPO_00270	KICHGFOB_00269	KGFCGFJB_00267	OHEKPPBF_03283	NAANONCB_04888	CAOFHLDI_00269	CFNOKLKA_00269	KEBBBKHB_00267	FGDODFED_00281	AOIKADMI_00268	DNIPDMEP_00292	LLCNFCDM_04670	NJFBFICB_04516	KBIBNICA_00273	GJIOMKFK_05197	HHILILIJ_00272	GJPJKKBK_00267	GHICCBKD_00267	BBNGFLNG_00293	NOACILKJ_00268	LKJDMGHO_00268	HJDCCFAD_00267	MMCDHMLO_00268	CNKBPJFM_00268	NFFEAKCA_00268	BPILNGBG_00267	GFMHJPGA_00268	ODIAFCMG_00290	NKAPDPBJ_00269	ILMOIBHI_00291	ALJJJCHC_00267
group_2802		sigma-54-dependent Fis family transcriptional regulator	58	58	1	1	1030				2012	2078	2013	BGPILMMK_03382	MCLENGKD_03082	FIFOEAGP_01335	MFLNEMJB_01348	EHAEOCFH_01353	LHGLAMPO_01354	KICHGFOB_01351	KGFCGFJB_01354	OHEKPPBF_04366	NAANONCB_03805	CAOFHLDI_01417	CFNOKLKA_01356	KEBBBKHB_01352	FGDODFED_01370	AOIKADMI_01349	DNIPDMEP_01374	LLCNFCDM_03586	NJFBFICB_03436	KBIBNICA_01361	GJIOMKFK_04060	HHILILIJ_01374	GJPJKKBK_01351	GHICCBKD_01347	BBNGFLNG_01378	NOACILKJ_01352	LKJDMGHO_01353	HJDCCFAD_01402	MMCDHMLO_01353	CNKBPJFM_01349	NFFEAKCA_01352	BPILNGBG_01352	GFMHJPGA_01351	ODIAFCMG_01372	NKAPDPBJ_01334	ILMOIBHI_01378	ALJJJCHC_01350
group_2832		RtcB family protein	58	58	1	1	9903				1115	1244	1226	BGPILMMK_04323	MCLENGKD_04014	FIFOEAGP_00418	MFLNEMJB_00417	EHAEOCFH_00418	LHGLAMPO_00419	KICHGFOB_00420	KGFCGFJB_00417	OHEKPPBF_03434	NAANONCB_04737	CAOFHLDI_00419	CFNOKLKA_00420	KEBBBKHB_00418	FGDODFED_00431	AOIKADMI_00419	DNIPDMEP_00444	LLCNFCDM_04518	NJFBFICB_04365	KBIBNICA_00423	GJIOMKFK_05048	HHILILIJ_00423	GJPJKKBK_00418	GHICCBKD_00417	BBNGFLNG_00443	NOACILKJ_00419	LKJDMGHO_00420	HJDCCFAD_00418	MMCDHMLO_00417	CNKBPJFM_00418	NFFEAKCA_00420	BPILNGBG_00418	GFMHJPGA_00419	ODIAFCMG_00439	NKAPDPBJ_00419	ILMOIBHI_00444	ALJJJCHC_00418
group_367		Ig-like domain-containing protein	58	58	1	1	6021				2321	20777	4822	BGPILMMK_00540	MCLENGKD_00259	FIFOEAGP_04066	MFLNEMJB_04314	EHAEOCFH_04131	LHGLAMPO_04162	KICHGFOB_04120	KGFCGFJB_04163	OHEKPPBF_01762	NAANONCB_00878	CAOFHLDI_04110	CFNOKLKA_04124	KEBBBKHB_04159	FGDODFED_04304	AOIKADMI_03983	DNIPDMEP_04151	LLCNFCDM_00625	NJFBFICB_00533	KBIBNICA_04242	GJIOMKFK_01241	HHILILIJ_04081	GJPJKKBK_04321	GHICCBKD_04270	BBNGFLNG_04213	NOACILKJ_04210	LKJDMGHO_04084	HJDCCFAD_04238	MMCDHMLO_04192	CNKBPJFM_04164	NFFEAKCA_04189	BPILNGBG_04300	GFMHJPGA_04065	ODIAFCMG_04238	NKAPDPBJ_04067	ILMOIBHI_04159	ALJJJCHC_04156
group_377		3'-5' exoribonuclease	58	58	1	1	6816				344	2471	521	BGPILMMK_01400	MCLENGKD_01202	FIFOEAGP_03216	MFLNEMJB_03456	EHAEOCFH_03183	LHGLAMPO_03314	KICHGFOB_03257	KGFCGFJB_03267	OHEKPPBF_00808	NAANONCB_02345	CAOFHLDI_02179	CFNOKLKA_02328	KEBBBKHB_03211	FGDODFED_03381	AOIKADMI_03143	DNIPDMEP_03288	LLCNFCDM_01490	NJFBFICB_01580	KBIBNICA_03255	GJIOMKFK_02152	HHILILIJ_03243	GJPJKKBK_03372	GHICCBKD_03400	BBNGFLNG_03342	NOACILKJ_03216	LKJDMGHO_03217	HJDCCFAD_03252	MMCDHMLO_03289	CNKBPJFM_03314	NFFEAKCA_03326	BPILNGBG_03419	GFMHJPGA_03113	ODIAFCMG_03379	NKAPDPBJ_03214	ILMOIBHI_03297	ALJJJCHC_03207
group_446		hypothetical protein	58	58	1	1	4768				923	1049	1043	BGPILMMK_02141	MCLENGKD_01467	FIFOEAGP_02938	MFLNEMJB_03208	EHAEOCFH_02919	LHGLAMPO_03067	KICHGFOB_02994	KGFCGFJB_03016	OHEKPPBF_00542	NAANONCB_02085	CAOFHLDI_02532	CFNOKLKA_02590	KEBBBKHB_02947	FGDODFED_03131	AOIKADMI_02880	DNIPDMEP_03029	LLCNFCDM_01733	NJFBFICB_01851	KBIBNICA_03004	GJIOMKFK_02401	HHILILIJ_02654	GJPJKKBK_03108	GHICCBKD_03153	BBNGFLNG_03082	NOACILKJ_02953	LKJDMGHO_02972	HJDCCFAD_02993	MMCDHMLO_03040	CNKBPJFM_03055	NFFEAKCA_03084	BPILNGBG_03174	GFMHJPGA_02798	ODIAFCMG_03115	NKAPDPBJ_02753	ILMOIBHI_03036	ALJJJCHC_02943
group_452		hypothetical protein	58	58	1	1	307				971	1049	1047	BGPILMMK_02763	MCLENGKD_02473	FIFOEAGP_02013	MFLNEMJB_02148	EHAEOCFH_01965	LHGLAMPO_02095	KICHGFOB_02079	KGFCGFJB_02035	OHEKPPBF_04975	NAANONCB_01108	CAOFHLDI_01960	CFNOKLKA_01932	KEBBBKHB_01965	FGDODFED_02126	AOIKADMI_01990	DNIPDMEP_02103	LLCNFCDM_02702	NJFBFICB_02836	KBIBNICA_02109	GJIOMKFK_03373	HHILILIJ_02021	GJPJKKBK_01958	GHICCBKD_02150	BBNGFLNG_02174	NOACILKJ_01971	LKJDMGHO_02093	HJDCCFAD_02018	MMCDHMLO_02065	CNKBPJFM_02147	NFFEAKCA_02176	BPILNGBG_02137	GFMHJPGA_01888	ODIAFCMG_02145	NKAPDPBJ_02011	ILMOIBHI_02120	ALJJJCHC_01959
group_509		RHS repeat protein	58	58	1	1	9216				3086	4184	4163	BGPILMMK_04958	MCLENGKD_04636	FIFOEAGP_05083	MFLNEMJB_05309	EHAEOCFH_05128	LHGLAMPO_05215	KICHGFOB_05128	KGFCGFJB_05224	OHEKPPBF_02813	NAANONCB_05360	CAOFHLDI_05140	CFNOKLKA_05152	KEBBBKHB_05158	FGDODFED_05360	AOIKADMI_05006	DNIPDMEP_05175	LLCNFCDM_05142	NJFBFICB_04988	KBIBNICA_05296	GJIOMKFK_00206	HHILILIJ_05121	GJPJKKBK_05320	GHICCBKD_05266	BBNGFLNG_05237	NOACILKJ_05209	LKJDMGHO_05104	HJDCCFAD_05236	MMCDHMLO_05248	CNKBPJFM_05186	NFFEAKCA_05205	BPILNGBG_05325	GFMHJPGA_05063	ODIAFCMG_05299	NKAPDPBJ_05090	ILMOIBHI_05178	ALJJJCHC_05208
group_512		RHS repeat protein	58	58	1	1	5824				3017	4199	4177	BGPILMMK_00735	MCLENGKD_00453	FIFOEAGP_03871	MFLNEMJB_04119	EHAEOCFH_03937	LHGLAMPO_03967	KICHGFOB_03927	KGFCGFJB_03968	OHEKPPBF_01567	NAANONCB_03105	CAOFHLDI_03914	CFNOKLKA_03929	KEBBBKHB_03964	FGDODFED_04108	AOIKADMI_03789	DNIPDMEP_03957	LLCNFCDM_00821	NJFBFICB_00727	KBIBNICA_04045	GJIOMKFK_01436	HHILILIJ_03887	GJPJKKBK_04127	GHICCBKD_04075	BBNGFLNG_04019	NOACILKJ_04016	LKJDMGHO_03888	HJDCCFAD_04043	MMCDHMLO_03997	CNKBPJFM_03970	NFFEAKCA_03993	BPILNGBG_04106	GFMHJPGA_03871	ODIAFCMG_04044	NKAPDPBJ_03872	ILMOIBHI_03965	ALJJJCHC_03962
group_514		RHS repeat protein	58	58	1	1	9684				1874	4229	4179	BGPILMMK_04539	MCLENGKD_04228	FIFOEAGP_00205	MFLNEMJB_00204	EHAEOCFH_00204	LHGLAMPO_00206	KICHGFOB_00204	KGFCGFJB_00204	OHEKPPBF_03220	NAANONCB_04951	CAOFHLDI_00205	CFNOKLKA_00205	KEBBBKHB_00205	FGDODFED_00218	AOIKADMI_00205	DNIPDMEP_00229	LLCNFCDM_04733	NJFBFICB_04579	KBIBNICA_00210	GJIOMKFK_05261	HHILILIJ_00209	GJPJKKBK_00204	GHICCBKD_00204	BBNGFLNG_00230	NOACILKJ_00205	LKJDMGHO_00205	HJDCCFAD_00204	MMCDHMLO_00205	CNKBPJFM_00203	NFFEAKCA_00205	BPILNGBG_00204	GFMHJPGA_00205	ODIAFCMG_00227	NKAPDPBJ_00206	ILMOIBHI_00228	ALJJJCHC_00204
xni		flap endonuclease Xni	58	58	1	1	8105				845	845	845	BGPILMMK_03705	MCLENGKD_03399	FIFOEAGP_01032	MFLNEMJB_01034	EHAEOCFH_01036	LHGLAMPO_01037	KICHGFOB_01034	KGFCGFJB_01037	OHEKPPBF_04049	NAANONCB_04122	CAOFHLDI_01039	CFNOKLKA_01038	KEBBBKHB_01035	FGDODFED_01048	AOIKADMI_01033	DNIPDMEP_01057	LLCNFCDM_03904	NJFBFICB_03750	KBIBNICA_01040	GJIOMKFK_04432	HHILILIJ_01035	GJPJKKBK_01034	GHICCBKD_01033	BBNGFLNG_01060	NOACILKJ_01035	LKJDMGHO_01035	HJDCCFAD_01085	MMCDHMLO_01033	CNKBPJFM_01031	NFFEAKCA_01036	BPILNGBG_01033	GFMHJPGA_01034	ODIAFCMG_01056	NKAPDPBJ_01033	ILMOIBHI_01058	ALJJJCHC_01005
group_5224		ferredoxin--NADP(+) reductase	58	58	1	1	9231				746	746	746	BGPILMMK_04943	MCLENGKD_04621	FIFOEAGP_05098	MFLNEMJB_05324	EHAEOCFH_05143	LHGLAMPO_05230	KICHGFOB_05143	KGFCGFJB_05239	OHEKPPBF_02828	NAANONCB_05345	CAOFHLDI_05155	CFNOKLKA_05167	KEBBBKHB_05173	FGDODFED_05375	AOIKADMI_05021	DNIPDMEP_05190	LLCNFCDM_05127	NJFBFICB_04971	KBIBNICA_05311	GJIOMKFK_00191	HHILILIJ_05136	GJPJKKBK_05335	GHICCBKD_05281	BBNGFLNG_05252	NOACILKJ_05224	LKJDMGHO_05119	HJDCCFAD_05251	MMCDHMLO_05263	CNKBPJFM_05201	NFFEAKCA_05220	BPILNGBG_05340	GFMHJPGA_05078	ODIAFCMG_05314	NKAPDPBJ_05105	ILMOIBHI_05193	ALJJJCHC_05223
arcA		two-component system response regulator ArcA	58	58	1	1	6586				716	716	716	BGPILMMK_05444	MCLENGKD_05098	FIFOEAGP_04601	MFLNEMJB_04828	EHAEOCFH_04666	LHGLAMPO_04731	KICHGFOB_04648	KGFCGFJB_04741	OHEKPPBF_02350	NAANONCB_00345	CAOFHLDI_04621	CFNOKLKA_04659	KEBBBKHB_04694	FGDODFED_04871	AOIKADMI_04527	DNIPDMEP_04693	LLCNFCDM_05620	NJFBFICB_05448	KBIBNICA_04811	GJIOMKFK_00690	HHILILIJ_04611	GJPJKKBK_04858	GHICCBKD_04783	BBNGFLNG_04753	NOACILKJ_04745	LKJDMGHO_04625	HJDCCFAD_04773	MMCDHMLO_04761	CNKBPJFM_04705	NFFEAKCA_04727	BPILNGBG_04846	GFMHJPGA_04600	ODIAFCMG_04816	NKAPDPBJ_04608	ILMOIBHI_04697	ALJJJCHC_04691
accD		acetyl-CoA carboxylase, carboxyltransferase subunit beta	58	58	1	1	694				914	914	914	BGPILMMK_03217	MCLENGKD_02919	FIFOEAGP_01502	MFLNEMJB_01582	EHAEOCFH_01518	LHGLAMPO_01516	KICHGFOB_01512	KGFCGFJB_01516	OHEKPPBF_04529	NAANONCB_03642	CAOFHLDI_01580	CFNOKLKA_01519	KEBBBKHB_01516	FGDODFED_01532	AOIKADMI_01510	DNIPDMEP_01538	LLCNFCDM_03331	NJFBFICB_03274	KBIBNICA_01523	GJIOMKFK_03898	HHILILIJ_01557	GJPJKKBK_01514	GHICCBKD_01582	BBNGFLNG_01616	NOACILKJ_01515	LKJDMGHO_01609	HJDCCFAD_01565	MMCDHMLO_01515	CNKBPJFM_01567	NFFEAKCA_01607	BPILNGBG_01518	GFMHJPGA_01514	ODIAFCMG_01608	NKAPDPBJ_01501	ILMOIBHI_01623	ALJJJCHC_01513
speA		biosynthetic arginine decarboxylase	58	58	1	1	7938				1976	1976	1976	BGPILMMK_03868	MCLENGKD_03562	FIFOEAGP_00868	MFLNEMJB_00870	EHAEOCFH_00873	LHGLAMPO_00872	KICHGFOB_00869	KGFCGFJB_00874	OHEKPPBF_03886	NAANONCB_04285	CAOFHLDI_00874	CFNOKLKA_00875	KEBBBKHB_00871	FGDODFED_00883	AOIKADMI_00868	DNIPDMEP_00894	LLCNFCDM_04067	NJFBFICB_03913	KBIBNICA_00875	GJIOMKFK_04597	HHILILIJ_00870	GJPJKKBK_00871	GHICCBKD_00870	BBNGFLNG_00894	NOACILKJ_00871	LKJDMGHO_00872	HJDCCFAD_00922	MMCDHMLO_00869	CNKBPJFM_00867	NFFEAKCA_00873	BPILNGBG_00870	GFMHJPGA_00871	ODIAFCMG_00893	NKAPDPBJ_00869	ILMOIBHI_00895	ALJJJCHC_01168
dnaN		DNA polymerase III subunit beta	58	58	1	1	9462				1100	1100	1100	BGPILMMK_04704	MCLENGKD_04388	FIFOEAGP_00044	MFLNEMJB_00044	EHAEOCFH_00044	LHGLAMPO_00045	KICHGFOB_00044	KGFCGFJB_00044	OHEKPPBF_03060	NAANONCB_05112	CAOFHLDI_00044	CFNOKLKA_00044	KEBBBKHB_00045	FGDODFED_00045	AOIKADMI_00044	DNIPDMEP_00045	LLCNFCDM_04894	NJFBFICB_04741	KBIBNICA_00044	GJIOMKFK_05424	HHILILIJ_00048	GJPJKKBK_00044	GHICCBKD_00044	BBNGFLNG_00044	NOACILKJ_00045	LKJDMGHO_00044	HJDCCFAD_00044	MMCDHMLO_00044	CNKBPJFM_00043	NFFEAKCA_00044	BPILNGBG_00044	GFMHJPGA_00044	ODIAFCMG_00044	NKAPDPBJ_00044	ILMOIBHI_00044	ALJJJCHC_00044
rpsJ		30S ribosomal protein S10	58	58	1	1	9985				311	311	311	BGPILMMK_04240	MCLENGKD_03934	FIFOEAGP_00498	MFLNEMJB_00497	EHAEOCFH_00498	LHGLAMPO_00499	KICHGFOB_00500	KGFCGFJB_00497	OHEKPPBF_03514	NAANONCB_04657	CAOFHLDI_00500	CFNOKLKA_00500	KEBBBKHB_00498	FGDODFED_00511	AOIKADMI_00499	DNIPDMEP_00524	LLCNFCDM_04438	NJFBFICB_04285	KBIBNICA_00503	GJIOMKFK_04968	HHILILIJ_00503	GJPJKKBK_00498	GHICCBKD_00497	BBNGFLNG_00523	NOACILKJ_00499	LKJDMGHO_00500	HJDCCFAD_00498	MMCDHMLO_00497	CNKBPJFM_00498	NFFEAKCA_00500	BPILNGBG_00498	GFMHJPGA_00499	ODIAFCMG_00519	NKAPDPBJ_00499	ILMOIBHI_00524	ALJJJCHC_00498
group_5230		YncE family protein	58	58	1	1	2397				1061	1061	1061	BGPILMMK_01878	MCLENGKD_01913	FIFOEAGP_02723	MFLNEMJB_02994	EHAEOCFH_02644	LHGLAMPO_02786	KICHGFOB_02783	KGFCGFJB_02792	OHEKPPBF_00441	NAANONCB_01875	CAOFHLDI_02804	CFNOKLKA_02800	KEBBBKHB_02667	FGDODFED_02942	AOIKADMI_02670	DNIPDMEP_02761	LLCNFCDM_02004	NJFBFICB_02058	KBIBNICA_02814	GJIOMKFK_02683	HHILILIJ_02795	GJPJKKBK_02719	GHICCBKD_02741	BBNGFLNG_02876	NOACILKJ_02748	LKJDMGHO_02760	HJDCCFAD_02610	MMCDHMLO_02758	CNKBPJFM_02846	NFFEAKCA_02872	BPILNGBG_02802	GFMHJPGA_02698	ODIAFCMG_02948	NKAPDPBJ_02976	ILMOIBHI_02824	ALJJJCHC_02665
ybhQ		Inner membrane protein YbhQ	58	58	1	1	5461				410	410	410	BGPILMMK_00878	MCLENGKD_00595	FIFOEAGP_03741	MFLNEMJB_03976	EHAEOCFH_03794	LHGLAMPO_03824	KICHGFOB_03783	KGFCGFJB_03828	OHEKPPBF_01422	NAANONCB_02961	CAOFHLDI_03759	CFNOKLKA_03786	KEBBBKHB_03822	FGDODFED_03965	AOIKADMI_03651	DNIPDMEP_03815	LLCNFCDM_00963	NJFBFICB_00872	KBIBNICA_03901	GJIOMKFK_01585	HHILILIJ_03755	GJPJKKBK_03984	GHICCBKD_03932	BBNGFLNG_03870	NOACILKJ_03873	LKJDMGHO_03746	HJDCCFAD_03900	MMCDHMLO_03853	CNKBPJFM_03826	NFFEAKCA_03851	BPILNGBG_03958	GFMHJPGA_03729	ODIAFCMG_03901	NKAPDPBJ_03742	ILMOIBHI_03820	ALJJJCHC_03819
group_5232		3-hydroxybenzoate 6-monooxygenase	58	58	1	1	8526				1193	1193	1193	BGPILMMK_03040	MCLENGKD_02744	FIFOEAGP_01680	MFLNEMJB_01759	EHAEOCFH_01696	LHGLAMPO_01692	KICHGFOB_01692	KGFCGFJB_01693	OHEKPPBF_04707	NAANONCB_03466	CAOFHLDI_01756	CFNOKLKA_01695	KEBBBKHB_01694	FGDODFED_01708	AOIKADMI_01688	DNIPDMEP_01716	LLCNFCDM_03153	NJFBFICB_03099	KBIBNICA_01699	GJIOMKFK_03722	HHILILIJ_01736	GJPJKKBK_01692	GHICCBKD_01759	BBNGFLNG_01793	NOACILKJ_01696	LKJDMGHO_01788	HJDCCFAD_01743	MMCDHMLO_01691	CNKBPJFM_01745	NFFEAKCA_01785	BPILNGBG_01700	GFMHJPGA_01692	ODIAFCMG_01789	NKAPDPBJ_01679	ILMOIBHI_01802	ALJJJCHC_01691
tyrA		bifunctional chorismate mutase/prephenate dehydrogenase	58	58	1	1	1145				1121	1121	1121	BGPILMMK_03495	MCLENGKD_03195	FIFOEAGP_01222	MFLNEMJB_01235	EHAEOCFH_01240	LHGLAMPO_01241	KICHGFOB_01238	KGFCGFJB_01241	OHEKPPBF_04252	NAANONCB_03918	CAOFHLDI_01305	CFNOKLKA_01243	KEBBBKHB_01239	FGDODFED_01255	AOIKADMI_01236	DNIPDMEP_01261	LLCNFCDM_03699	NJFBFICB_03549	KBIBNICA_01246	GJIOMKFK_04227	HHILILIJ_01262	GJPJKKBK_01238	GHICCBKD_01234	BBNGFLNG_01265	NOACILKJ_01239	LKJDMGHO_01240	HJDCCFAD_01289	MMCDHMLO_01238	CNKBPJFM_01236	NFFEAKCA_01239	BPILNGBG_01239	GFMHJPGA_01238	ODIAFCMG_01259	NKAPDPBJ_01221	ILMOIBHI_01265	ALJJJCHC_01237
group_5234		hypothetical protein	58	58	1	1	8096				395	395	395	BGPILMMK_03714	MCLENGKD_03408	FIFOEAGP_01023	MFLNEMJB_01025	EHAEOCFH_01027	LHGLAMPO_01028	KICHGFOB_01025	KGFCGFJB_01028	OHEKPPBF_04040	NAANONCB_04131	CAOFHLDI_01030	CFNOKLKA_01029	KEBBBKHB_01026	FGDODFED_01039	AOIKADMI_01024	DNIPDMEP_01048	LLCNFCDM_03913	NJFBFICB_03759	KBIBNICA_01031	GJIOMKFK_04441	HHILILIJ_01026	GJPJKKBK_01025	GHICCBKD_01024	BBNGFLNG_01051	NOACILKJ_01026	LKJDMGHO_01026	HJDCCFAD_01076	MMCDHMLO_01024	CNKBPJFM_01022	NFFEAKCA_01027	BPILNGBG_01024	GFMHJPGA_01025	ODIAFCMG_01047	NKAPDPBJ_01024	ILMOIBHI_01049	ALJJJCHC_01014
group_5235		lipopolysaccharide ABC transporter ATP-binding protein	58	58	1	1	9061				725	725	725	BGPILMMK_04126	MCLENGKD_03820	FIFOEAGP_00612	MFLNEMJB_00613	EHAEOCFH_00615	LHGLAMPO_00615	KICHGFOB_00615	KGFCGFJB_00613	OHEKPPBF_03628	NAANONCB_04543	CAOFHLDI_00616	CFNOKLKA_00614	KEBBBKHB_00612	FGDODFED_00626	AOIKADMI_00614	DNIPDMEP_00638	LLCNFCDM_04322	NJFBFICB_04171	KBIBNICA_00618	GJIOMKFK_04853	HHILILIJ_00614	GJPJKKBK_00612	GHICCBKD_00613	BBNGFLNG_00639	NOACILKJ_00613	LKJDMGHO_00614	HJDCCFAD_00612	MMCDHMLO_00612	CNKBPJFM_00612	NFFEAKCA_00616	BPILNGBG_00612	GFMHJPGA_00613	ODIAFCMG_00635	NKAPDPBJ_00613	ILMOIBHI_00638	ALJJJCHC_00612
diaA		DnaA initiator-associating protein DiaA	58	58	1	1	9011				590	590	590	BGPILMMK_04074	MCLENGKD_03768	FIFOEAGP_00664	MFLNEMJB_00665	EHAEOCFH_00667	LHGLAMPO_00667	KICHGFOB_00667	KGFCGFJB_00665	OHEKPPBF_03680	NAANONCB_04491	CAOFHLDI_00668	CFNOKLKA_00666	KEBBBKHB_00664	FGDODFED_00678	AOIKADMI_00666	DNIPDMEP_00690	LLCNFCDM_04270	NJFBFICB_04119	KBIBNICA_00670	GJIOMKFK_04801	HHILILIJ_00666	GJPJKKBK_00664	GHICCBKD_00665	BBNGFLNG_00691	NOACILKJ_00665	LKJDMGHO_00666	HJDCCFAD_00664	MMCDHMLO_00664	CNKBPJFM_00664	NFFEAKCA_00668	BPILNGBG_00664	GFMHJPGA_00665	ODIAFCMG_00687	NKAPDPBJ_00665	ILMOIBHI_00690	ALJJJCHC_00664
slyB		outer membrane lipoprotein SlyB	58	58	1	1	3995				467	467	467	BGPILMMK_02226	MCLENGKD_02098	FIFOEAGP_02417	MFLNEMJB_02554	EHAEOCFH_02341	LHGLAMPO_02497	KICHGFOB_02484	KGFCGFJB_02439	OHEKPPBF_05380	NAANONCB_01508	CAOFHLDI_03027	CFNOKLKA_03167	KEBBBKHB_02370	FGDODFED_02586	AOIKADMI_02393	DNIPDMEP_02525	LLCNFCDM_02297	NJFBFICB_02432	KBIBNICA_02515	GJIOMKFK_02971	HHILILIJ_02447	GJPJKKBK_02422	GHICCBKD_02556	BBNGFLNG_02576	NOACILKJ_02379	LKJDMGHO_02467	HJDCCFAD_02423	MMCDHMLO_02468	CNKBPJFM_02551	NFFEAKCA_02579	BPILNGBG_02541	GFMHJPGA_02293	ODIAFCMG_02550	NKAPDPBJ_02416	ILMOIBHI_02522	ALJJJCHC_02365
srlD		sorbitol-6-phosphate dehydrogenase	58	58	1	1	8207				779	779	779	BGPILMMK_03606	MCLENGKD_03301	FIFOEAGP_01129	MFLNEMJB_01132	EHAEOCFH_01134	LHGLAMPO_01135	KICHGFOB_01132	KGFCGFJB_01135	OHEKPPBF_04146	NAANONCB_04024	CAOFHLDI_01136	CFNOKLKA_01137	KEBBBKHB_01133	FGDODFED_01146	AOIKADMI_01132	DNIPDMEP_01155	LLCNFCDM_03806	NJFBFICB_03652	KBIBNICA_01138	GJIOMKFK_04334	HHILILIJ_01133	GJPJKKBK_01132	GHICCBKD_01131	BBNGFLNG_01158	NOACILKJ_01133	LKJDMGHO_01133	HJDCCFAD_01183	MMCDHMLO_01132	CNKBPJFM_01129	NFFEAKCA_01132	BPILNGBG_01131	GFMHJPGA_01132	ODIAFCMG_01154	NKAPDPBJ_01130	ILMOIBHI_01156	ALJJJCHC_00907
entH		proofreading thioesterase EntH	58	58	1	1	5918				413	413	413	BGPILMMK_00636	MCLENGKD_00354	FIFOEAGP_03970	MFLNEMJB_04218	EHAEOCFH_04036	LHGLAMPO_04066	KICHGFOB_04025	KGFCGFJB_04067	OHEKPPBF_01666	NAANONCB_03204	CAOFHLDI_04014	CFNOKLKA_04028	KEBBBKHB_04063	FGDODFED_04207	AOIKADMI_03888	DNIPDMEP_04056	LLCNFCDM_00722	NJFBFICB_00628	KBIBNICA_04144	GJIOMKFK_01337	HHILILIJ_03985	GJPJKKBK_04226	GHICCBKD_04174	BBNGFLNG_04118	NOACILKJ_04115	LKJDMGHO_03987	HJDCCFAD_04142	MMCDHMLO_04096	CNKBPJFM_04069	NFFEAKCA_04092	BPILNGBG_04205	GFMHJPGA_03970	ODIAFCMG_04143	NKAPDPBJ_03971	ILMOIBHI_04064	ALJJJCHC_04061
nhaA		Na+/H+ antiporter NhaA	58	58	1	1	6570				1166	1166	1166	BGPILMMK_00015	MCLENGKD_05114	FIFOEAGP_04585	MFLNEMJB_04812	EHAEOCFH_04650	LHGLAMPO_04715	KICHGFOB_04632	KGFCGFJB_04725	OHEKPPBF_02334	NAANONCB_00361	CAOFHLDI_04605	CFNOKLKA_04643	KEBBBKHB_04678	FGDODFED_04855	AOIKADMI_04511	DNIPDMEP_04677	LLCNFCDM_00103	NJFBFICB_00015	KBIBNICA_04795	GJIOMKFK_00706	HHILILIJ_04595	GJPJKKBK_04842	GHICCBKD_04767	BBNGFLNG_04737	NOACILKJ_04729	LKJDMGHO_04609	HJDCCFAD_04757	MMCDHMLO_04745	CNKBPJFM_04689	NFFEAKCA_04711	BPILNGBG_04830	GFMHJPGA_04584	ODIAFCMG_04800	NKAPDPBJ_04592	ILMOIBHI_04681	ALJJJCHC_04675
pal		peptidoglycan-associated lipoprotein Pal	58	58	1	1	4979				521	521	521	BGPILMMK_00784	MCLENGKD_00501	FIFOEAGP_03824	MFLNEMJB_04072	EHAEOCFH_03889	LHGLAMPO_03920	KICHGFOB_03880	KGFCGFJB_03921	OHEKPPBF_01519	NAANONCB_03057	CAOFHLDI_03867	CFNOKLKA_03881	KEBBBKHB_03916	FGDODFED_04061	AOIKADMI_03742	DNIPDMEP_03910	LLCNFCDM_00868	NJFBFICB_00777	KBIBNICA_03998	GJIOMKFK_01483	HHILILIJ_03837	GJPJKKBK_04079	GHICCBKD_04028	BBNGFLNG_03970	NOACILKJ_03968	LKJDMGHO_03841	HJDCCFAD_03995	MMCDHMLO_03950	CNKBPJFM_03923	NFFEAKCA_03946	BPILNGBG_04058	GFMHJPGA_03823	ODIAFCMG_03997	NKAPDPBJ_03825	ILMOIBHI_03918	ALJJJCHC_03914
group_5242		6-phospho-beta-glucosidase	58	58	1	1	8195				1424	1424	1424	BGPILMMK_03617	MCLENGKD_03312	FIFOEAGP_01118	MFLNEMJB_01121	EHAEOCFH_01123	LHGLAMPO_01124	KICHGFOB_01121	KGFCGFJB_01124	OHEKPPBF_04135	NAANONCB_04035	CAOFHLDI_01125	CFNOKLKA_01126	KEBBBKHB_01122	FGDODFED_01135	AOIKADMI_01120	DNIPDMEP_01144	LLCNFCDM_03817	NJFBFICB_03663	KBIBNICA_01127	GJIOMKFK_04345	HHILILIJ_01122	GJPJKKBK_01121	GHICCBKD_01120	BBNGFLNG_01147	NOACILKJ_01122	LKJDMGHO_01122	HJDCCFAD_01172	MMCDHMLO_01121	CNKBPJFM_01118	NFFEAKCA_01121	BPILNGBG_01120	GFMHJPGA_01121	ODIAFCMG_01143	NKAPDPBJ_01119	ILMOIBHI_01145	ALJJJCHC_00918
rpiA		ribose-5-phosphate isomerase RpiA	58	58	1	1	7969				659	659	659	BGPILMMK_03839	MCLENGKD_03533	FIFOEAGP_00897	MFLNEMJB_00900	EHAEOCFH_00902	LHGLAMPO_00903	KICHGFOB_00898	KGFCGFJB_00903	OHEKPPBF_03915	NAANONCB_04256	CAOFHLDI_00903	CFNOKLKA_00904	KEBBBKHB_00900	FGDODFED_00914	AOIKADMI_00897	DNIPDMEP_00923	LLCNFCDM_04038	NJFBFICB_03884	KBIBNICA_00906	GJIOMKFK_04566	HHILILIJ_00899	GJPJKKBK_00900	GHICCBKD_00900	BBNGFLNG_00924	NOACILKJ_00900	LKJDMGHO_00901	HJDCCFAD_00951	MMCDHMLO_00899	CNKBPJFM_00896	NFFEAKCA_00902	BPILNGBG_00899	GFMHJPGA_00900	ODIAFCMG_00922	NKAPDPBJ_00898	ILMOIBHI_00924	ALJJJCHC_01139
galT		galactose-1-phosphate uridylyltransferase	58	58	1	1	4989				1046	1046	1046	BGPILMMK_00800	MCLENGKD_00517	FIFOEAGP_03808	MFLNEMJB_04056	EHAEOCFH_03873	LHGLAMPO_03904	KICHGFOB_03864	KGFCGFJB_03906	OHEKPPBF_01501	NAANONCB_03041	CAOFHLDI_03852	CFNOKLKA_03865	KEBBBKHB_03900	FGDODFED_04046	AOIKADMI_03726	DNIPDMEP_03894	LLCNFCDM_00884	NJFBFICB_00793	KBIBNICA_03982	GJIOMKFK_01499	HHILILIJ_03822	GJPJKKBK_04063	GHICCBKD_04012	BBNGFLNG_03954	NOACILKJ_03952	LKJDMGHO_03825	HJDCCFAD_03979	MMCDHMLO_03932	CNKBPJFM_03907	NFFEAKCA_03930	BPILNGBG_04042	GFMHJPGA_03807	ODIAFCMG_03981	NKAPDPBJ_03809	ILMOIBHI_03902	ALJJJCHC_03898
group_5245		MFS transporter	58	58	1	1	5338				1148	1148	1148	BGPILMMK_00995	MCLENGKD_00806	FIFOEAGP_03625	MFLNEMJB_03859	EHAEOCFH_03677	LHGLAMPO_03708	KICHGFOB_03621	KGFCGFJB_03676	OHEKPPBF_01305	NAANONCB_02748	CAOFHLDI_03646	CFNOKLKA_03669	KEBBBKHB_03705	FGDODFED_03770	AOIKADMI_03535	DNIPDMEP_03699	LLCNFCDM_01079	NJFBFICB_01085	KBIBNICA_03706	GJIOMKFK_01756	HHILILIJ_03639	GJPJKKBK_03867	GHICCBKD_03800	BBNGFLNG_03754	NOACILKJ_03720	LKJDMGHO_03630	HJDCCFAD_03747	MMCDHMLO_03722	CNKBPJFM_03710	NFFEAKCA_03735	BPILNGBG_03822	GFMHJPGA_03612	ODIAFCMG_03785	NKAPDPBJ_03626	ILMOIBHI_03705	ALJJJCHC_03702
hemD		uroporphyrinogen-III synthase	58	58	1	1	9366				740	740	740	BGPILMMK_04810	MCLENGKD_04494	FIFOEAGP_05225	MFLNEMJB_05450	EHAEOCFH_05269	LHGLAMPO_05356	KICHGFOB_05269	KGFCGFJB_05365	OHEKPPBF_02954	NAANONCB_05218	CAOFHLDI_05280	CFNOKLKA_05293	KEBBBKHB_05299	FGDODFED_05502	AOIKADMI_05146	DNIPDMEP_05316	LLCNFCDM_05000	NJFBFICB_04845	KBIBNICA_05438	GJIOMKFK_00064	HHILILIJ_05263	GJPJKKBK_05461	GHICCBKD_05407	BBNGFLNG_05378	NOACILKJ_05350	LKJDMGHO_05246	HJDCCFAD_05377	MMCDHMLO_05389	CNKBPJFM_05367	NFFEAKCA_05346	BPILNGBG_05466	GFMHJPGA_05204	ODIAFCMG_05440	NKAPDPBJ_05232	ILMOIBHI_05319	ALJJJCHC_05349
allA		ureidoglycolate lyase	58	58	1	1	5995				482	482	482	BGPILMMK_00564	MCLENGKD_00282	FIFOEAGP_04043	MFLNEMJB_04291	EHAEOCFH_04108	LHGLAMPO_04139	KICHGFOB_04097	KGFCGFJB_04140	OHEKPPBF_01739	NAANONCB_03277	CAOFHLDI_04087	CFNOKLKA_04101	KEBBBKHB_04136	FGDODFED_04280	AOIKADMI_03960	DNIPDMEP_04128	LLCNFCDM_00649	NJFBFICB_00556	KBIBNICA_04218	GJIOMKFK_01264	HHILILIJ_04058	GJPJKKBK_04298	GHICCBKD_04247	BBNGFLNG_04190	NOACILKJ_04187	LKJDMGHO_04060	HJDCCFAD_04215	MMCDHMLO_04169	CNKBPJFM_04141	NFFEAKCA_04165	BPILNGBG_04277	GFMHJPGA_04042	ODIAFCMG_04215	NKAPDPBJ_04044	ILMOIBHI_04136	ALJJJCHC_04133
group_5248		quercetin 2,3-dioxygenase	58	58	1	1	9880				695	695	695	BGPILMMK_04346	MCLENGKD_04037	FIFOEAGP_00395	MFLNEMJB_00394	EHAEOCFH_00395	LHGLAMPO_00396	KICHGFOB_00397	KGFCGFJB_00394	OHEKPPBF_03411	NAANONCB_04760	CAOFHLDI_00396	CFNOKLKA_00397	KEBBBKHB_00395	FGDODFED_00408	AOIKADMI_00396	DNIPDMEP_00421	LLCNFCDM_04541	NJFBFICB_04388	KBIBNICA_00400	GJIOMKFK_05071	HHILILIJ_00400	GJPJKKBK_00395	GHICCBKD_00394	BBNGFLNG_00420	NOACILKJ_00396	LKJDMGHO_00397	HJDCCFAD_00395	MMCDHMLO_00394	CNKBPJFM_00395	NFFEAKCA_00397	BPILNGBG_00395	GFMHJPGA_00396	ODIAFCMG_00416	NKAPDPBJ_00396	ILMOIBHI_00421	ALJJJCHC_00395
group_5249		transcriptional regulator MntR	58	58	1	1	5435				467	467	467	BGPILMMK_00905	MCLENGKD_00621	FIFOEAGP_03715	MFLNEMJB_03950	EHAEOCFH_03768	LHGLAMPO_03798	KICHGFOB_03757	KGFCGFJB_03802	OHEKPPBF_01396	NAANONCB_02935	CAOFHLDI_03733	CFNOKLKA_03760	KEBBBKHB_03796	FGDODFED_03939	AOIKADMI_03625	DNIPDMEP_03789	LLCNFCDM_00989	NJFBFICB_00898	KBIBNICA_03875	GJIOMKFK_01611	HHILILIJ_03729	GJPJKKBK_03958	GHICCBKD_03906	BBNGFLNG_03844	NOACILKJ_03847	LKJDMGHO_03720	HJDCCFAD_03874	MMCDHMLO_03827	CNKBPJFM_03800	NFFEAKCA_03825	BPILNGBG_03932	GFMHJPGA_03703	ODIAFCMG_03875	NKAPDPBJ_03716	ILMOIBHI_03794	ALJJJCHC_03793
ychE		NAAT family transporter YchE	58	58	1	1	4810				647	647	647	BGPILMMK_01628	MCLENGKD_01431	FIFOEAGP_02972	MFLNEMJB_03244	EHAEOCFH_02955	LHGLAMPO_03103	KICHGFOB_03030	KGFCGFJB_03052	OHEKPPBF_00580	NAANONCB_02121	CAOFHLDI_02496	CFNOKLKA_02555	KEBBBKHB_02983	FGDODFED_03167	AOIKADMI_02915	DNIPDMEP_03065	LLCNFCDM_01697	NJFBFICB_01816	KBIBNICA_03040	GJIOMKFK_02365	HHILILIJ_03052	GJPJKKBK_03144	GHICCBKD_03189	BBNGFLNG_03117	NOACILKJ_02989	LKJDMGHO_03008	HJDCCFAD_03029	MMCDHMLO_03076	CNKBPJFM_03091	NFFEAKCA_03119	BPILNGBG_03212	GFMHJPGA_02834	ODIAFCMG_03153	NKAPDPBJ_02717	ILMOIBHI_03071	ALJJJCHC_02979
ccmD		heme exporter protein CcmD	58	58	1	1	8591				209	209	209	BGPILMMK_03103	MCLENGKD_02806	FIFOEAGP_01618	MFLNEMJB_01696	EHAEOCFH_01634	LHGLAMPO_01630	KICHGFOB_01629	KGFCGFJB_01631	OHEKPPBF_04645	NAANONCB_03528	CAOFHLDI_01694	CFNOKLKA_01633	KEBBBKHB_01632	FGDODFED_01646	AOIKADMI_01626	DNIPDMEP_01654	LLCNFCDM_03215	NJFBFICB_03161	KBIBNICA_01637	GJIOMKFK_03784	HHILILIJ_01673	GJPJKKBK_01630	GHICCBKD_01696	BBNGFLNG_01730	NOACILKJ_01634	LKJDMGHO_01726	HJDCCFAD_01681	MMCDHMLO_01629	CNKBPJFM_01683	NFFEAKCA_01723	BPILNGBG_01634	GFMHJPGA_01630	ODIAFCMG_01727	NKAPDPBJ_01617	ILMOIBHI_01740	ALJJJCHC_01629
proS		proline--tRNA ligase	58	58	1	1	6388				1718	1718	1718	BGPILMMK_00193	MCLENGKD_05291	FIFOEAGP_04408	MFLNEMJB_04635	EHAEOCFH_04473	LHGLAMPO_04538	KICHGFOB_04455	KGFCGFJB_04548	OHEKPPBF_02104	NAANONCB_00538	CAOFHLDI_04428	CFNOKLKA_04466	KEBBBKHB_04501	FGDODFED_04678	AOIKADMI_04333	DNIPDMEP_04500	LLCNFCDM_00281	NJFBFICB_00192	KBIBNICA_04618	GJIOMKFK_00883	HHILILIJ_04415	GJPJKKBK_04665	GHICCBKD_04590	BBNGFLNG_04560	NOACILKJ_04552	LKJDMGHO_04432	HJDCCFAD_04580	MMCDHMLO_04568	CNKBPJFM_04512	NFFEAKCA_04533	BPILNGBG_04653	GFMHJPGA_04407	ODIAFCMG_04622	NKAPDPBJ_04415	ILMOIBHI_04504	ALJJJCHC_04498
fimG		type 1 fimbriae minor subunit FimG	58	58	1	1	6680				503	503	503	BGPILMMK_05357	MCLENGKD_05011	FIFOEAGP_04690	MFLNEMJB_04916	EHAEOCFH_04753	LHGLAMPO_04818	KICHGFOB_04735	KGFCGFJB_04828	OHEKPPBF_02437	NAANONCB_00257	CAOFHLDI_04710	CFNOKLKA_04746	KEBBBKHB_04782	FGDODFED_04959	AOIKADMI_04614	DNIPDMEP_04780	LLCNFCDM_05533	NJFBFICB_05363	KBIBNICA_04898	GJIOMKFK_00602	HHILILIJ_04698	GJPJKKBK_04945	GHICCBKD_04871	BBNGFLNG_04840	NOACILKJ_04832	LKJDMGHO_04712	HJDCCFAD_04860	MMCDHMLO_04848	CNKBPJFM_04795	NFFEAKCA_04814	BPILNGBG_04933	GFMHJPGA_04687	ODIAFCMG_04903	NKAPDPBJ_04697	ILMOIBHI_04783	ALJJJCHC_04778
group_5254		hypothetical protein	58	58	1	1	8905				398	398	398	BGPILMMK_05242	MCLENGKD_04900	FIFOEAGP_04799	MFLNEMJB_05027	EHAEOCFH_04864	LHGLAMPO_04935	KICHGFOB_04846	KGFCGFJB_04940	OHEKPPBF_02548	NAANONCB_00146	CAOFHLDI_04811	CFNOKLKA_04888	KEBBBKHB_04893	FGDODFED_05075	AOIKADMI_04725	DNIPDMEP_04893	LLCNFCDM_05422	NJFBFICB_05252	KBIBNICA_05014	GJIOMKFK_00486	HHILILIJ_04810	GJPJKKBK_05056	GHICCBKD_04982	BBNGFLNG_04952	NOACILKJ_04943	LKJDMGHO_04823	HJDCCFAD_04971	MMCDHMLO_04967	CNKBPJFM_04904	NFFEAKCA_04925	BPILNGBG_05044	GFMHJPGA_04798	ODIAFCMG_05014	NKAPDPBJ_04806	ILMOIBHI_04895	ALJJJCHC_04889
ribE_2		6,7-dimethyl-8-ribityllumazine synthase	58	58	1	1	6095				470	470	470	BGPILMMK_00466	MCLENGKD_00185	FIFOEAGP_04140	MFLNEMJB_04387	EHAEOCFH_04205	LHGLAMPO_04236	KICHGFOB_04193	KGFCGFJB_04237	OHEKPPBF_01836	NAANONCB_00804	CAOFHLDI_04183	CFNOKLKA_04198	KEBBBKHB_04233	FGDODFED_04378	AOIKADMI_04057	DNIPDMEP_04226	LLCNFCDM_00551	NJFBFICB_00459	KBIBNICA_04315	GJIOMKFK_01167	HHILILIJ_04155	GJPJKKBK_04395	GHICCBKD_04344	BBNGFLNG_04286	NOACILKJ_04284	LKJDMGHO_04158	HJDCCFAD_04312	MMCDHMLO_04266	CNKBPJFM_04238	NFFEAKCA_04262	BPILNGBG_04374	GFMHJPGA_04139	ODIAFCMG_04312	NKAPDPBJ_04141	ILMOIBHI_04233	ALJJJCHC_04230
yciH		stress response translation initiation inhibitor YciH	58	58	1	1	1729				326	326	326	BGPILMMK_01745	MCLENGKD_01601	FIFOEAGP_02858	MFLNEMJB_02791	EHAEOCFH_02844	LHGLAMPO_02653	KICHGFOB_02916	KGFCGFJB_02604	OHEKPPBF_00128	NAANONCB_01673	CAOFHLDI_02609	CFNOKLKA_03001	KEBBBKHB_02869	FGDODFED_02810	AOIKADMI_02801	DNIPDMEP_02893	LLCNFCDM_01870	NJFBFICB_02266	KBIBNICA_02682	GJIOMKFK_02816	HHILILIJ_03009	GJPJKKBK_02979	GHICCBKD_03074	BBNGFLNG_03008	NOACILKJ_02546	LKJDMGHO_02894	HJDCCFAD_02915	MMCDHMLO_02626	CNKBPJFM_02715	NFFEAKCA_03006	BPILNGBG_03042	GFMHJPGA_02455	ODIAFCMG_02716	NKAPDPBJ_03111	ILMOIBHI_02957	ALJJJCHC_02867
kefF		glutathione-regulated potassium-efflux system oxidoreductase KefF	58	58	1	1	6536				530	530	530	BGPILMMK_00047	MCLENGKD_05145	FIFOEAGP_04554	MFLNEMJB_04781	EHAEOCFH_04619	LHGLAMPO_04684	KICHGFOB_04601	KGFCGFJB_04694	OHEKPPBF_02303	NAANONCB_00392	CAOFHLDI_04574	CFNOKLKA_04612	KEBBBKHB_04647	FGDODFED_04824	AOIKADMI_04479	DNIPDMEP_04646	LLCNFCDM_00135	NJFBFICB_00046	KBIBNICA_04764	GJIOMKFK_00737	HHILILIJ_04565	GJPJKKBK_04811	GHICCBKD_04736	BBNGFLNG_04706	NOACILKJ_04698	LKJDMGHO_04578	HJDCCFAD_04726	MMCDHMLO_04714	CNKBPJFM_04658	NFFEAKCA_04679	BPILNGBG_04799	GFMHJPGA_04553	ODIAFCMG_04769	NKAPDPBJ_04561	ILMOIBHI_04650	ALJJJCHC_04644
group_5258		CMD domain-containing protein	58	58	1	1	1735				1127	1127	1127	BGPILMMK_01751	MCLENGKD_01607	FIFOEAGP_02852	MFLNEMJB_02797	EHAEOCFH_02838	LHGLAMPO_02659	KICHGFOB_02910	KGFCGFJB_02610	OHEKPPBF_00134	NAANONCB_01679	CAOFHLDI_02616	CFNOKLKA_02995	KEBBBKHB_02863	FGDODFED_02816	AOIKADMI_02795	DNIPDMEP_02887	LLCNFCDM_01877	NJFBFICB_02260	KBIBNICA_02688	GJIOMKFK_02810	HHILILIJ_03003	GJPJKKBK_02973	GHICCBKD_03068	BBNGFLNG_03002	NOACILKJ_02552	LKJDMGHO_02887	HJDCCFAD_02909	MMCDHMLO_02632	CNKBPJFM_02721	NFFEAKCA_02999	BPILNGBG_03036	GFMHJPGA_02461	ODIAFCMG_02722	NKAPDPBJ_03105	ILMOIBHI_02951	ALJJJCHC_02861
oppF		murein tripeptide/oligopeptide ABC transporter ATP binding protein OppF	58	58	1	1	4803				1004	1004	1004	BGPILMMK_01635	MCLENGKD_01438	FIFOEAGP_02965	MFLNEMJB_03237	EHAEOCFH_02948	LHGLAMPO_03096	KICHGFOB_03023	KGFCGFJB_03045	OHEKPPBF_00573	NAANONCB_02114	CAOFHLDI_02503	CFNOKLKA_02562	KEBBBKHB_02976	FGDODFED_03160	AOIKADMI_02908	DNIPDMEP_03058	LLCNFCDM_01704	NJFBFICB_01822	KBIBNICA_03033	GJIOMKFK_02372	HHILILIJ_03045	GJPJKKBK_03137	GHICCBKD_03182	BBNGFLNG_03110	NOACILKJ_02982	LKJDMGHO_03001	HJDCCFAD_03022	MMCDHMLO_03069	CNKBPJFM_03084	NFFEAKCA_03112	BPILNGBG_03205	GFMHJPGA_02827	ODIAFCMG_03146	NKAPDPBJ_02724	ILMOIBHI_03064	ALJJJCHC_02972
group_5262		hypothetical protein	58	58	1	1	9482				347	347	347	BGPILMMK_04685	MCLENGKD_04369	FIFOEAGP_00063	MFLNEMJB_00063	EHAEOCFH_00063	LHGLAMPO_00064	KICHGFOB_00063	KGFCGFJB_00063	OHEKPPBF_03079	NAANONCB_05093	CAOFHLDI_00063	CFNOKLKA_00063	KEBBBKHB_00064	FGDODFED_00064	AOIKADMI_00063	DNIPDMEP_00064	LLCNFCDM_04875	NJFBFICB_04722	KBIBNICA_00063	GJIOMKFK_05405	HHILILIJ_00067	GJPJKKBK_00063	GHICCBKD_00063	BBNGFLNG_00063	NOACILKJ_00064	LKJDMGHO_00063	HJDCCFAD_00063	MMCDHMLO_00063	CNKBPJFM_00062	NFFEAKCA_00063	BPILNGBG_00063	GFMHJPGA_00063	ODIAFCMG_00063	NKAPDPBJ_00063	ILMOIBHI_00063	ALJJJCHC_00063
nagD		ribonucleotide monophosphatase NagD	58	58	1	1	5849				752	752	752	BGPILMMK_00711	MCLENGKD_00429	FIFOEAGP_03895	MFLNEMJB_04143	EHAEOCFH_03961	LHGLAMPO_03991	KICHGFOB_03951	KGFCGFJB_03992	OHEKPPBF_01591	NAANONCB_03129	CAOFHLDI_03939	CFNOKLKA_03953	KEBBBKHB_03988	FGDODFED_04132	AOIKADMI_03813	DNIPDMEP_03981	LLCNFCDM_00797	NJFBFICB_00703	KBIBNICA_04069	GJIOMKFK_01412	HHILILIJ_03910	GJPJKKBK_04151	GHICCBKD_04099	BBNGFLNG_04043	NOACILKJ_04040	LKJDMGHO_03912	HJDCCFAD_04067	MMCDHMLO_04021	CNKBPJFM_03994	NFFEAKCA_04017	BPILNGBG_04130	GFMHJPGA_03895	ODIAFCMG_04068	NKAPDPBJ_03896	ILMOIBHI_03989	ALJJJCHC_03986
putP		sodium/proline symporter PutP	58	58	1	1	7631				1508	1508	1508	BGPILMMK_01174	MCLENGKD_01071	FIFOEAGP_03444	MFLNEMJB_03681	EHAEOCFH_03406	LHGLAMPO_03528	KICHGFOB_03440	KGFCGFJB_03494	OHEKPPBF_01032	NAANONCB_02476	CAOFHLDI_02046	CFNOKLKA_02104	KEBBBKHB_03434	FGDODFED_03596	AOIKADMI_03357	DNIPDMEP_03514	LLCNFCDM_01262	NJFBFICB_01353	KBIBNICA_03527	GJIOMKFK_01937	HHILILIJ_03466	GJPJKKBK_03596	GHICCBKD_03621	BBNGFLNG_03570	NOACILKJ_03443	LKJDMGHO_03448	HJDCCFAD_03476	MMCDHMLO_03503	CNKBPJFM_03529	NFFEAKCA_03554	BPILNGBG_03642	GFMHJPGA_03339	ODIAFCMG_03604	NKAPDPBJ_03444	ILMOIBHI_03523	ALJJJCHC_03430
mutH		DNA mismatch repair endonuclease MutH	58	58	1	1	8074				689	689	689	BGPILMMK_03739	MCLENGKD_03433	FIFOEAGP_00998	MFLNEMJB_01000	EHAEOCFH_01002	LHGLAMPO_01003	KICHGFOB_01000	KGFCGFJB_01003	OHEKPPBF_04015	NAANONCB_04156	CAOFHLDI_01005	CFNOKLKA_01004	KEBBBKHB_01001	FGDODFED_01014	AOIKADMI_00999	DNIPDMEP_01023	LLCNFCDM_03938	NJFBFICB_03784	KBIBNICA_01006	GJIOMKFK_04466	HHILILIJ_01001	GJPJKKBK_01000	GHICCBKD_00999	BBNGFLNG_01026	NOACILKJ_01001	LKJDMGHO_01001	HJDCCFAD_01051	MMCDHMLO_00999	CNKBPJFM_00997	NFFEAKCA_01002	BPILNGBG_00999	GFMHJPGA_01000	ODIAFCMG_01022	NKAPDPBJ_00999	ILMOIBHI_01024	ALJJJCHC_01039
hemG		menaquinone-dependent protoporphyrinogen IX dehydrogenase	58	58	1	1	9319				545	545	545	BGPILMMK_04855	MCLENGKD_04539	FIFOEAGP_05180	MFLNEMJB_05405	EHAEOCFH_05224	LHGLAMPO_05311	KICHGFOB_05224	KGFCGFJB_05320	OHEKPPBF_02909	NAANONCB_05263	CAOFHLDI_05235	CFNOKLKA_05248	KEBBBKHB_05254	FGDODFED_05457	AOIKADMI_05101	DNIPDMEP_05271	LLCNFCDM_05045	NJFBFICB_04889	KBIBNICA_05393	GJIOMKFK_00109	HHILILIJ_05218	GJPJKKBK_05416	GHICCBKD_05362	BBNGFLNG_05333	NOACILKJ_05305	LKJDMGHO_05201	HJDCCFAD_05332	MMCDHMLO_05344	CNKBPJFM_05322	NFFEAKCA_05301	BPILNGBG_05421	GFMHJPGA_05159	ODIAFCMG_05395	NKAPDPBJ_05187	ILMOIBHI_05274	ALJJJCHC_05304
group_5267		AgaS family sugar isomerase	58	58	1	1	7734				1154	1154	1154	BGPILMMK_03921	MCLENGKD_03751	FIFOEAGP_00681	MFLNEMJB_00681	EHAEOCFH_00684	LHGLAMPO_00684	KICHGFOB_00682	KGFCGFJB_00682	OHEKPPBF_03697	NAANONCB_04477	CAOFHLDI_00682	CFNOKLKA_00683	KEBBBKHB_00681	FGDODFED_00695	AOIKADMI_00681	DNIPDMEP_00705	LLCNFCDM_04255	NJFBFICB_04102	KBIBNICA_00687	GJIOMKFK_04784	HHILILIJ_00683	GJPJKKBK_00681	GHICCBKD_00681	BBNGFLNG_00706	NOACILKJ_00682	LKJDMGHO_00682	HJDCCFAD_00681	MMCDHMLO_00681	CNKBPJFM_00678	NFFEAKCA_00683	BPILNGBG_00681	GFMHJPGA_00682	ODIAFCMG_00704	NKAPDPBJ_00682	ILMOIBHI_00705	ALJJJCHC_00681
rppH		RNA pyrophosphohydrolase	58	58	1	1	8076				530	530	530	BGPILMMK_03737	MCLENGKD_03431	FIFOEAGP_01000	MFLNEMJB_01002	EHAEOCFH_01004	LHGLAMPO_01005	KICHGFOB_01002	KGFCGFJB_01005	OHEKPPBF_04017	NAANONCB_04154	CAOFHLDI_01007	CFNOKLKA_01006	KEBBBKHB_01003	FGDODFED_01016	AOIKADMI_01001	DNIPDMEP_01025	LLCNFCDM_03936	NJFBFICB_03782	KBIBNICA_01008	GJIOMKFK_04464	HHILILIJ_01003	GJPJKKBK_01002	GHICCBKD_01001	BBNGFLNG_01028	NOACILKJ_01003	LKJDMGHO_01003	HJDCCFAD_01053	MMCDHMLO_01001	CNKBPJFM_00999	NFFEAKCA_01004	BPILNGBG_01001	GFMHJPGA_01002	ODIAFCMG_01024	NKAPDPBJ_01001	ILMOIBHI_01026	ALJJJCHC_01037
fliL		flagellar basal body-associated protein FliL	58	58	1	1	3626				464	464	464	BGPILMMK_02694	MCLENGKD_02404	FIFOEAGP_02081	MFLNEMJB_02221	EHAEOCFH_02034	LHGLAMPO_02163	KICHGFOB_02149	KGFCGFJB_02103	OHEKPPBF_05043	NAANONCB_01176	CAOFHLDI_03444	CFNOKLKA_03502	KEBBBKHB_02033	FGDODFED_02194	AOIKADMI_02059	DNIPDMEP_02171	LLCNFCDM_02634	NJFBFICB_02767	KBIBNICA_02180	GJIOMKFK_03305	HHILILIJ_02091	GJPJKKBK_02025	GHICCBKD_02223	BBNGFLNG_02242	NOACILKJ_02038	LKJDMGHO_02161	HJDCCFAD_02086	MMCDHMLO_02132	CNKBPJFM_02215	NFFEAKCA_02244	BPILNGBG_02206	GFMHJPGA_01958	ODIAFCMG_02215	NKAPDPBJ_02079	ILMOIBHI_02188	ALJJJCHC_02028
rplA		50S ribosomal protein L1	58	58	1	1	8688				704	704	704	BGPILMMK_05010	MCLENGKD_04688	FIFOEAGP_05032	MFLNEMJB_05258	EHAEOCFH_05076	LHGLAMPO_05164	KICHGFOB_05077	KGFCGFJB_05173	OHEKPPBF_02761	NAANONCB_05412	CAOFHLDI_05087	CFNOKLKA_05100	KEBBBKHB_05106	FGDODFED_05309	AOIKADMI_04955	DNIPDMEP_05124	LLCNFCDM_05193	NJFBFICB_05040	KBIBNICA_05244	GJIOMKFK_00257	HHILILIJ_05070	GJPJKKBK_05268	GHICCBKD_05215	BBNGFLNG_05186	NOACILKJ_05157	LKJDMGHO_05053	HJDCCFAD_05184	MMCDHMLO_05197	CNKBPJFM_05135	NFFEAKCA_05154	BPILNGBG_05274	GFMHJPGA_05011	ODIAFCMG_05247	NKAPDPBJ_05039	ILMOIBHI_05126	ALJJJCHC_05102
yggT		osmotic shock tolerance protein YggT	58	58	1	1	7924				566	566	566	BGPILMMK_03880	MCLENGKD_03574	FIFOEAGP_00856	MFLNEMJB_00858	EHAEOCFH_00861	LHGLAMPO_00860	KICHGFOB_00857	KGFCGFJB_00862	OHEKPPBF_03874	NAANONCB_04297	CAOFHLDI_00862	CFNOKLKA_00863	KEBBBKHB_00859	FGDODFED_00871	AOIKADMI_00857	DNIPDMEP_00882	LLCNFCDM_04079	NJFBFICB_03925	KBIBNICA_00863	GJIOMKFK_04609	HHILILIJ_00858	GJPJKKBK_00859	GHICCBKD_00858	BBNGFLNG_00882	NOACILKJ_00859	LKJDMGHO_00860	HJDCCFAD_00910	MMCDHMLO_00857	CNKBPJFM_00855	NFFEAKCA_00861	BPILNGBG_00858	GFMHJPGA_00859	ODIAFCMG_00881	NKAPDPBJ_00857	ILMOIBHI_00883	ALJJJCHC_01180
trxB		thioredoxin-disulfide reductase	58	58	1	1	5348				965	965	965	BGPILMMK_00985	MCLENGKD_00796	FIFOEAGP_03635	MFLNEMJB_03869	EHAEOCFH_03687	LHGLAMPO_03718	KICHGFOB_03631	KGFCGFJB_03686	OHEKPPBF_01315	NAANONCB_02758	CAOFHLDI_03656	CFNOKLKA_03679	KEBBBKHB_03715	FGDODFED_03780	AOIKADMI_03545	DNIPDMEP_03709	LLCNFCDM_01069	NJFBFICB_01075	KBIBNICA_03716	GJIOMKFK_01746	HHILILIJ_03650	GJPJKKBK_03877	GHICCBKD_03810	BBNGFLNG_03764	NOACILKJ_03730	LKJDMGHO_03640	HJDCCFAD_03757	MMCDHMLO_03732	CNKBPJFM_03720	NFFEAKCA_03745	BPILNGBG_03832	GFMHJPGA_03622	ODIAFCMG_03795	NKAPDPBJ_03636	ILMOIBHI_03715	ALJJJCHC_03712
group_5275		transcriptional regulator CadC	58	58	1	1	8858				1538	1538	1538	BGPILMMK_05191	MCLENGKD_04849	FIFOEAGP_04850	MFLNEMJB_05078	EHAEOCFH_04915	LHGLAMPO_04986	KICHGFOB_04897	KGFCGFJB_04992	OHEKPPBF_02599	NAANONCB_00096	CAOFHLDI_04862	CFNOKLKA_04939	KEBBBKHB_04944	FGDODFED_05130	AOIKADMI_04776	DNIPDMEP_04944	LLCNFCDM_05371	NJFBFICB_05201	KBIBNICA_05065	GJIOMKFK_00435	HHILILIJ_04861	GJPJKKBK_05107	GHICCBKD_05033	BBNGFLNG_05003	NOACILKJ_04994	LKJDMGHO_04874	HJDCCFAD_05022	MMCDHMLO_05018	CNKBPJFM_04955	NFFEAKCA_04976	BPILNGBG_05095	GFMHJPGA_04849	ODIAFCMG_05065	NKAPDPBJ_04857	ILMOIBHI_04946	ALJJJCHC_04940
lpxH		UDP-2,3-diacylglucosamine diphosphatase	58	58	1	1	5974				722	722	722	BGPILMMK_00583	MCLENGKD_00301	FIFOEAGP_04023	MFLNEMJB_04272	EHAEOCFH_04089	LHGLAMPO_04120	KICHGFOB_04078	KGFCGFJB_04120	OHEKPPBF_01720	NAANONCB_03258	CAOFHLDI_04067	CFNOKLKA_04082	KEBBBKHB_04117	FGDODFED_04261	AOIKADMI_03941	DNIPDMEP_04109	LLCNFCDM_00668	NJFBFICB_00575	KBIBNICA_04199	GJIOMKFK_01283	HHILILIJ_04040	GJPJKKBK_04279	GHICCBKD_04228	BBNGFLNG_04171	NOACILKJ_04168	LKJDMGHO_04041	HJDCCFAD_04196	MMCDHMLO_04150	CNKBPJFM_04122	NFFEAKCA_04146	BPILNGBG_04258	GFMHJPGA_04023	ODIAFCMG_04196	NKAPDPBJ_04024	ILMOIBHI_04117	ALJJJCHC_04114
group_5277		type 1 fimbrial protein	58	58	1	1	6897				311	311	311	BGPILMMK_01321	MCLENGKD_01123	FIFOEAGP_03295	MFLNEMJB_03535	EHAEOCFH_03262	LHGLAMPO_03393	KICHGFOB_03336	KGFCGFJB_03346	OHEKPPBF_00887	NAANONCB_02424	CAOFHLDI_02100	CFNOKLKA_02249	KEBBBKHB_03290	FGDODFED_03460	AOIKADMI_03222	DNIPDMEP_03367	LLCNFCDM_01411	NJFBFICB_01501	KBIBNICA_03390	GJIOMKFK_02073	HHILILIJ_03323	GJPJKKBK_03451	GHICCBKD_03480	BBNGFLNG_03421	NOACILKJ_03295	LKJDMGHO_03296	HJDCCFAD_03331	MMCDHMLO_03368	CNKBPJFM_03393	NFFEAKCA_03405	BPILNGBG_03498	GFMHJPGA_03192	ODIAFCMG_03458	NKAPDPBJ_03293	ILMOIBHI_03376	ALJJJCHC_03286
group_5278		hypothetical protein	58	58	1	1	8925				557	557	557	BGPILMMK_05262	MCLENGKD_04920	FIFOEAGP_04779	MFLNEMJB_05007	EHAEOCFH_04844	LHGLAMPO_04915	KICHGFOB_04826	KGFCGFJB_04920	OHEKPPBF_02528	NAANONCB_00166	CAOFHLDI_04791	CFNOKLKA_04868	KEBBBKHB_04873	FGDODFED_05055	AOIKADMI_04705	DNIPDMEP_04872	LLCNFCDM_05442	NJFBFICB_05272	KBIBNICA_04994	GJIOMKFK_00506	HHILILIJ_04790	GJPJKKBK_05036	GHICCBKD_04962	BBNGFLNG_04932	NOACILKJ_04923	LKJDMGHO_04803	HJDCCFAD_04951	MMCDHMLO_04947	CNKBPJFM_04884	NFFEAKCA_04905	BPILNGBG_05024	GFMHJPGA_04778	ODIAFCMG_04994	NKAPDPBJ_04786	ILMOIBHI_04875	ALJJJCHC_04869
flgL		flagellar hook-filament junction protein FlgL	58	58	1	1	6858				953	953	953	BGPILMMK_01359	MCLENGKD_01161	FIFOEAGP_03257	MFLNEMJB_03497	EHAEOCFH_03224	LHGLAMPO_03355	KICHGFOB_03298	KGFCGFJB_03308	OHEKPPBF_00849	NAANONCB_02386	CAOFHLDI_02138	CFNOKLKA_02287	KEBBBKHB_03252	FGDODFED_03422	AOIKADMI_03184	DNIPDMEP_03329	LLCNFCDM_01449	NJFBFICB_01539	KBIBNICA_03296	GJIOMKFK_02111	HHILILIJ_03285	GJPJKKBK_03413	GHICCBKD_03441	BBNGFLNG_03383	NOACILKJ_03257	LKJDMGHO_03258	HJDCCFAD_03293	MMCDHMLO_03330	CNKBPJFM_03355	NFFEAKCA_03367	BPILNGBG_03460	GFMHJPGA_03154	ODIAFCMG_03420	NKAPDPBJ_03255	ILMOIBHI_03338	ALJJJCHC_03248
rssA		patatin-like phospholipase RssA	58	58	1	1	4816				944	944	944	BGPILMMK_01622	MCLENGKD_01425	FIFOEAGP_02978	MFLNEMJB_03250	EHAEOCFH_02961	LHGLAMPO_03109	KICHGFOB_03036	KGFCGFJB_03058	OHEKPPBF_00586	NAANONCB_02127	CAOFHLDI_02490	CFNOKLKA_02549	KEBBBKHB_02989	FGDODFED_03173	AOIKADMI_02921	DNIPDMEP_03071	LLCNFCDM_01691	NJFBFICB_01810	KBIBNICA_03046	GJIOMKFK_02359	HHILILIJ_03058	GJPJKKBK_03150	GHICCBKD_03195	BBNGFLNG_03123	NOACILKJ_02995	LKJDMGHO_03014	HJDCCFAD_03035	MMCDHMLO_03082	CNKBPJFM_03097	NFFEAKCA_03125	BPILNGBG_03218	GFMHJPGA_02840	ODIAFCMG_03159	NKAPDPBJ_02711	ILMOIBHI_03077	ALJJJCHC_02985
yjdN		VOC family metalloprotein YjdN	58	58	1	1	8829				443	443	443	BGPILMMK_05163	MCLENGKD_04821	FIFOEAGP_04878	MFLNEMJB_05106	EHAEOCFH_04943	LHGLAMPO_05014	KICHGFOB_04925	KGFCGFJB_05020	OHEKPPBF_02627	NAANONCB_00068	CAOFHLDI_04891	CFNOKLKA_04967	KEBBBKHB_04972	FGDODFED_05158	AOIKADMI_04804	DNIPDMEP_04972	LLCNFCDM_05343	NJFBFICB_05173	KBIBNICA_05093	GJIOMKFK_00407	HHILILIJ_04889	GJPJKKBK_05135	GHICCBKD_05061	BBNGFLNG_05031	NOACILKJ_05022	LKJDMGHO_04902	HJDCCFAD_05050	MMCDHMLO_05046	CNKBPJFM_04983	NFFEAKCA_05004	BPILNGBG_05123	GFMHJPGA_04877	ODIAFCMG_05093	NKAPDPBJ_04885	ILMOIBHI_04975	ALJJJCHC_04968
group_5282		UTRA domain-containing protein	58	58	1	1	9300				710	710	710	BGPILMMK_04883	MCLENGKD_04562	FIFOEAGP_05157	MFLNEMJB_05382	EHAEOCFH_05201	LHGLAMPO_05288	KICHGFOB_05201	KGFCGFJB_05297	OHEKPPBF_02886	NAANONCB_05286	CAOFHLDI_05214	CFNOKLKA_05225	KEBBBKHB_05231	FGDODFED_05434	AOIKADMI_05079	DNIPDMEP_05248	LLCNFCDM_05068	NJFBFICB_04912	KBIBNICA_05370	GJIOMKFK_00132	HHILILIJ_05195	GJPJKKBK_05393	GHICCBKD_05339	BBNGFLNG_05310	NOACILKJ_05282	LKJDMGHO_05177	HJDCCFAD_05309	MMCDHMLO_05321	CNKBPJFM_05299	NFFEAKCA_05278	BPILNGBG_05398	GFMHJPGA_05136	ODIAFCMG_05372	NKAPDPBJ_05164	ILMOIBHI_05251	ALJJJCHC_05281
group_5283		YebC/PmpR family DNA-binding transcriptional regulator	58	58	1	1	3739				740	740	740	BGPILMMK_02521	MCLENGKD_02328	FIFOEAGP_02186	MFLNEMJB_02326	EHAEOCFH_02110	LHGLAMPO_02268	KICHGFOB_02254	KGFCGFJB_02209	OHEKPPBF_05149	NAANONCB_01281	CAOFHLDI_03256	CFNOKLKA_03396	KEBBBKHB_02139	FGDODFED_02301	AOIKADMI_02164	DNIPDMEP_02297	LLCNFCDM_02527	NJFBFICB_02661	KBIBNICA_02285	GJIOMKFK_03200	HHILILIJ_02216	GJPJKKBK_02191	GHICCBKD_02328	BBNGFLNG_02349	NOACILKJ_02148	LKJDMGHO_02236	HJDCCFAD_02192	MMCDHMLO_02237	CNKBPJFM_02321	NFFEAKCA_02351	BPILNGBG_02314	GFMHJPGA_02064	ODIAFCMG_02319	NKAPDPBJ_02184	ILMOIBHI_02293	ALJJJCHC_02134
group_5284		YjbQ family protein	58	58	1	1	8772				416	416	416	BGPILMMK_05108	MCLENGKD_04768	FIFOEAGP_04934	MFLNEMJB_05159	EHAEOCFH_04996	LHGLAMPO_05067	KICHGFOB_04979	KGFCGFJB_05073	OHEKPPBF_02680	NAANONCB_00015	CAOFHLDI_04944	CFNOKLKA_05020	KEBBBKHB_05025	FGDODFED_05211	AOIKADMI_04858	DNIPDMEP_05025	LLCNFCDM_05290	NJFBFICB_05120	KBIBNICA_05146	GJIOMKFK_00354	HHILILIJ_04942	GJPJKKBK_05188	GHICCBKD_05114	BBNGFLNG_05087	NOACILKJ_05076	LKJDMGHO_04955	HJDCCFAD_05104	MMCDHMLO_05099	CNKBPJFM_05037	NFFEAKCA_05057	BPILNGBG_05176	GFMHJPGA_04930	ODIAFCMG_05146	NKAPDPBJ_04941	ILMOIBHI_05028	ALJJJCHC_05021
group_5285		hypothetical protein	58	58	1	1	8704				590	590	590	BGPILMMK_05026	MCLENGKD_04704	FIFOEAGP_05016	MFLNEMJB_05242	EHAEOCFH_05060	LHGLAMPO_05148	KICHGFOB_05061	KGFCGFJB_05157	OHEKPPBF_02745	NAANONCB_05428	CAOFHLDI_05071	CFNOKLKA_05084	KEBBBKHB_05090	FGDODFED_05293	AOIKADMI_04939	DNIPDMEP_05108	LLCNFCDM_05209	NJFBFICB_05056	KBIBNICA_05228	GJIOMKFK_00273	HHILILIJ_05054	GJPJKKBK_05252	GHICCBKD_05199	BBNGFLNG_05170	NOACILKJ_05141	LKJDMGHO_05037	HJDCCFAD_05168	MMCDHMLO_05181	CNKBPJFM_05119	NFFEAKCA_05138	BPILNGBG_05258	GFMHJPGA_04995	ODIAFCMG_05230	NKAPDPBJ_05023	ILMOIBHI_05110	ALJJJCHC_05086
group_5286		toxin-activating lysine-acyltransferase	58	58	1	1	6993				515	515	515	BGPILMMK_05463	MCLENGKD_05391	FIFOEAGP_05324	MFLNEMJB_05529	EHAEOCFH_05363	LHGLAMPO_05439	KICHGFOB_05348	KGFCGFJB_05444	OHEKPPBF_05554	NAANONCB_05522	CAOFHLDI_05454	CFNOKLKA_05408	KEBBBKHB_05393	FGDODFED_05591	AOIKADMI_05242	DNIPDMEP_05470	LLCNFCDM_00001	NJFBFICB_05487	KBIBNICA_05517	GJIOMKFK_05615	HHILILIJ_05400	GJPJKKBK_05540	GHICCBKD_05488	BBNGFLNG_05505	NOACILKJ_05429	LKJDMGHO_05399	HJDCCFAD_05459	MMCDHMLO_05471	CNKBPJFM_05446	NFFEAKCA_05425	BPILNGBG_05545	GFMHJPGA_05296	ODIAFCMG_05634	NKAPDPBJ_05311	ILMOIBHI_05499	ALJJJCHC_05443
group_5287		amino acid ABC transporter substrate-binding protein	58	58	1	1	9127				1025	1025	1025	BGPILMMK_04187	MCLENGKD_03881	FIFOEAGP_00551	MFLNEMJB_00551	EHAEOCFH_00551	LHGLAMPO_00553	KICHGFOB_00553	KGFCGFJB_00552	OHEKPPBF_03567	NAANONCB_04604	CAOFHLDI_00553	CFNOKLKA_00553	KEBBBKHB_00551	FGDODFED_00565	AOIKADMI_00552	DNIPDMEP_00577	LLCNFCDM_04383	NJFBFICB_04232	KBIBNICA_00557	GJIOMKFK_04914	HHILILIJ_00558	GJPJKKBK_00551	GHICCBKD_00551	BBNGFLNG_00577	NOACILKJ_00552	LKJDMGHO_00553	HJDCCFAD_00551	MMCDHMLO_00551	CNKBPJFM_00551	NFFEAKCA_00555	BPILNGBG_00551	GFMHJPGA_00552	ODIAFCMG_00574	NKAPDPBJ_00552	ILMOIBHI_00577	ALJJJCHC_00551
rsmF		16S rRNA (cytosine(1407)-C(5))-methyltransferase RsmF	58	58	1	1	3774				1520	1520	1520	BGPILMMK_02425	MCLENGKD_02296	FIFOEAGP_02218	MFLNEMJB_02358	EHAEOCFH_02142	LHGLAMPO_02300	KICHGFOB_02286	KGFCGFJB_02241	OHEKPPBF_05181	NAANONCB_01313	CAOFHLDI_03224	CFNOKLKA_03364	KEBBBKHB_02171	FGDODFED_02333	AOIKADMI_02196	DNIPDMEP_02329	LLCNFCDM_02495	NJFBFICB_02630	KBIBNICA_02317	GJIOMKFK_03168	HHILILIJ_02248	GJPJKKBK_02223	GHICCBKD_02360	BBNGFLNG_02381	NOACILKJ_02180	LKJDMGHO_02268	HJDCCFAD_02224	MMCDHMLO_02269	CNKBPJFM_02353	NFFEAKCA_02383	BPILNGBG_02346	GFMHJPGA_02096	ODIAFCMG_02351	NKAPDPBJ_02216	ILMOIBHI_02325	ALJJJCHC_02166
emtA		membrane-bound lytic murein transglycosylase EmtA	58	58	1	1	4865				611	611	611	BGPILMMK_01573	MCLENGKD_01376	FIFOEAGP_03026	MFLNEMJB_03300	EHAEOCFH_03010	LHGLAMPO_03145	KICHGFOB_03086	KGFCGFJB_03105	OHEKPPBF_00635	NAANONCB_02174	CAOFHLDI_02443	CFNOKLKA_02502	KEBBBKHB_03038	FGDODFED_03210	AOIKADMI_02971	DNIPDMEP_03120	LLCNFCDM_01657	NJFBFICB_01760	KBIBNICA_03083	GJIOMKFK_02322	HHILILIJ_03108	GJPJKKBK_03198	GHICCBKD_03245	BBNGFLNG_03171	NOACILKJ_03043	LKJDMGHO_03048	HJDCCFAD_03081	MMCDHMLO_03118	CNKBPJFM_03145	NFFEAKCA_03159	BPILNGBG_03265	GFMHJPGA_02887	ODIAFCMG_03208	NKAPDPBJ_02663	ILMOIBHI_03127	ALJJJCHC_03034
escT_1		type III secretion system LEE export apparatus protein EscT	58	58	1	1	9521				776	776	776	BGPILMMK_04650	MCLENGKD_04334	FIFOEAGP_00099	MFLNEMJB_00098	EHAEOCFH_00098	LHGLAMPO_00099	KICHGFOB_00098	KGFCGFJB_00098	OHEKPPBF_03114	NAANONCB_05058	CAOFHLDI_00100	CFNOKLKA_00098	KEBBBKHB_00099	FGDODFED_00099	AOIKADMI_00099	DNIPDMEP_00099	LLCNFCDM_04840	NJFBFICB_04687	KBIBNICA_00099	GJIOMKFK_05369	HHILILIJ_00102	GJPJKKBK_00098	GHICCBKD_00098	BBNGFLNG_00099	NOACILKJ_00099	LKJDMGHO_00098	HJDCCFAD_00098	MMCDHMLO_00098	CNKBPJFM_00097	NFFEAKCA_00098	BPILNGBG_00098	GFMHJPGA_00099	ODIAFCMG_00098	NKAPDPBJ_00100	ILMOIBHI_00098	ALJJJCHC_00098
citD		citrate lyase acyl carrier protein	58	58	1	1	5896				296	296	296	BGPILMMK_00657	MCLENGKD_00375	FIFOEAGP_03949	MFLNEMJB_04197	EHAEOCFH_04015	LHGLAMPO_04045	KICHGFOB_04004	KGFCGFJB_04046	OHEKPPBF_01645	NAANONCB_03183	CAOFHLDI_03993	CFNOKLKA_04007	KEBBBKHB_04042	FGDODFED_04186	AOIKADMI_03867	DNIPDMEP_04035	LLCNFCDM_00743	NJFBFICB_00649	KBIBNICA_04123	GJIOMKFK_01358	HHILILIJ_03964	GJPJKKBK_04205	GHICCBKD_04153	BBNGFLNG_04097	NOACILKJ_04094	LKJDMGHO_03966	HJDCCFAD_04121	MMCDHMLO_04075	CNKBPJFM_04048	NFFEAKCA_04071	BPILNGBG_04184	GFMHJPGA_03949	ODIAFCMG_04122	NKAPDPBJ_03950	ILMOIBHI_04043	ALJJJCHC_04040
nikD		nickel import ATP-binding protein NikD	58	58	1	1	9818				764	764	764	BGPILMMK_04405	MCLENGKD_04095	FIFOEAGP_00337	MFLNEMJB_00336	EHAEOCFH_00337	LHGLAMPO_00338	KICHGFOB_00339	KGFCGFJB_00336	OHEKPPBF_03353	NAANONCB_04818	CAOFHLDI_00338	CFNOKLKA_00339	KEBBBKHB_00337	FGDODFED_00350	AOIKADMI_00338	DNIPDMEP_00361	LLCNFCDM_04601	NJFBFICB_04446	KBIBNICA_00342	GJIOMKFK_05129	HHILILIJ_00341	GJPJKKBK_00337	GHICCBKD_00336	BBNGFLNG_00362	NOACILKJ_00338	LKJDMGHO_00337	HJDCCFAD_00337	MMCDHMLO_00336	CNKBPJFM_00337	NFFEAKCA_00337	BPILNGBG_00337	GFMHJPGA_00338	ODIAFCMG_00358	NKAPDPBJ_00338	ILMOIBHI_00360	ALJJJCHC_00337
mlaF		phospholipid ABC transporter ATP-binding protein MlaF	58	58	1	1	9055				809	809	809	BGPILMMK_04120	MCLENGKD_03814	FIFOEAGP_00618	MFLNEMJB_00619	EHAEOCFH_00621	LHGLAMPO_00621	KICHGFOB_00621	KGFCGFJB_00619	OHEKPPBF_03634	NAANONCB_04537	CAOFHLDI_00622	CFNOKLKA_00620	KEBBBKHB_00618	FGDODFED_00632	AOIKADMI_00620	DNIPDMEP_00644	LLCNFCDM_04316	NJFBFICB_04165	KBIBNICA_00624	GJIOMKFK_04847	HHILILIJ_00620	GJPJKKBK_00618	GHICCBKD_00619	BBNGFLNG_00645	NOACILKJ_00619	LKJDMGHO_00620	HJDCCFAD_00618	MMCDHMLO_00618	CNKBPJFM_00618	NFFEAKCA_00622	BPILNGBG_00618	GFMHJPGA_00619	ODIAFCMG_00641	NKAPDPBJ_00619	ILMOIBHI_00644	ALJJJCHC_00618
yceG		cell division protein YceG	58	58	1	1	6844				1022	1022	1022	BGPILMMK_01372	MCLENGKD_01174	FIFOEAGP_03244	MFLNEMJB_03484	EHAEOCFH_03211	LHGLAMPO_03342	KICHGFOB_03285	KGFCGFJB_03295	OHEKPPBF_00836	NAANONCB_02373	CAOFHLDI_02151	CFNOKLKA_02300	KEBBBKHB_03239	FGDODFED_03409	AOIKADMI_03171	DNIPDMEP_03316	LLCNFCDM_01462	NJFBFICB_01552	KBIBNICA_03283	GJIOMKFK_02124	HHILILIJ_03272	GJPJKKBK_03400	GHICCBKD_03428	BBNGFLNG_03370	NOACILKJ_03244	LKJDMGHO_03245	HJDCCFAD_03280	MMCDHMLO_03317	CNKBPJFM_03342	NFFEAKCA_03354	BPILNGBG_03447	GFMHJPGA_03141	ODIAFCMG_03407	NKAPDPBJ_03242	ILMOIBHI_03325	ALJJJCHC_03235
group_5299		antitoxin	58	58	1	1	5185				191	191	191	BGPILMMK_01076	MCLENGKD_00887	FIFOEAGP_03544	MFLNEMJB_03777	EHAEOCFH_03596	LHGLAMPO_03627	KICHGFOB_03540	KGFCGFJB_03594	OHEKPPBF_01225	NAANONCB_02667	CAOFHLDI_03522	CFNOKLKA_03588	KEBBBKHB_03624	FGDODFED_03689	AOIKADMI_03454	DNIPDMEP_03616	LLCNFCDM_01161	NJFBFICB_01166	KBIBNICA_03625	GJIOMKFK_01837	HHILILIJ_03557	GJPJKKBK_03786	GHICCBKD_03718	BBNGFLNG_03672	NOACILKJ_03639	LKJDMGHO_03548	HJDCCFAD_03666	MMCDHMLO_03601	CNKBPJFM_03629	NFFEAKCA_03653	BPILNGBG_03741	GFMHJPGA_03531	ODIAFCMG_03704	NKAPDPBJ_03545	ILMOIBHI_03623	ALJJJCHC_03621
inaA		lipopolysaccharide kinase InaA	58	58	1	1	8626				650	650	650	BGPILMMK_03138	MCLENGKD_02840	FIFOEAGP_01584	MFLNEMJB_01662	EHAEOCFH_01600	LHGLAMPO_01596	KICHGFOB_01595	KGFCGFJB_01596	OHEKPPBF_04611	NAANONCB_03562	CAOFHLDI_01659	CFNOKLKA_01599	KEBBBKHB_01598	FGDODFED_01612	AOIKADMI_01592	DNIPDMEP_01620	LLCNFCDM_03249	NJFBFICB_03195	KBIBNICA_01603	GJIOMKFK_03818	HHILILIJ_01639	GJPJKKBK_01596	GHICCBKD_01662	BBNGFLNG_01696	NOACILKJ_01600	LKJDMGHO_01692	HJDCCFAD_01647	MMCDHMLO_01595	CNKBPJFM_01649	NFFEAKCA_01689	BPILNGBG_01600	GFMHJPGA_01596	ODIAFCMG_01691	NKAPDPBJ_01583	ILMOIBHI_01705	ALJJJCHC_01595
yobA		CopC domain-containing protein YobA	58	58	1	1	3766				374	374	374	BGPILMMK_02493	MCLENGKD_02302	FIFOEAGP_02212	MFLNEMJB_02352	EHAEOCFH_02136	LHGLAMPO_02294	KICHGFOB_02280	KGFCGFJB_02235	OHEKPPBF_05175	NAANONCB_01307	CAOFHLDI_03230	CFNOKLKA_03370	KEBBBKHB_02165	FGDODFED_02327	AOIKADMI_02190	DNIPDMEP_02323	LLCNFCDM_02501	NJFBFICB_02636	KBIBNICA_02311	GJIOMKFK_03174	HHILILIJ_02242	GJPJKKBK_02217	GHICCBKD_02354	BBNGFLNG_02375	NOACILKJ_02174	LKJDMGHO_02262	HJDCCFAD_02218	MMCDHMLO_02263	CNKBPJFM_02347	NFFEAKCA_02377	BPILNGBG_02340	GFMHJPGA_02090	ODIAFCMG_02345	NKAPDPBJ_02210	ILMOIBHI_02319	ALJJJCHC_02160
group_5302		NCS2 family permease	58	58	1	1	9501				365	365	365	BGPILMMK_04668	MCLENGKD_04352	FIFOEAGP_00081	MFLNEMJB_00080	EHAEOCFH_00080	LHGLAMPO_00081	KICHGFOB_00080	KGFCGFJB_00080	OHEKPPBF_03096	NAANONCB_05076	CAOFHLDI_00081	CFNOKLKA_00080	KEBBBKHB_00081	FGDODFED_00081	AOIKADMI_00081	DNIPDMEP_00081	LLCNFCDM_04858	NJFBFICB_04705	KBIBNICA_00081	GJIOMKFK_05387	HHILILIJ_00084	GJPJKKBK_00080	GHICCBKD_00080	BBNGFLNG_00081	NOACILKJ_00081	LKJDMGHO_00080	HJDCCFAD_00080	MMCDHMLO_00080	CNKBPJFM_00080	NFFEAKCA_00080	BPILNGBG_00080	GFMHJPGA_00081	ODIAFCMG_00080	NKAPDPBJ_00082	ILMOIBHI_00080	ALJJJCHC_00080
dacC		serine-type D-Ala-D-Ala carboxypeptidase	58	58	1	1	5408				1202	1202	1202	BGPILMMK_00931	MCLENGKD_00647	FIFOEAGP_03689	MFLNEMJB_03924	EHAEOCFH_03742	LHGLAMPO_03772	KICHGFOB_03728	KGFCGFJB_03776	OHEKPPBF_01370	NAANONCB_02909	CAOFHLDI_03709	CFNOKLKA_03734	KEBBBKHB_03770	FGDODFED_03913	AOIKADMI_03599	DNIPDMEP_03763	LLCNFCDM_01015	NJFBFICB_00924	KBIBNICA_03849	GJIOMKFK_01692	HHILILIJ_03704	GJPJKKBK_03932	GHICCBKD_03880	BBNGFLNG_03818	NOACILKJ_03821	LKJDMGHO_03694	HJDCCFAD_03848	MMCDHMLO_03801	CNKBPJFM_03774	NFFEAKCA_03799	BPILNGBG_03906	GFMHJPGA_03677	ODIAFCMG_03849	NKAPDPBJ_03690	ILMOIBHI_03768	ALJJJCHC_03767
group_5304		LysR family transcriptional regulator	58	58	1	1	6380				914	914	914	BGPILMMK_00207	MCLENGKD_05305	FIFOEAGP_04394	MFLNEMJB_04621	EHAEOCFH_04459	LHGLAMPO_04524	KICHGFOB_04441	KGFCGFJB_04534	OHEKPPBF_02090	NAANONCB_00552	CAOFHLDI_04414	CFNOKLKA_04452	KEBBBKHB_04487	FGDODFED_04664	AOIKADMI_04319	DNIPDMEP_04486	LLCNFCDM_00295	NJFBFICB_00206	KBIBNICA_04604	GJIOMKFK_00897	HHILILIJ_04401	GJPJKKBK_04651	GHICCBKD_04576	BBNGFLNG_04546	NOACILKJ_04538	LKJDMGHO_04418	HJDCCFAD_04566	MMCDHMLO_04554	CNKBPJFM_04498	NFFEAKCA_04519	BPILNGBG_04639	GFMHJPGA_04393	ODIAFCMG_04608	NKAPDPBJ_04401	ILMOIBHI_04490	ALJJJCHC_04484
group_5305		YheV family putative metal-binding protein	58	58	1	1	9970				200	200	200	BGPILMMK_04256	MCLENGKD_03949	FIFOEAGP_00483	MFLNEMJB_00482	EHAEOCFH_00483	LHGLAMPO_00484	KICHGFOB_00485	KGFCGFJB_00482	OHEKPPBF_03499	NAANONCB_04672	CAOFHLDI_00485	CFNOKLKA_00485	KEBBBKHB_00483	FGDODFED_00496	AOIKADMI_00484	DNIPDMEP_00509	LLCNFCDM_04453	NJFBFICB_04300	KBIBNICA_00488	GJIOMKFK_04983	HHILILIJ_00488	GJPJKKBK_00483	GHICCBKD_00482	BBNGFLNG_00508	NOACILKJ_00484	LKJDMGHO_00485	HJDCCFAD_00483	MMCDHMLO_00482	CNKBPJFM_00483	NFFEAKCA_00485	BPILNGBG_00483	GFMHJPGA_00484	ODIAFCMG_00504	NKAPDPBJ_00484	ILMOIBHI_00509	ALJJJCHC_00483
folX		dihydroneopterin triphosphate 2'-epimerase	58	58	1	1	680				362	362	362	BGPILMMK_03204	MCLENGKD_02906	FIFOEAGP_01515	MFLNEMJB_01595	EHAEOCFH_01531	LHGLAMPO_01529	KICHGFOB_01525	KGFCGFJB_01529	OHEKPPBF_04542	NAANONCB_03629	CAOFHLDI_01593	CFNOKLKA_01532	KEBBBKHB_01529	FGDODFED_01545	AOIKADMI_01523	DNIPDMEP_01551	LLCNFCDM_03318	NJFBFICB_03261	KBIBNICA_01536	GJIOMKFK_03885	HHILILIJ_01570	GJPJKKBK_01527	GHICCBKD_01595	BBNGFLNG_01629	NOACILKJ_01528	LKJDMGHO_01622	HJDCCFAD_01578	MMCDHMLO_01528	CNKBPJFM_01580	NFFEAKCA_01620	BPILNGBG_01531	GFMHJPGA_01527	ODIAFCMG_01621	NKAPDPBJ_01514	ILMOIBHI_01636	ALJJJCHC_01526
group_5307		hypothetical protein	58	58	1	1	6202				863	863	863	BGPILMMK_00364	MCLENGKD_00084	FIFOEAGP_04241	MFLNEMJB_04489	EHAEOCFH_04307	LHGLAMPO_04337	KICHGFOB_04294	KGFCGFJB_04339	OHEKPPBF_01938	NAANONCB_00704	CAOFHLDI_04284	CFNOKLKA_04300	KEBBBKHB_04335	FGDODFED_04479	AOIKADMI_04159	DNIPDMEP_04328	LLCNFCDM_00450	NJFBFICB_00358	KBIBNICA_04417	GJIOMKFK_01066	HHILILIJ_04257	GJPJKKBK_04497	GHICCBKD_04446	BBNGFLNG_04389	NOACILKJ_04386	LKJDMGHO_04260	HJDCCFAD_04414	MMCDHMLO_04367	CNKBPJFM_04339	NFFEAKCA_04364	BPILNGBG_04477	GFMHJPGA_04241	ODIAFCMG_04414	NKAPDPBJ_04243	ILMOIBHI_04335	ALJJJCHC_04332
arsR		arsenical resistance operon transcriptional regulator ArsR	58	58	1	1	9788				353	353	353	BGPILMMK_04435	MCLENGKD_04124	FIFOEAGP_00308	MFLNEMJB_00307	EHAEOCFH_00308	LHGLAMPO_00310	KICHGFOB_00310	KGFCGFJB_00307	OHEKPPBF_03324	NAANONCB_04847	CAOFHLDI_00309	CFNOKLKA_00310	KEBBBKHB_00308	FGDODFED_00322	AOIKADMI_00309	DNIPDMEP_00332	LLCNFCDM_04630	NJFBFICB_04475	KBIBNICA_00314	GJIOMKFK_05157	HHILILIJ_00312	GJPJKKBK_00308	GHICCBKD_00307	BBNGFLNG_00333	NOACILKJ_00309	LKJDMGHO_00308	HJDCCFAD_00308	MMCDHMLO_00308	CNKBPJFM_00308	NFFEAKCA_00308	BPILNGBG_00308	GFMHJPGA_00309	ODIAFCMG_00330	NKAPDPBJ_00309	ILMOIBHI_00331	ALJJJCHC_00308
group_5309		HAAAP family serine/threonine permease	58	58	1	1	8107				1289	1289	1289	BGPILMMK_03703	MCLENGKD_03397	FIFOEAGP_01034	MFLNEMJB_01036	EHAEOCFH_01038	LHGLAMPO_01039	KICHGFOB_01036	KGFCGFJB_01039	OHEKPPBF_04051	NAANONCB_04120	CAOFHLDI_01041	CFNOKLKA_01040	KEBBBKHB_01037	FGDODFED_01050	AOIKADMI_01035	DNIPDMEP_01059	LLCNFCDM_03902	NJFBFICB_03748	KBIBNICA_01042	GJIOMKFK_04430	HHILILIJ_01037	GJPJKKBK_01036	GHICCBKD_01035	BBNGFLNG_01062	NOACILKJ_01037	LKJDMGHO_01037	HJDCCFAD_01087	MMCDHMLO_01035	CNKBPJFM_01033	NFFEAKCA_01038	BPILNGBG_01035	GFMHJPGA_01036	ODIAFCMG_01058	NKAPDPBJ_01035	ILMOIBHI_01060	ALJJJCHC_01003
odhB		2-oxoglutarate dehydrogenase complex dihydrolipoyllysine-residue succinyltransferase	58	58	1	1	4955				1217	1217	1217	BGPILMMK_00760	MCLENGKD_00477	FIFOEAGP_03848	MFLNEMJB_04096	EHAEOCFH_03913	LHGLAMPO_03944	KICHGFOB_03904	KGFCGFJB_03945	OHEKPPBF_01543	NAANONCB_03081	CAOFHLDI_03891	CFNOKLKA_03905	KEBBBKHB_03940	FGDODFED_04085	AOIKADMI_03766	DNIPDMEP_03934	LLCNFCDM_00844	NJFBFICB_00753	KBIBNICA_04022	GJIOMKFK_01459	HHILILIJ_03861	GJPJKKBK_04103	GHICCBKD_04052	BBNGFLNG_03994	NOACILKJ_03992	LKJDMGHO_03865	HJDCCFAD_04019	MMCDHMLO_03974	CNKBPJFM_03947	NFFEAKCA_03970	BPILNGBG_04082	GFMHJPGA_03847	ODIAFCMG_04021	NKAPDPBJ_03849	ILMOIBHI_03942	ALJJJCHC_03938
group_5311		UDP-N-acetylenolpyruvoylglucosamine reductase	58	58	1	1	8681				1028	1028	1028	BGPILMMK_04999	MCLENGKD_04677	FIFOEAGP_05043	MFLNEMJB_05269	EHAEOCFH_05087	LHGLAMPO_05175	KICHGFOB_05088	KGFCGFJB_05184	OHEKPPBF_02772	NAANONCB_05401	CAOFHLDI_05098	CFNOKLKA_05111	KEBBBKHB_05117	FGDODFED_05320	AOIKADMI_04966	DNIPDMEP_05135	LLCNFCDM_05182	NJFBFICB_05029	KBIBNICA_05255	GJIOMKFK_00246	HHILILIJ_05081	GJPJKKBK_05279	GHICCBKD_05226	BBNGFLNG_05197	NOACILKJ_05168	LKJDMGHO_05064	HJDCCFAD_05195	MMCDHMLO_05208	CNKBPJFM_05146	NFFEAKCA_05165	BPILNGBG_05285	GFMHJPGA_05022	ODIAFCMG_05258	NKAPDPBJ_05050	ILMOIBHI_05137	ALJJJCHC_05113
group_5312		L-tartrate/succinate antiporter	58	58	1	1	7808				1463	1463	1463	BGPILMMK_03992	MCLENGKD_03680	FIFOEAGP_00751	MFLNEMJB_00753	EHAEOCFH_00755	LHGLAMPO_00755	KICHGFOB_00754	KGFCGFJB_00756	OHEKPPBF_03768	NAANONCB_04350	CAOFHLDI_00754	CFNOKLKA_00757	KEBBBKHB_00752	FGDODFED_00766	AOIKADMI_00752	DNIPDMEP_00776	LLCNFCDM_04184	NJFBFICB_04031	KBIBNICA_00758	GJIOMKFK_04714	HHILILIJ_00755	GJPJKKBK_00752	GHICCBKD_00753	BBNGFLNG_00777	NOACILKJ_00753	LKJDMGHO_00753	HJDCCFAD_00804	MMCDHMLO_00752	CNKBPJFM_00749	NFFEAKCA_00754	BPILNGBG_00752	GFMHJPGA_00753	ODIAFCMG_00775	NKAPDPBJ_00752	ILMOIBHI_00776	ALJJJCHC_00752
xerC		tyrosine recombinase XerC	58	58	1	1	9359				896	896	896	BGPILMMK_04817	MCLENGKD_04501	FIFOEAGP_05218	MFLNEMJB_05443	EHAEOCFH_05262	LHGLAMPO_05349	KICHGFOB_05262	KGFCGFJB_05358	OHEKPPBF_02947	NAANONCB_05225	CAOFHLDI_05273	CFNOKLKA_05286	KEBBBKHB_05292	FGDODFED_05495	AOIKADMI_05139	DNIPDMEP_05309	LLCNFCDM_05007	NJFBFICB_04852	KBIBNICA_05431	GJIOMKFK_00071	HHILILIJ_05256	GJPJKKBK_05454	GHICCBKD_05400	BBNGFLNG_05371	NOACILKJ_05343	LKJDMGHO_05239	HJDCCFAD_05370	MMCDHMLO_05382	CNKBPJFM_05360	NFFEAKCA_05339	BPILNGBG_05459	GFMHJPGA_05197	ODIAFCMG_05433	NKAPDPBJ_05225	ILMOIBHI_05312	ALJJJCHC_05342
yhcO		putative protein YhcO	58	58	1	1	9096				272	272	272	BGPILMMK_04158	MCLENGKD_03852	FIFOEAGP_00580	MFLNEMJB_00580	EHAEOCFH_00583	LHGLAMPO_00582	KICHGFOB_00582	KGFCGFJB_00581	OHEKPPBF_03596	NAANONCB_04575	CAOFHLDI_00582	CFNOKLKA_00582	KEBBBKHB_00580	FGDODFED_00594	AOIKADMI_00581	DNIPDMEP_00606	LLCNFCDM_04354	NJFBFICB_04203	KBIBNICA_00586	GJIOMKFK_04885	HHILILIJ_00582	GJPJKKBK_00580	GHICCBKD_00580	BBNGFLNG_00606	NOACILKJ_00581	LKJDMGHO_00582	HJDCCFAD_00580	MMCDHMLO_00580	CNKBPJFM_00580	NFFEAKCA_00584	BPILNGBG_00580	GFMHJPGA_00581	ODIAFCMG_00603	NKAPDPBJ_00581	ILMOIBHI_00606	ALJJJCHC_00580
ybjM		Inner membrane protein YbjM	58	58	1	1	5399				377	377	377	BGPILMMK_00940	MCLENGKD_00656	FIFOEAGP_03680	MFLNEMJB_03914	EHAEOCFH_03733	LHGLAMPO_03763	KICHGFOB_03719	KGFCGFJB_03767	OHEKPPBF_01361	NAANONCB_02900	CAOFHLDI_03700	CFNOKLKA_03725	KEBBBKHB_03761	FGDODFED_03904	AOIKADMI_03590	DNIPDMEP_03754	LLCNFCDM_01024	NJFBFICB_00933	KBIBNICA_03840	GJIOMKFK_01701	HHILILIJ_03695	GJPJKKBK_03923	GHICCBKD_03871	BBNGFLNG_03809	NOACILKJ_03812	LKJDMGHO_03685	HJDCCFAD_03839	MMCDHMLO_03792	CNKBPJFM_03765	NFFEAKCA_03790	BPILNGBG_03897	GFMHJPGA_03668	ODIAFCMG_03840	NKAPDPBJ_03681	ILMOIBHI_03759	ALJJJCHC_03758
group_5316		NupC/NupG family nucleoside CNT transporter	58	58	1	1	8556				1250	1250	1250	BGPILMMK_03069	MCLENGKD_02773	FIFOEAGP_01651	MFLNEMJB_01730	EHAEOCFH_01667	LHGLAMPO_01663	KICHGFOB_01662	KGFCGFJB_01664	OHEKPPBF_04678	NAANONCB_03495	CAOFHLDI_01727	CFNOKLKA_01666	KEBBBKHB_01665	FGDODFED_01679	AOIKADMI_01659	DNIPDMEP_01687	LLCNFCDM_03182	NJFBFICB_03128	KBIBNICA_01670	GJIOMKFK_03751	HHILILIJ_01707	GJPJKKBK_01663	GHICCBKD_01730	BBNGFLNG_01764	NOACILKJ_01667	LKJDMGHO_01759	HJDCCFAD_01714	MMCDHMLO_01662	CNKBPJFM_01716	NFFEAKCA_01756	BPILNGBG_01671	GFMHJPGA_01663	ODIAFCMG_01760	NKAPDPBJ_01650	ILMOIBHI_01773	ALJJJCHC_01662
group_5317		GDP-perosamine N-acetyltransferase	58	58	1	1	408				665	665	665	BGPILMMK_02845	MCLENGKD_02553	FIFOEAGP_01842	MFLNEMJB_01986	EHAEOCFH_01885	LHGLAMPO_01925	KICHGFOB_01918	KGFCGFJB_01874	OHEKPPBF_04896	NAANONCB_01029	CAOFHLDI_01873	CFNOKLKA_01853	KEBBBKHB_01883	FGDODFED_01954	AOIKADMI_01914	DNIPDMEP_01942	LLCNFCDM_02867	NJFBFICB_02908	KBIBNICA_01942	GJIOMKFK_03542	HHILILIJ_01926	GJPJKKBK_01879	GHICCBKD_01986	BBNGFLNG_02014	NOACILKJ_01889	LKJDMGHO_02016	HJDCCFAD_01936	MMCDHMLO_01895	CNKBPJFM_01987	NFFEAKCA_02012	BPILNGBG_01895	GFMHJPGA_01809	ODIAFCMG_01976	NKAPDPBJ_01841	ILMOIBHI_02043	ALJJJCHC_01880
group_5318		hypothetical protein	58	58	1	1	1147				362	362	362	BGPILMMK_03497	MCLENGKD_03197	FIFOEAGP_01220	MFLNEMJB_01233	EHAEOCFH_01238	LHGLAMPO_01239	KICHGFOB_01236	KGFCGFJB_01239	OHEKPPBF_04250	NAANONCB_03920	CAOFHLDI_01303	CFNOKLKA_01241	KEBBBKHB_01237	FGDODFED_01253	AOIKADMI_01234	DNIPDMEP_01259	LLCNFCDM_03701	NJFBFICB_03551	KBIBNICA_01244	GJIOMKFK_04229	HHILILIJ_01260	GJPJKKBK_01236	GHICCBKD_01232	BBNGFLNG_01263	NOACILKJ_01237	LKJDMGHO_01238	HJDCCFAD_01287	MMCDHMLO_01236	CNKBPJFM_01234	NFFEAKCA_01237	BPILNGBG_01237	GFMHJPGA_01236	ODIAFCMG_01257	NKAPDPBJ_01219	ILMOIBHI_01263	ALJJJCHC_01235
group_5319		hypothetical protein	58	58	1	1	1682				335	335	335	BGPILMMK_01705	MCLENGKD_01505	FIFOEAGP_02901	MFLNEMJB_03169	EHAEOCFH_02884	LHGLAMPO_03026	KICHGFOB_02956	KGFCGFJB_02564	OHEKPPBF_00264	NAANONCB_01633	CAOFHLDI_02572	CFNOKLKA_03041	KEBBBKHB_02909	FGDODFED_02714	AOIKADMI_02841	DNIPDMEP_02991	LLCNFCDM_01771	NJFBFICB_02307	KBIBNICA_02644	GJIOMKFK_02442	HHILILIJ_02621	GJPJKKBK_03073	GHICCBKD_03114	BBNGFLNG_03044	NOACILKJ_02506	LKJDMGHO_02934	HJDCCFAD_02955	MMCDHMLO_03002	CNKBPJFM_02675	NFFEAKCA_03046	BPILNGBG_03081	GFMHJPGA_02415	ODIAFCMG_02676	NKAPDPBJ_03154	ILMOIBHI_02997	ALJJJCHC_02907
nikE		nickel import ATP-binding protein NikE	58	58	1	1	9817				806	806	806	BGPILMMK_04406	MCLENGKD_04096	FIFOEAGP_00336	MFLNEMJB_00335	EHAEOCFH_00336	LHGLAMPO_00337	KICHGFOB_00338	KGFCGFJB_00335	OHEKPPBF_03352	NAANONCB_04819	CAOFHLDI_00337	CFNOKLKA_00338	KEBBBKHB_00336	FGDODFED_00349	AOIKADMI_00337	DNIPDMEP_00360	LLCNFCDM_04602	NJFBFICB_04447	KBIBNICA_00341	GJIOMKFK_05130	HHILILIJ_00340	GJPJKKBK_00336	GHICCBKD_00335	BBNGFLNG_00361	NOACILKJ_00337	LKJDMGHO_00336	HJDCCFAD_00336	MMCDHMLO_00335	CNKBPJFM_00336	NFFEAKCA_00336	BPILNGBG_00336	GFMHJPGA_00337	ODIAFCMG_00357	NKAPDPBJ_00337	ILMOIBHI_00359	ALJJJCHC_00336
pepB		aminopeptidase PepB	58	58	1	1	1068				1283	1283	1283	BGPILMMK_03419	MCLENGKD_03119	FIFOEAGP_01298	MFLNEMJB_01311	EHAEOCFH_01316	LHGLAMPO_01317	KICHGFOB_01314	KGFCGFJB_01317	OHEKPPBF_04328	NAANONCB_03842	CAOFHLDI_01380	CFNOKLKA_01319	KEBBBKHB_01315	FGDODFED_01333	AOIKADMI_01312	DNIPDMEP_01337	LLCNFCDM_03623	NJFBFICB_03473	KBIBNICA_01324	GJIOMKFK_04097	HHILILIJ_01337	GJPJKKBK_01314	GHICCBKD_01310	BBNGFLNG_01341	NOACILKJ_01315	LKJDMGHO_01316	HJDCCFAD_01365	MMCDHMLO_01316	CNKBPJFM_01312	NFFEAKCA_01315	BPILNGBG_01315	GFMHJPGA_01314	ODIAFCMG_01335	NKAPDPBJ_01297	ILMOIBHI_01341	ALJJJCHC_01313
group_5322		diacylglycerol kinase	58	58	1	1	8752				368	368	368	BGPILMMK_05076	MCLENGKD_04754	FIFOEAGP_04965	MFLNEMJB_05191	EHAEOCFH_05010	LHGLAMPO_05098	KICHGFOB_05010	KGFCGFJB_05106	OHEKPPBF_02694	NAANONCB_00001	CAOFHLDI_05020	CFNOKLKA_05034	KEBBBKHB_05039	FGDODFED_05242	AOIKADMI_04889	DNIPDMEP_05056	LLCNFCDM_05259	NJFBFICB_05106	KBIBNICA_05177	GJIOMKFK_00323	HHILILIJ_05003	GJPJKKBK_05202	GHICCBKD_05146	BBNGFLNG_05119	NOACILKJ_05090	LKJDMGHO_04986	HJDCCFAD_05118	MMCDHMLO_05130	CNKBPJFM_05068	NFFEAKCA_05088	BPILNGBG_05207	GFMHJPGA_04944	ODIAFCMG_05179	NKAPDPBJ_04972	ILMOIBHI_05059	ALJJJCHC_05035
group_5323		aldehyde dehydrogenase	58	58	1	1	9690				1538	1538	1538	BGPILMMK_04533	MCLENGKD_04222	FIFOEAGP_00211	MFLNEMJB_00210	EHAEOCFH_00210	LHGLAMPO_00212	KICHGFOB_00210	KGFCGFJB_00210	OHEKPPBF_03226	NAANONCB_04945	CAOFHLDI_00211	CFNOKLKA_00211	KEBBBKHB_00211	FGDODFED_00224	AOIKADMI_00211	DNIPDMEP_00235	LLCNFCDM_04727	NJFBFICB_04573	KBIBNICA_00216	GJIOMKFK_05255	HHILILIJ_00215	GJPJKKBK_00210	GHICCBKD_00210	BBNGFLNG_00236	NOACILKJ_00211	LKJDMGHO_00211	HJDCCFAD_00210	MMCDHMLO_00211	CNKBPJFM_00209	NFFEAKCA_00211	BPILNGBG_00210	GFMHJPGA_00211	ODIAFCMG_00233	NKAPDPBJ_00212	ILMOIBHI_00234	ALJJJCHC_00210
nrfB_2		cytochrome c nitrite reductase pentaheme subunit	58	58	1	1	8787				566	566	566	BGPILMMK_05123	MCLENGKD_04783	FIFOEAGP_04919	MFLNEMJB_05144	EHAEOCFH_04981	LHGLAMPO_05052	KICHGFOB_04964	KGFCGFJB_05058	OHEKPPBF_02665	NAANONCB_00030	CAOFHLDI_04929	CFNOKLKA_05005	KEBBBKHB_05010	FGDODFED_05196	AOIKADMI_04843	DNIPDMEP_05010	LLCNFCDM_05305	NJFBFICB_05135	KBIBNICA_05131	GJIOMKFK_00369	HHILILIJ_04927	GJPJKKBK_05173	GHICCBKD_05099	BBNGFLNG_05071	NOACILKJ_05061	LKJDMGHO_04940	HJDCCFAD_05089	MMCDHMLO_05084	CNKBPJFM_05022	NFFEAKCA_05042	BPILNGBG_05161	GFMHJPGA_04915	ODIAFCMG_05131	NKAPDPBJ_04926	ILMOIBHI_05013	ALJJJCHC_05006
nrdI		class Ib ribonucleoside-diphosphate reductase assembly flavoprotein NrdI	58	58	1	1	8233				410	410	410	BGPILMMK_03575	MCLENGKD_03270	FIFOEAGP_01160	MFLNEMJB_01163	EHAEOCFH_01165	LHGLAMPO_01166	KICHGFOB_01163	KGFCGFJB_01167	OHEKPPBF_04177	NAANONCB_03993	CAOFHLDI_01165	CFNOKLKA_01168	KEBBBKHB_01164	FGDODFED_01177	AOIKADMI_01163	DNIPDMEP_01186	LLCNFCDM_03775	NJFBFICB_03621	KBIBNICA_01169	GJIOMKFK_04303	HHILILIJ_01164	GJPJKKBK_01163	GHICCBKD_01162	BBNGFLNG_01189	NOACILKJ_01164	LKJDMGHO_01164	HJDCCFAD_01214	MMCDHMLO_01163	CNKBPJFM_01160	NFFEAKCA_01163	BPILNGBG_01162	GFMHJPGA_01163	ODIAFCMG_01185	NKAPDPBJ_01161	ILMOIBHI_01187	ALJJJCHC_00876
group_5326		cytochrome o ubiquinol oxidase subunit I	58	58	1	1	6078				1991	1991	1991	BGPILMMK_00483	MCLENGKD_00202	FIFOEAGP_04123	MFLNEMJB_04370	EHAEOCFH_04188	LHGLAMPO_04219	KICHGFOB_04176	KGFCGFJB_04220	OHEKPPBF_01819	NAANONCB_00821	CAOFHLDI_04166	CFNOKLKA_04181	KEBBBKHB_04216	FGDODFED_04361	AOIKADMI_04040	DNIPDMEP_04209	LLCNFCDM_00568	NJFBFICB_00476	KBIBNICA_04298	GJIOMKFK_01184	HHILILIJ_04138	GJPJKKBK_04378	GHICCBKD_04327	BBNGFLNG_04269	NOACILKJ_04267	LKJDMGHO_04141	HJDCCFAD_04295	MMCDHMLO_04249	CNKBPJFM_04221	NFFEAKCA_04245	BPILNGBG_04357	GFMHJPGA_04122	ODIAFCMG_04295	NKAPDPBJ_04124	ILMOIBHI_04216	ALJJJCHC_04213
map_1		type III secretion system LEE effector Map (Rho guanine exchange factor)	58	58	1	1	9539				611	611	611	BGPILMMK_04632	MCLENGKD_04316	FIFOEAGP_00117	MFLNEMJB_00116	EHAEOCFH_00116	LHGLAMPO_00117	KICHGFOB_00116	KGFCGFJB_00116	OHEKPPBF_03132	NAANONCB_05040	CAOFHLDI_00118	CFNOKLKA_00116	KEBBBKHB_00117	FGDODFED_00117	AOIKADMI_00117	DNIPDMEP_00117	LLCNFCDM_04822	NJFBFICB_04669	KBIBNICA_00117	GJIOMKFK_05351	HHILILIJ_00120	GJPJKKBK_00116	GHICCBKD_00116	BBNGFLNG_00117	NOACILKJ_00117	LKJDMGHO_00116	HJDCCFAD_00116	MMCDHMLO_00116	CNKBPJFM_00115	NFFEAKCA_00116	BPILNGBG_00116	GFMHJPGA_00117	ODIAFCMG_00116	NKAPDPBJ_00118	ILMOIBHI_00116	ALJJJCHC_00116
nrdH		glutaredoxin-like protein NrdH	58	58	1	1	8234				245	245	245	BGPILMMK_03574	MCLENGKD_03269	FIFOEAGP_01161	MFLNEMJB_01164	EHAEOCFH_01166	LHGLAMPO_01167	KICHGFOB_01164	KGFCGFJB_01168	OHEKPPBF_04178	NAANONCB_03992	CAOFHLDI_01166	CFNOKLKA_01169	KEBBBKHB_01165	FGDODFED_01178	AOIKADMI_01164	DNIPDMEP_01187	LLCNFCDM_03774	NJFBFICB_03620	KBIBNICA_01170	GJIOMKFK_04302	HHILILIJ_01165	GJPJKKBK_01164	GHICCBKD_01163	BBNGFLNG_01190	NOACILKJ_01165	LKJDMGHO_01165	HJDCCFAD_01215	MMCDHMLO_01164	CNKBPJFM_01161	NFFEAKCA_01164	BPILNGBG_01163	GFMHJPGA_01164	ODIAFCMG_01186	NKAPDPBJ_01162	ILMOIBHI_01188	ALJJJCHC_00875
ybiV		sugar-phosphatase YbiV	58	58	1	1	5430				815	815	815	BGPILMMK_00910	MCLENGKD_00626	FIFOEAGP_03710	MFLNEMJB_03945	EHAEOCFH_03763	LHGLAMPO_03793	KICHGFOB_03752	KGFCGFJB_03797	OHEKPPBF_01391	NAANONCB_02930	CAOFHLDI_03728	CFNOKLKA_03755	KEBBBKHB_03791	FGDODFED_03934	AOIKADMI_03620	DNIPDMEP_03784	LLCNFCDM_00994	NJFBFICB_00903	KBIBNICA_03870	GJIOMKFK_01616	HHILILIJ_03724	GJPJKKBK_03953	GHICCBKD_03901	BBNGFLNG_03839	NOACILKJ_03842	LKJDMGHO_03715	HJDCCFAD_03869	MMCDHMLO_03822	CNKBPJFM_03795	NFFEAKCA_03820	BPILNGBG_03927	GFMHJPGA_03698	ODIAFCMG_03870	NKAPDPBJ_03711	ILMOIBHI_03789	ALJJJCHC_03788
group_5330		3-(3-hydroxy-phenyl)propionate/3-hydroxycinnamic acid hydroxylase	58	58	1	1	6167				1664	1664	1664	BGPILMMK_00400	MCLENGKD_00119	FIFOEAGP_04207	MFLNEMJB_04455	EHAEOCFH_04272	LHGLAMPO_04303	KICHGFOB_04260	KGFCGFJB_04304	OHEKPPBF_01903	NAANONCB_00738	CAOFHLDI_04250	CFNOKLKA_04265	KEBBBKHB_04300	FGDODFED_04445	AOIKADMI_04124	DNIPDMEP_04294	LLCNFCDM_00484	NJFBFICB_00393	KBIBNICA_04382	GJIOMKFK_01100	HHILILIJ_04222	GJPJKKBK_04462	GHICCBKD_04412	BBNGFLNG_04355	NOACILKJ_04351	LKJDMGHO_04226	HJDCCFAD_04379	MMCDHMLO_04333	CNKBPJFM_04305	NFFEAKCA_04330	BPILNGBG_04441	GFMHJPGA_04206	ODIAFCMG_04379	NKAPDPBJ_04208	ILMOIBHI_04301	ALJJJCHC_04297
glsA		glutaminase A	58	58	1	1	6024				932	932	932	BGPILMMK_00537	MCLENGKD_00256	FIFOEAGP_04069	MFLNEMJB_04317	EHAEOCFH_04134	LHGLAMPO_04165	KICHGFOB_04123	KGFCGFJB_04166	OHEKPPBF_01765	NAANONCB_00875	CAOFHLDI_04113	CFNOKLKA_04127	KEBBBKHB_04162	FGDODFED_04307	AOIKADMI_03986	DNIPDMEP_04154	LLCNFCDM_00622	NJFBFICB_00530	KBIBNICA_04245	GJIOMKFK_01238	HHILILIJ_04084	GJPJKKBK_04324	GHICCBKD_04273	BBNGFLNG_04216	NOACILKJ_04213	LKJDMGHO_04087	HJDCCFAD_04241	MMCDHMLO_04195	CNKBPJFM_04167	NFFEAKCA_04192	BPILNGBG_04303	GFMHJPGA_04068	ODIAFCMG_04241	NKAPDPBJ_04070	ILMOIBHI_04162	ALJJJCHC_04159
group_5332		metalloprotease	58	58	1	1	7941				758	758	758	BGPILMMK_03865	MCLENGKD_03559	FIFOEAGP_00871	MFLNEMJB_00873	EHAEOCFH_00876	LHGLAMPO_00875	KICHGFOB_00872	KGFCGFJB_00877	OHEKPPBF_03889	NAANONCB_04282	CAOFHLDI_00877	CFNOKLKA_00878	KEBBBKHB_00874	FGDODFED_00886	AOIKADMI_00871	DNIPDMEP_00897	LLCNFCDM_04064	NJFBFICB_03910	KBIBNICA_00878	GJIOMKFK_04594	HHILILIJ_00873	GJPJKKBK_00874	GHICCBKD_00873	BBNGFLNG_00897	NOACILKJ_00874	LKJDMGHO_00875	HJDCCFAD_00925	MMCDHMLO_00872	CNKBPJFM_00870	NFFEAKCA_00876	BPILNGBG_00873	GFMHJPGA_00874	ODIAFCMG_00896	NKAPDPBJ_00872	ILMOIBHI_00898	ALJJJCHC_01165
pepT		peptidase T	58	58	1	1	1424				1226	1226	1226	BGPILMMK_01468	MCLENGKD_01268	FIFOEAGP_03145	MFLNEMJB_02687	EHAEOCFH_03118	LHGLAMPO_03249	KICHGFOB_03192	KGFCGFJB_02969	OHEKPPBF_00743	NAANONCB_02280	CAOFHLDI_02315	CFNOKLKA_02393	KEBBBKHB_03146	FGDODFED_03316	AOIKADMI_03078	DNIPDMEP_03223	LLCNFCDM_01552	NJFBFICB_01647	KBIBNICA_03189	GJIOMKFK_02218	HHILILIJ_03226	GJPJKKBK_03307	GHICCBKD_02923	BBNGFLNG_03276	NOACILKJ_03151	LKJDMGHO_03155	HJDCCFAD_03187	MMCDHMLO_03224	CNKBPJFM_03249	NFFEAKCA_03264	BPILNGBG_03354	GFMHJPGA_03048	ODIAFCMG_03314	NKAPDPBJ_02801	ILMOIBHI_03234	ALJJJCHC_03142
otsB		trehalose-phosphatase	58	58	1	1	3708				800	800	800	BGPILMMK_02620	MCLENGKD_02359	FIFOEAGP_02155	MFLNEMJB_02295	EHAEOCFH_02079	LHGLAMPO_02237	KICHGFOB_02223	KGFCGFJB_02178	OHEKPPBF_05118	NAANONCB_01250	CAOFHLDI_03346	CFNOKLKA_03427	KEBBBKHB_02108	FGDODFED_02270	AOIKADMI_02133	DNIPDMEP_02249	LLCNFCDM_02558	NJFBFICB_02692	KBIBNICA_02254	GJIOMKFK_03231	HHILILIJ_02185	GJPJKKBK_02100	GHICCBKD_02297	BBNGFLNG_02318	NOACILKJ_02115	LKJDMGHO_02205	HJDCCFAD_02161	MMCDHMLO_02206	CNKBPJFM_02290	NFFEAKCA_02320	BPILNGBG_02283	GFMHJPGA_02033	ODIAFCMG_02288	NKAPDPBJ_02153	ILMOIBHI_02262	ALJJJCHC_02103
group_5335		ABC transporter ATP-binding protein	58	58	1	1	6002				686	686	686	BGPILMMK_00557	MCLENGKD_00275	FIFOEAGP_04050	MFLNEMJB_04298	EHAEOCFH_04115	LHGLAMPO_04146	KICHGFOB_04104	KGFCGFJB_04147	OHEKPPBF_01746	NAANONCB_03284	CAOFHLDI_04094	CFNOKLKA_04108	KEBBBKHB_04143	FGDODFED_04287	AOIKADMI_03967	DNIPDMEP_04135	LLCNFCDM_00642	NJFBFICB_00549	KBIBNICA_04225	GJIOMKFK_01257	HHILILIJ_04065	GJPJKKBK_04305	GHICCBKD_04254	BBNGFLNG_04197	NOACILKJ_04194	LKJDMGHO_04067	HJDCCFAD_04222	MMCDHMLO_04176	CNKBPJFM_04148	NFFEAKCA_04172	BPILNGBG_04284	GFMHJPGA_04049	ODIAFCMG_04222	NKAPDPBJ_04051	ILMOIBHI_04143	ALJJJCHC_04140
stpA		DNA-binding protein StpA	58	58	1	1	8240				404	404	404	BGPILMMK_03568	MCLENGKD_03263	FIFOEAGP_01167	MFLNEMJB_01170	EHAEOCFH_01172	LHGLAMPO_01173	KICHGFOB_01170	KGFCGFJB_01174	OHEKPPBF_04184	NAANONCB_03986	CAOFHLDI_01172	CFNOKLKA_01175	KEBBBKHB_01171	FGDODFED_01184	AOIKADMI_01170	DNIPDMEP_01193	LLCNFCDM_03768	NJFBFICB_03614	KBIBNICA_01176	GJIOMKFK_04296	HHILILIJ_01171	GJPJKKBK_01170	GHICCBKD_01169	BBNGFLNG_01196	NOACILKJ_01171	LKJDMGHO_01171	HJDCCFAD_01221	MMCDHMLO_01170	CNKBPJFM_01167	NFFEAKCA_01170	BPILNGBG_01169	GFMHJPGA_01170	ODIAFCMG_01192	NKAPDPBJ_01168	ILMOIBHI_01194	ALJJJCHC_00869
gntP		gluconate permease GntP	58	58	1	1	6678				1343	1343	1343	BGPILMMK_05359	MCLENGKD_05013	FIFOEAGP_04688	MFLNEMJB_04914	EHAEOCFH_04751	LHGLAMPO_04816	KICHGFOB_04733	KGFCGFJB_04826	OHEKPPBF_02435	NAANONCB_00259	CAOFHLDI_04708	CFNOKLKA_04744	KEBBBKHB_04780	FGDODFED_04957	AOIKADMI_04612	DNIPDMEP_04778	LLCNFCDM_05535	NJFBFICB_05365	KBIBNICA_04896	GJIOMKFK_00604	HHILILIJ_04696	GJPJKKBK_04943	GHICCBKD_04869	BBNGFLNG_04838	NOACILKJ_04830	LKJDMGHO_04710	HJDCCFAD_04858	MMCDHMLO_04846	CNKBPJFM_04793	NFFEAKCA_04812	BPILNGBG_04931	GFMHJPGA_04685	ODIAFCMG_04901	NKAPDPBJ_04695	ILMOIBHI_04781	ALJJJCHC_04776
group_5340		hypothetical protein	58	58	1	1	7830				671	671	671	BGPILMMK_04013	MCLENGKD_03659	FIFOEAGP_00772	MFLNEMJB_00774	EHAEOCFH_00776	LHGLAMPO_00776	KICHGFOB_00775	KGFCGFJB_00777	OHEKPPBF_03789	NAANONCB_04371	CAOFHLDI_00775	CFNOKLKA_00778	KEBBBKHB_00773	FGDODFED_00787	AOIKADMI_00774	DNIPDMEP_00797	LLCNFCDM_04163	NJFBFICB_04010	KBIBNICA_00779	GJIOMKFK_04693	HHILILIJ_00776	GJPJKKBK_00773	GHICCBKD_00774	BBNGFLNG_00798	NOACILKJ_00774	LKJDMGHO_00774	HJDCCFAD_00825	MMCDHMLO_00773	CNKBPJFM_00770	NFFEAKCA_00775	BPILNGBG_00773	GFMHJPGA_00774	ODIAFCMG_00796	NKAPDPBJ_00773	ILMOIBHI_00797	ALJJJCHC_00773
ytiC		hypothetical protein	58	58	1	1	6672				101	101	101	BGPILMMK_05365	MCLENGKD_05019	FIFOEAGP_04682	MFLNEMJB_04908	EHAEOCFH_04745	LHGLAMPO_04810	KICHGFOB_04727	KGFCGFJB_04820	OHEKPPBF_02429	NAANONCB_00265	CAOFHLDI_04702	CFNOKLKA_04738	KEBBBKHB_04774	FGDODFED_04951	AOIKADMI_04606	DNIPDMEP_04772	LLCNFCDM_05541	NJFBFICB_05370	KBIBNICA_04890	GJIOMKFK_00610	HHILILIJ_04690	GJPJKKBK_04937	GHICCBKD_04863	BBNGFLNG_04832	NOACILKJ_04824	LKJDMGHO_04704	HJDCCFAD_04852	MMCDHMLO_04840	CNKBPJFM_04787	NFFEAKCA_04806	BPILNGBG_04925	GFMHJPGA_04679	ODIAFCMG_04895	NKAPDPBJ_04689	ILMOIBHI_04775	ALJJJCHC_04770
folB		bifunctional dihydroneopterin aldolase/7,8-dihydroneopterin epimerase	58	58	1	1	7813				368	368	368	BGPILMMK_03997	MCLENGKD_03675	FIFOEAGP_00756	MFLNEMJB_00758	EHAEOCFH_00760	LHGLAMPO_00760	KICHGFOB_00759	KGFCGFJB_00761	OHEKPPBF_03773	NAANONCB_04355	CAOFHLDI_00759	CFNOKLKA_00762	KEBBBKHB_00757	FGDODFED_00771	AOIKADMI_00757	DNIPDMEP_00781	LLCNFCDM_04179	NJFBFICB_04026	KBIBNICA_00763	GJIOMKFK_04709	HHILILIJ_00760	GJPJKKBK_00757	GHICCBKD_00758	BBNGFLNG_00782	NOACILKJ_00758	LKJDMGHO_00758	HJDCCFAD_00809	MMCDHMLO_00757	CNKBPJFM_00754	NFFEAKCA_00759	BPILNGBG_00757	GFMHJPGA_00758	ODIAFCMG_00780	NKAPDPBJ_00757	ILMOIBHI_00781	ALJJJCHC_00757
group_5343		hypothetical protein	58	58	1	1	9789				173	173	173	BGPILMMK_04434	MCLENGKD_04123	FIFOEAGP_00309	MFLNEMJB_00308	EHAEOCFH_00309	LHGLAMPO_00311	KICHGFOB_00311	KGFCGFJB_00308	OHEKPPBF_03325	NAANONCB_04846	CAOFHLDI_00310	CFNOKLKA_00311	KEBBBKHB_00309	FGDODFED_00323	AOIKADMI_00310	DNIPDMEP_00333	LLCNFCDM_04629	NJFBFICB_04474	KBIBNICA_00315	GJIOMKFK_05156	HHILILIJ_00313	GJPJKKBK_00309	GHICCBKD_00308	BBNGFLNG_00334	NOACILKJ_00310	LKJDMGHO_00309	HJDCCFAD_00309	MMCDHMLO_00309	CNKBPJFM_00309	NFFEAKCA_00309	BPILNGBG_00309	GFMHJPGA_00310	ODIAFCMG_00331	NKAPDPBJ_00310	ILMOIBHI_00332	ALJJJCHC_00309
bcsF		cellulose biosynthesis protein BcsF	58	58	1	1	9741				191	191	191	BGPILMMK_04481	MCLENGKD_04171	FIFOEAGP_00262	MFLNEMJB_00261	EHAEOCFH_00261	LHGLAMPO_00264	KICHGFOB_00263	KGFCGFJB_00261	OHEKPPBF_03277	NAANONCB_04894	CAOFHLDI_00264	CFNOKLKA_00263	KEBBBKHB_00262	FGDODFED_00275	AOIKADMI_00262	DNIPDMEP_00286	LLCNFCDM_04676	NJFBFICB_04522	KBIBNICA_00267	GJIOMKFK_05203	HHILILIJ_00266	GJPJKKBK_00261	GHICCBKD_00261	BBNGFLNG_00287	NOACILKJ_00262	LKJDMGHO_00262	HJDCCFAD_00261	MMCDHMLO_00262	CNKBPJFM_00262	NFFEAKCA_00262	BPILNGBG_00261	GFMHJPGA_00262	ODIAFCMG_00284	NKAPDPBJ_00263	ILMOIBHI_00285	ALJJJCHC_00261
fadL		long-chain fatty acid transporter FadL	58	58	1	1	724				1340	1340	1340	BGPILMMK_03244	MCLENGKD_02946	FIFOEAGP_01475	MFLNEMJB_01555	EHAEOCFH_01491	LHGLAMPO_01489	KICHGFOB_01485	KGFCGFJB_01489	OHEKPPBF_04502	NAANONCB_03669	CAOFHLDI_01552	CFNOKLKA_01492	KEBBBKHB_01489	FGDODFED_01505	AOIKADMI_01483	DNIPDMEP_01509	LLCNFCDM_03360	NJFBFICB_03301	KBIBNICA_01496	GJIOMKFK_03925	HHILILIJ_01530	GJPJKKBK_01487	GHICCBKD_01555	BBNGFLNG_01589	NOACILKJ_01488	LKJDMGHO_01580	HJDCCFAD_01538	MMCDHMLO_01488	CNKBPJFM_01540	NFFEAKCA_01578	BPILNGBG_01489	GFMHJPGA_01487	ODIAFCMG_01581	NKAPDPBJ_01474	ILMOIBHI_01594	ALJJJCHC_01486
exbD		TonB system transport protein ExbD	58	58	1	1	7864				425	425	425	BGPILMMK_04046	MCLENGKD_03626	FIFOEAGP_00805	MFLNEMJB_00807	EHAEOCFH_00809	LHGLAMPO_00809	KICHGFOB_00808	KGFCGFJB_00810	OHEKPPBF_03822	NAANONCB_04404	CAOFHLDI_00807	CFNOKLKA_00811	KEBBBKHB_00807	FGDODFED_00820	AOIKADMI_00808	DNIPDMEP_00830	LLCNFCDM_04130	NJFBFICB_03977	KBIBNICA_00812	GJIOMKFK_04660	HHILILIJ_00809	GJPJKKBK_00806	GHICCBKD_00807	BBNGFLNG_00831	NOACILKJ_00807	LKJDMGHO_00807	HJDCCFAD_00858	MMCDHMLO_00806	CNKBPJFM_00803	NFFEAKCA_00808	BPILNGBG_00806	GFMHJPGA_00807	ODIAFCMG_00829	NKAPDPBJ_00806	ILMOIBHI_00831	ALJJJCHC_00806
group_5347		nucleoside-diphosphate kinase	58	58	1	1	1059				431	431	431	BGPILMMK_03410	MCLENGKD_03110	FIFOEAGP_01307	MFLNEMJB_01320	EHAEOCFH_01325	LHGLAMPO_01326	KICHGFOB_01323	KGFCGFJB_01326	OHEKPPBF_04337	NAANONCB_03833	CAOFHLDI_01389	CFNOKLKA_01328	KEBBBKHB_01324	FGDODFED_01342	AOIKADMI_01321	DNIPDMEP_01346	LLCNFCDM_03614	NJFBFICB_03464	KBIBNICA_01333	GJIOMKFK_04088	HHILILIJ_01346	GJPJKKBK_01323	GHICCBKD_01319	BBNGFLNG_01350	NOACILKJ_01324	LKJDMGHO_01325	HJDCCFAD_01374	MMCDHMLO_01325	CNKBPJFM_01321	NFFEAKCA_01324	BPILNGBG_01324	GFMHJPGA_01323	ODIAFCMG_01344	NKAPDPBJ_01306	ILMOIBHI_01350	ALJJJCHC_01322
hslV		ATP-dependent protease subunit HslV	58	58	1	1	9221				530	530	530	BGPILMMK_04953	MCLENGKD_04631	FIFOEAGP_05088	MFLNEMJB_05314	EHAEOCFH_05133	LHGLAMPO_05220	KICHGFOB_05133	KGFCGFJB_05229	OHEKPPBF_02818	NAANONCB_05355	CAOFHLDI_05145	CFNOKLKA_05157	KEBBBKHB_05163	FGDODFED_05365	AOIKADMI_05011	DNIPDMEP_05180	LLCNFCDM_05137	NJFBFICB_04981	KBIBNICA_05301	GJIOMKFK_00201	HHILILIJ_05126	GJPJKKBK_05325	GHICCBKD_05271	BBNGFLNG_05242	NOACILKJ_05214	LKJDMGHO_05109	HJDCCFAD_05241	MMCDHMLO_05253	CNKBPJFM_05191	NFFEAKCA_05210	BPILNGBG_05330	GFMHJPGA_05068	ODIAFCMG_05304	NKAPDPBJ_05095	ILMOIBHI_05183	ALJJJCHC_05213
gadX		acid resistance transcriptional activator GadX	58	58	1	1	9764				824	824	824	BGPILMMK_04459	MCLENGKD_04148	FIFOEAGP_00284	MFLNEMJB_00283	EHAEOCFH_00284	LHGLAMPO_00286	KICHGFOB_00286	KGFCGFJB_00283	OHEKPPBF_03300	NAANONCB_04871	CAOFHLDI_00285	CFNOKLKA_00286	KEBBBKHB_00284	FGDODFED_00298	AOIKADMI_00285	DNIPDMEP_00308	LLCNFCDM_04654	NJFBFICB_04499	KBIBNICA_00290	GJIOMKFK_05181	HHILILIJ_00288	GJPJKKBK_00284	GHICCBKD_00283	BBNGFLNG_00309	NOACILKJ_00285	LKJDMGHO_00284	HJDCCFAD_00284	MMCDHMLO_00284	CNKBPJFM_00284	NFFEAKCA_00284	BPILNGBG_00284	GFMHJPGA_00285	ODIAFCMG_00306	NKAPDPBJ_00285	ILMOIBHI_00307	ALJJJCHC_00284
tgt		tRNA guanosine(34) transglycosylase Tgt	58	58	1	1	6106				1127	1127	1127	BGPILMMK_00455	MCLENGKD_00174	FIFOEAGP_04151	MFLNEMJB_04398	EHAEOCFH_04216	LHGLAMPO_04247	KICHGFOB_04204	KGFCGFJB_04248	OHEKPPBF_01847	NAANONCB_00793	CAOFHLDI_04194	CFNOKLKA_04209	KEBBBKHB_04244	FGDODFED_04389	AOIKADMI_04068	DNIPDMEP_04237	LLCNFCDM_00540	NJFBFICB_00448	KBIBNICA_04326	GJIOMKFK_01156	HHILILIJ_04166	GJPJKKBK_04406	GHICCBKD_04355	BBNGFLNG_04297	NOACILKJ_04295	LKJDMGHO_04169	HJDCCFAD_04323	MMCDHMLO_04277	CNKBPJFM_04249	NFFEAKCA_04273	BPILNGBG_04385	GFMHJPGA_04150	ODIAFCMG_04323	NKAPDPBJ_04152	ILMOIBHI_04244	ALJJJCHC_04241
group_5351		hypothetical protein	58	58	1	1	630				542	542	542	BGPILMMK_03154	MCLENGKD_02856	FIFOEAGP_01565	MFLNEMJB_01645	EHAEOCFH_01581	LHGLAMPO_01579	KICHGFOB_01575	KGFCGFJB_01579	OHEKPPBF_04592	NAANONCB_03579	CAOFHLDI_01643	CFNOKLKA_01582	KEBBBKHB_01579	FGDODFED_01595	AOIKADMI_01573	DNIPDMEP_01601	LLCNFCDM_03268	NJFBFICB_03211	KBIBNICA_01586	GJIOMKFK_03835	HHILILIJ_01623	GJPJKKBK_01577	GHICCBKD_01645	BBNGFLNG_01679	NOACILKJ_01581	LKJDMGHO_01672	HJDCCFAD_01631	MMCDHMLO_01578	CNKBPJFM_01630	NFFEAKCA_01670	BPILNGBG_01581	GFMHJPGA_01577	ODIAFCMG_01674	NKAPDPBJ_01564	ILMOIBHI_01686	ALJJJCHC_01576
sspA		stringent starvation protein A	58	58	1	1	9086				638	638	638	BGPILMMK_04148	MCLENGKD_03842	FIFOEAGP_00590	MFLNEMJB_00590	EHAEOCFH_00593	LHGLAMPO_00592	KICHGFOB_00592	KGFCGFJB_00591	OHEKPPBF_03606	NAANONCB_04565	CAOFHLDI_00592	CFNOKLKA_00592	KEBBBKHB_00590	FGDODFED_00604	AOIKADMI_00591	DNIPDMEP_00616	LLCNFCDM_04344	NJFBFICB_04193	KBIBNICA_00596	GJIOMKFK_04875	HHILILIJ_00592	GJPJKKBK_00590	GHICCBKD_00590	BBNGFLNG_00616	NOACILKJ_00591	LKJDMGHO_00592	HJDCCFAD_00590	MMCDHMLO_00590	CNKBPJFM_00590	NFFEAKCA_00594	BPILNGBG_00590	GFMHJPGA_00591	ODIAFCMG_00613	NKAPDPBJ_00591	ILMOIBHI_00616	ALJJJCHC_00590
group_5353		hypothetical protein	58	58	1	1	665				164	164	164	BGPILMMK_03189	MCLENGKD_02891	FIFOEAGP_01530	MFLNEMJB_01610	EHAEOCFH_01546	LHGLAMPO_01544	KICHGFOB_01540	KGFCGFJB_01544	OHEKPPBF_04557	NAANONCB_03614	CAOFHLDI_01608	CFNOKLKA_01547	KEBBBKHB_01544	FGDODFED_01560	AOIKADMI_01538	DNIPDMEP_01566	LLCNFCDM_03303	NJFBFICB_03246	KBIBNICA_01551	GJIOMKFK_03870	HHILILIJ_01588	GJPJKKBK_01542	GHICCBKD_01610	BBNGFLNG_01644	NOACILKJ_01543	LKJDMGHO_01637	HJDCCFAD_01593	MMCDHMLO_01543	CNKBPJFM_01595	NFFEAKCA_01635	BPILNGBG_01546	GFMHJPGA_01542	ODIAFCMG_01636	NKAPDPBJ_01529	ILMOIBHI_01651	ALJJJCHC_01541
group_5354		fimbrial biogenesis outer membrane usher protein	58	58	1	1	9728				1457	1457	1457	BGPILMMK_04495	MCLENGKD_04184	FIFOEAGP_00249	MFLNEMJB_00248	EHAEOCFH_00248	LHGLAMPO_00251	KICHGFOB_00250	KGFCGFJB_00248	OHEKPPBF_03264	NAANONCB_04907	CAOFHLDI_00249	CFNOKLKA_00250	KEBBBKHB_00249	FGDODFED_00262	AOIKADMI_00249	DNIPDMEP_00273	LLCNFCDM_04689	NJFBFICB_04535	KBIBNICA_00254	GJIOMKFK_05216	HHILILIJ_00253	GJPJKKBK_00248	GHICCBKD_00248	BBNGFLNG_00274	NOACILKJ_00249	LKJDMGHO_00249	HJDCCFAD_00248	MMCDHMLO_00249	CNKBPJFM_00249	NFFEAKCA_00249	BPILNGBG_00248	GFMHJPGA_00249	ODIAFCMG_00271	NKAPDPBJ_00250	ILMOIBHI_00272	ALJJJCHC_00248
bglJ		DNA-binding transcriptional activator BglJ	58	58	1	1	6621				677	677	677	BGPILMMK_05408	MCLENGKD_05062	FIFOEAGP_04639	MFLNEMJB_04864	EHAEOCFH_04702	LHGLAMPO_04767	KICHGFOB_04684	KGFCGFJB_04777	OHEKPPBF_02386	NAANONCB_00309	CAOFHLDI_04658	CFNOKLKA_04695	KEBBBKHB_04730	FGDODFED_04907	AOIKADMI_04563	DNIPDMEP_04729	LLCNFCDM_05584	NJFBFICB_05413	KBIBNICA_04847	GJIOMKFK_00654	HHILILIJ_04648	GJPJKKBK_04894	GHICCBKD_04819	BBNGFLNG_04789	NOACILKJ_04781	LKJDMGHO_04661	HJDCCFAD_04809	MMCDHMLO_04797	CNKBPJFM_04741	NFFEAKCA_04763	BPILNGBG_04882	GFMHJPGA_04636	ODIAFCMG_04852	NKAPDPBJ_04646	ILMOIBHI_04733	ALJJJCHC_04727
tatA		Sec-independent protein translocase subunit TatA	58	58	1	1	9331				269	269	269	BGPILMMK_04843	MCLENGKD_04527	FIFOEAGP_05192	MFLNEMJB_05417	EHAEOCFH_05236	LHGLAMPO_05323	KICHGFOB_05236	KGFCGFJB_05332	OHEKPPBF_02921	NAANONCB_05251	CAOFHLDI_05247	CFNOKLKA_05260	KEBBBKHB_05266	FGDODFED_05469	AOIKADMI_05113	DNIPDMEP_05283	LLCNFCDM_05033	NJFBFICB_04877	KBIBNICA_05405	GJIOMKFK_00097	HHILILIJ_05230	GJPJKKBK_05428	GHICCBKD_05374	BBNGFLNG_05345	NOACILKJ_05317	LKJDMGHO_05213	HJDCCFAD_05344	MMCDHMLO_05356	CNKBPJFM_05334	NFFEAKCA_05313	BPILNGBG_05433	GFMHJPGA_05171	ODIAFCMG_05407	NKAPDPBJ_05199	ILMOIBHI_05286	ALJJJCHC_05316
sohB		protease SohB	58	58	1	1	1717				1049	1049	1049	BGPILMMK_01733	MCLENGKD_01589	FIFOEAGP_02870	MFLNEMJB_02779	EHAEOCFH_02856	LHGLAMPO_02641	KICHGFOB_02928	KGFCGFJB_02592	OHEKPPBF_00116	NAANONCB_01661	CAOFHLDI_02597	CFNOKLKA_03013	KEBBBKHB_02881	FGDODFED_02798	AOIKADMI_02813	DNIPDMEP_02905	LLCNFCDM_01858	NJFBFICB_02278	KBIBNICA_02670	GJIOMKFK_02828	HHILILIJ_03021	GJPJKKBK_02991	GHICCBKD_03086	BBNGFLNG_03020	NOACILKJ_02534	LKJDMGHO_02906	HJDCCFAD_02927	MMCDHMLO_02614	CNKBPJFM_02703	NFFEAKCA_03018	BPILNGBG_03054	GFMHJPGA_02443	ODIAFCMG_02704	NKAPDPBJ_03123	ILMOIBHI_02969	ALJJJCHC_02879
pspC		envelope stress response membrane protein PspC	58	58	1	1	1760				359	359	359	BGPILMMK_01774	MCLENGKD_01630	FIFOEAGP_02827	MFLNEMJB_02820	EHAEOCFH_02815	LHGLAMPO_02682	KICHGFOB_02887	KGFCGFJB_02633	OHEKPPBF_00157	NAANONCB_01702	CAOFHLDI_02639	CFNOKLKA_02972	KEBBBKHB_02840	FGDODFED_02839	AOIKADMI_02772	DNIPDMEP_02864	LLCNFCDM_01900	NJFBFICB_02236	KBIBNICA_02711	GJIOMKFK_02787	HHILILIJ_02980	GJPJKKBK_02950	GHICCBKD_03045	BBNGFLNG_02979	NOACILKJ_02575	LKJDMGHO_02864	HJDCCFAD_02886	MMCDHMLO_02655	CNKBPJFM_02744	NFFEAKCA_02976	BPILNGBG_03013	GFMHJPGA_02484	ODIAFCMG_02745	NKAPDPBJ_03080	ILMOIBHI_02928	ALJJJCHC_02838
group_5359		MgtC/SapB family protein	58	58	1	1	9774				575	575	575	BGPILMMK_04449	MCLENGKD_04138	FIFOEAGP_00294	MFLNEMJB_00293	EHAEOCFH_00294	LHGLAMPO_00296	KICHGFOB_00296	KGFCGFJB_00293	OHEKPPBF_03310	NAANONCB_04861	CAOFHLDI_00295	CFNOKLKA_00296	KEBBBKHB_00294	FGDODFED_00308	AOIKADMI_00295	DNIPDMEP_00318	LLCNFCDM_04644	NJFBFICB_04489	KBIBNICA_00300	GJIOMKFK_05171	HHILILIJ_00298	GJPJKKBK_00294	GHICCBKD_00293	BBNGFLNG_00319	NOACILKJ_00295	LKJDMGHO_00294	HJDCCFAD_00294	MMCDHMLO_00294	CNKBPJFM_00294	NFFEAKCA_00294	BPILNGBG_00294	GFMHJPGA_00295	ODIAFCMG_00316	NKAPDPBJ_00295	ILMOIBHI_00317	ALJJJCHC_00294
group_5360		hypothetical protein	58	58	1	1	8629				131	131	131	BGPILMMK_03141	MCLENGKD_02843	FIFOEAGP_01581	MFLNEMJB_01659	EHAEOCFH_01597	LHGLAMPO_01593	KICHGFOB_01592	KGFCGFJB_01593	OHEKPPBF_04608	NAANONCB_03565	CAOFHLDI_01656	CFNOKLKA_01596	KEBBBKHB_01595	FGDODFED_01609	AOIKADMI_01589	DNIPDMEP_01617	LLCNFCDM_03252	NJFBFICB_03198	KBIBNICA_01600	GJIOMKFK_03821	HHILILIJ_01636	GJPJKKBK_01593	GHICCBKD_01659	BBNGFLNG_01693	NOACILKJ_01597	LKJDMGHO_01689	HJDCCFAD_01644	MMCDHMLO_01592	CNKBPJFM_01646	NFFEAKCA_01686	BPILNGBG_01597	GFMHJPGA_01593	ODIAFCMG_01688	NKAPDPBJ_01580	ILMOIBHI_01702	ALJJJCHC_01592
argT		lysine/arginine/ornithine ABC transporter substrate-binding protein ArgT	58	58	1	1	688				782	782	782	BGPILMMK_03211	MCLENGKD_02913	FIFOEAGP_01508	MFLNEMJB_01588	EHAEOCFH_01524	LHGLAMPO_01522	KICHGFOB_01518	KGFCGFJB_01522	OHEKPPBF_04535	NAANONCB_03636	CAOFHLDI_01586	CFNOKLKA_01525	KEBBBKHB_01522	FGDODFED_01538	AOIKADMI_01516	DNIPDMEP_01544	LLCNFCDM_03325	NJFBFICB_03268	KBIBNICA_01529	GJIOMKFK_03892	HHILILIJ_01563	GJPJKKBK_01520	GHICCBKD_01588	BBNGFLNG_01622	NOACILKJ_01521	LKJDMGHO_01615	HJDCCFAD_01571	MMCDHMLO_01521	CNKBPJFM_01573	NFFEAKCA_01613	BPILNGBG_01524	GFMHJPGA_01520	ODIAFCMG_01614	NKAPDPBJ_01507	ILMOIBHI_01629	ALJJJCHC_01519
group_5362		transcriptional regulator	58	58	1	1	8039				500	500	500	BGPILMMK_03773	MCLENGKD_03467	FIFOEAGP_00964	MFLNEMJB_00966	EHAEOCFH_00968	LHGLAMPO_00969	KICHGFOB_00966	KGFCGFJB_00969	OHEKPPBF_03981	NAANONCB_04190	CAOFHLDI_00970	CFNOKLKA_00970	KEBBBKHB_00967	FGDODFED_00980	AOIKADMI_00965	DNIPDMEP_00989	LLCNFCDM_03972	NJFBFICB_03818	KBIBNICA_00972	GJIOMKFK_04500	HHILILIJ_00964	GJPJKKBK_00966	GHICCBKD_00965	BBNGFLNG_00992	NOACILKJ_00966	LKJDMGHO_00967	HJDCCFAD_01017	MMCDHMLO_00965	CNKBPJFM_00963	NFFEAKCA_00968	BPILNGBG_00965	GFMHJPGA_00966	ODIAFCMG_00988	NKAPDPBJ_00965	ILMOIBHI_00990	ALJJJCHC_01073
pyrE		orotate phosphoribosyltransferase	58	58	1	1	9634				641	641	641	BGPILMMK_04586	MCLENGKD_04275	FIFOEAGP_00158	MFLNEMJB_00157	EHAEOCFH_00157	LHGLAMPO_00158	KICHGFOB_00157	KGFCGFJB_00157	OHEKPPBF_03173	NAANONCB_04999	CAOFHLDI_00157	CFNOKLKA_00157	KEBBBKHB_00158	FGDODFED_00170	AOIKADMI_00158	DNIPDMEP_00181	LLCNFCDM_04781	NJFBFICB_04628	KBIBNICA_00162	GJIOMKFK_05309	HHILILIJ_00162	GJPJKKBK_00157	GHICCBKD_00157	BBNGFLNG_00183	NOACILKJ_00158	LKJDMGHO_00157	HJDCCFAD_00157	MMCDHMLO_00157	CNKBPJFM_00156	NFFEAKCA_00157	BPILNGBG_00157	GFMHJPGA_00158	ODIAFCMG_00180	NKAPDPBJ_00159	ILMOIBHI_00180	ALJJJCHC_00157
gmhB		D-glycero-beta-D-manno-heptose 1,7-bisphosphate 7-phosphatase	58	58	1	1	6382				575	575	575	BGPILMMK_00199	MCLENGKD_05297	FIFOEAGP_04402	MFLNEMJB_04629	EHAEOCFH_04467	LHGLAMPO_04532	KICHGFOB_04449	KGFCGFJB_04542	OHEKPPBF_02098	NAANONCB_00544	CAOFHLDI_04422	CFNOKLKA_04460	KEBBBKHB_04495	FGDODFED_04672	AOIKADMI_04327	DNIPDMEP_04494	LLCNFCDM_00287	NJFBFICB_00198	KBIBNICA_04612	GJIOMKFK_00889	HHILILIJ_04409	GJPJKKBK_04659	GHICCBKD_04584	BBNGFLNG_04554	NOACILKJ_04546	LKJDMGHO_04426	HJDCCFAD_04574	MMCDHMLO_04562	CNKBPJFM_04506	NFFEAKCA_04527	BPILNGBG_04647	GFMHJPGA_04401	ODIAFCMG_04616	NKAPDPBJ_04409	ILMOIBHI_04498	ALJJJCHC_04492
group_5365		type I toxin-antitoxin system toxin Ldr family protein	58	58	1	1	9739				107	107	107	BGPILMMK_04483	MCLENGKD_04173	FIFOEAGP_00260	MFLNEMJB_00259	EHAEOCFH_00259	LHGLAMPO_00262	KICHGFOB_00261	KGFCGFJB_00259	OHEKPPBF_03275	NAANONCB_04896	CAOFHLDI_00262	CFNOKLKA_00261	KEBBBKHB_00260	FGDODFED_00273	AOIKADMI_00260	DNIPDMEP_00284	LLCNFCDM_04678	NJFBFICB_04524	KBIBNICA_00265	GJIOMKFK_05205	HHILILIJ_00264	GJPJKKBK_00259	GHICCBKD_00259	BBNGFLNG_00285	NOACILKJ_00260	LKJDMGHO_00260	HJDCCFAD_00259	MMCDHMLO_00260	CNKBPJFM_00260	NFFEAKCA_00260	BPILNGBG_00259	GFMHJPGA_00260	ODIAFCMG_00282	NKAPDPBJ_00261	ILMOIBHI_00283	ALJJJCHC_00259
mlaC		phospholipid-binding protein MlaC	58	58	1	1	9052				635	635	635	BGPILMMK_04117	MCLENGKD_03811	FIFOEAGP_00621	MFLNEMJB_00622	EHAEOCFH_00624	LHGLAMPO_00624	KICHGFOB_00624	KGFCGFJB_00622	OHEKPPBF_03637	NAANONCB_04534	CAOFHLDI_00625	CFNOKLKA_00623	KEBBBKHB_00621	FGDODFED_00635	AOIKADMI_00623	DNIPDMEP_00647	LLCNFCDM_04313	NJFBFICB_04162	KBIBNICA_00627	GJIOMKFK_04844	HHILILIJ_00623	GJPJKKBK_00621	GHICCBKD_00622	BBNGFLNG_00648	NOACILKJ_00622	LKJDMGHO_00623	HJDCCFAD_00621	MMCDHMLO_00621	CNKBPJFM_00621	NFFEAKCA_00625	BPILNGBG_00621	GFMHJPGA_00622	ODIAFCMG_00644	NKAPDPBJ_00622	ILMOIBHI_00647	ALJJJCHC_00621
metA		homoserine O-succinyltransferase	58	58	1	1	8714				929	929	929	BGPILMMK_05040	MCLENGKD_04718	FIFOEAGP_05002	MFLNEMJB_05228	EHAEOCFH_05046	LHGLAMPO_05134	KICHGFOB_05047	KGFCGFJB_05143	OHEKPPBF_02731	NAANONCB_05442	CAOFHLDI_05056	CFNOKLKA_05070	KEBBBKHB_05076	FGDODFED_05279	AOIKADMI_04925	DNIPDMEP_05094	LLCNFCDM_05223	NJFBFICB_05070	KBIBNICA_05214	GJIOMKFK_00287	HHILILIJ_05040	GJPJKKBK_05238	GHICCBKD_05185	BBNGFLNG_05156	NOACILKJ_05127	LKJDMGHO_05023	HJDCCFAD_05154	MMCDHMLO_05167	CNKBPJFM_05105	NFFEAKCA_05124	BPILNGBG_05244	GFMHJPGA_04981	ODIAFCMG_05216	NKAPDPBJ_05009	ILMOIBHI_05096	ALJJJCHC_05072
group_5368		hypothetical protein	58	58	1	1	6549				218	218	218	BGPILMMK_00034	MCLENGKD_05132	FIFOEAGP_04567	MFLNEMJB_04794	EHAEOCFH_04632	LHGLAMPO_04697	KICHGFOB_04614	KGFCGFJB_04707	OHEKPPBF_02316	NAANONCB_00379	CAOFHLDI_04587	CFNOKLKA_04625	KEBBBKHB_04660	FGDODFED_04837	AOIKADMI_04492	DNIPDMEP_04659	LLCNFCDM_00122	NJFBFICB_00033	KBIBNICA_04777	GJIOMKFK_00724	HHILILIJ_04578	GJPJKKBK_04824	GHICCBKD_04749	BBNGFLNG_04719	NOACILKJ_04711	LKJDMGHO_04591	HJDCCFAD_04739	MMCDHMLO_04727	CNKBPJFM_04671	NFFEAKCA_04692	BPILNGBG_04812	GFMHJPGA_04566	ODIAFCMG_04782	NKAPDPBJ_04574	ILMOIBHI_04663	ALJJJCHC_04657
group_5369		trigger factor	58	58	1	1	6073				1298	1298	1298	BGPILMMK_00488	MCLENGKD_00207	FIFOEAGP_04118	MFLNEMJB_04365	EHAEOCFH_04183	LHGLAMPO_04214	KICHGFOB_04171	KGFCGFJB_04215	OHEKPPBF_01814	NAANONCB_00826	CAOFHLDI_04161	CFNOKLKA_04176	KEBBBKHB_04211	FGDODFED_04356	AOIKADMI_04035	DNIPDMEP_04204	LLCNFCDM_00573	NJFBFICB_00481	KBIBNICA_04293	GJIOMKFK_01189	HHILILIJ_04133	GJPJKKBK_04373	GHICCBKD_04322	BBNGFLNG_04264	NOACILKJ_04262	LKJDMGHO_04136	HJDCCFAD_04290	MMCDHMLO_04244	CNKBPJFM_04216	NFFEAKCA_04240	BPILNGBG_04352	GFMHJPGA_04117	ODIAFCMG_04290	NKAPDPBJ_04119	ILMOIBHI_04211	ALJJJCHC_04208
group_5370		major outer membrane lipoprotein	58	58	1	1	3936				236	236	236	BGPILMMK_02263	MCLENGKD_02135	FIFOEAGP_02379	MFLNEMJB_02517	EHAEOCFH_02304	LHGLAMPO_02460	KICHGFOB_02447	KGFCGFJB_02402	OHEKPPBF_05343	NAANONCB_01471	CAOFHLDI_03064	CFNOKLKA_03204	KEBBBKHB_02333	FGDODFED_02549	AOIKADMI_02356	DNIPDMEP_02488	LLCNFCDM_02334	NJFBFICB_02469	KBIBNICA_02478	GJIOMKFK_03008	HHILILIJ_02407	GJPJKKBK_02385	GHICCBKD_02518	BBNGFLNG_02539	NOACILKJ_02342	LKJDMGHO_02430	HJDCCFAD_02386	MMCDHMLO_02431	CNKBPJFM_02514	NFFEAKCA_02542	BPILNGBG_02503	GFMHJPGA_02256	ODIAFCMG_02513	NKAPDPBJ_02378	ILMOIBHI_02485	ALJJJCHC_02328
nuoJ		NADH-quinone oxidoreductase subunit J	58	58	1	1	656				554	554	554	BGPILMMK_03180	MCLENGKD_02882	FIFOEAGP_01539	MFLNEMJB_01619	EHAEOCFH_01555	LHGLAMPO_01553	KICHGFOB_01549	KGFCGFJB_01553	OHEKPPBF_04566	NAANONCB_03605	CAOFHLDI_01617	CFNOKLKA_01556	KEBBBKHB_01553	FGDODFED_01569	AOIKADMI_01547	DNIPDMEP_01575	LLCNFCDM_03294	NJFBFICB_03237	KBIBNICA_01560	GJIOMKFK_03861	HHILILIJ_01597	GJPJKKBK_01551	GHICCBKD_01619	BBNGFLNG_01653	NOACILKJ_01552	LKJDMGHO_01646	HJDCCFAD_01602	MMCDHMLO_01552	CNKBPJFM_01604	NFFEAKCA_01644	BPILNGBG_01555	GFMHJPGA_01551	ODIAFCMG_01645	NKAPDPBJ_01538	ILMOIBHI_01660	ALJJJCHC_01550
group_5372		hypothetical protein	58	58	1	1	4808				161	161	161	BGPILMMK_01630	MCLENGKD_01433	FIFOEAGP_02970	MFLNEMJB_03242	EHAEOCFH_02953	LHGLAMPO_03101	KICHGFOB_03028	KGFCGFJB_03050	OHEKPPBF_00578	NAANONCB_02119	CAOFHLDI_02498	CFNOKLKA_02557	KEBBBKHB_02981	FGDODFED_03165	AOIKADMI_02913	DNIPDMEP_03063	LLCNFCDM_01699	NJFBFICB_01817	KBIBNICA_03038	GJIOMKFK_02367	HHILILIJ_03050	GJPJKKBK_03142	GHICCBKD_03187	BBNGFLNG_03115	NOACILKJ_02987	LKJDMGHO_03006	HJDCCFAD_03027	MMCDHMLO_03074	CNKBPJFM_03089	NFFEAKCA_03117	BPILNGBG_03210	GFMHJPGA_02832	ODIAFCMG_03151	NKAPDPBJ_02719	ILMOIBHI_03069	ALJJJCHC_02977
group_5373		YchJ family protein	58	58	1	1	4817				458	458	458	BGPILMMK_01621	MCLENGKD_01424	FIFOEAGP_02979	MFLNEMJB_03251	EHAEOCFH_02962	LHGLAMPO_03110	KICHGFOB_03037	KGFCGFJB_03059	OHEKPPBF_00587	NAANONCB_02128	CAOFHLDI_02489	CFNOKLKA_02548	KEBBBKHB_02990	FGDODFED_03174	AOIKADMI_02922	DNIPDMEP_03072	LLCNFCDM_01690	NJFBFICB_01809	KBIBNICA_03047	GJIOMKFK_02358	HHILILIJ_03059	GJPJKKBK_03151	GHICCBKD_03196	BBNGFLNG_03124	NOACILKJ_02996	LKJDMGHO_03015	HJDCCFAD_03036	MMCDHMLO_03083	CNKBPJFM_03098	NFFEAKCA_03126	BPILNGBG_03219	GFMHJPGA_02841	ODIAFCMG_03160	NKAPDPBJ_02710	ILMOIBHI_03078	ALJJJCHC_02986
group_5374		metal-dependent hydrolase	58	58	1	1	3883				590	590	590	BGPILMMK_02314	MCLENGKD_02186	FIFOEAGP_02328	MFLNEMJB_02466	EHAEOCFH_02253	LHGLAMPO_02409	KICHGFOB_02396	KGFCGFJB_02351	OHEKPPBF_05292	NAANONCB_01420	CAOFHLDI_03115	CFNOKLKA_03255	KEBBBKHB_02282	FGDODFED_02443	AOIKADMI_02305	DNIPDMEP_02437	LLCNFCDM_02385	NJFBFICB_02520	KBIBNICA_02427	GJIOMKFK_03059	HHILILIJ_02356	GJPJKKBK_02334	GHICCBKD_02467	BBNGFLNG_02488	NOACILKJ_02291	LKJDMGHO_02379	HJDCCFAD_02335	MMCDHMLO_02380	CNKBPJFM_02462	NFFEAKCA_02491	BPILNGBG_02452	GFMHJPGA_02205	ODIAFCMG_02462	NKAPDPBJ_02327	ILMOIBHI_02433	ALJJJCHC_02277
group_5375		hypothetical protein	58	58	1	1	9090				398	398	398	BGPILMMK_04152	MCLENGKD_03846	FIFOEAGP_00586	MFLNEMJB_00586	EHAEOCFH_00589	LHGLAMPO_00588	KICHGFOB_00588	KGFCGFJB_00587	OHEKPPBF_03602	NAANONCB_04569	CAOFHLDI_00588	CFNOKLKA_00588	KEBBBKHB_00586	FGDODFED_00600	AOIKADMI_00587	DNIPDMEP_00612	LLCNFCDM_04348	NJFBFICB_04197	KBIBNICA_00592	GJIOMKFK_04879	HHILILIJ_00588	GJPJKKBK_00586	GHICCBKD_00586	BBNGFLNG_00612	NOACILKJ_00587	LKJDMGHO_00588	HJDCCFAD_00586	MMCDHMLO_00586	CNKBPJFM_00586	NFFEAKCA_00590	BPILNGBG_00586	GFMHJPGA_00587	ODIAFCMG_00609	NKAPDPBJ_00587	ILMOIBHI_00612	ALJJJCHC_00586
group_5376		sulfite exporter TauE/SafE family protein	58	58	1	1	9293				875	875	875	BGPILMMK_04890	MCLENGKD_04569	FIFOEAGP_05149	MFLNEMJB_05375	EHAEOCFH_05194	LHGLAMPO_05281	KICHGFOB_05194	KGFCGFJB_05290	OHEKPPBF_02879	NAANONCB_05293	CAOFHLDI_05207	CFNOKLKA_05218	KEBBBKHB_05224	FGDODFED_05427	AOIKADMI_05072	DNIPDMEP_05241	LLCNFCDM_05075	NJFBFICB_04919	KBIBNICA_05363	GJIOMKFK_00139	HHILILIJ_05188	GJPJKKBK_05386	GHICCBKD_05332	BBNGFLNG_05303	NOACILKJ_05275	LKJDMGHO_05170	HJDCCFAD_05302	MMCDHMLO_05314	CNKBPJFM_05292	NFFEAKCA_05271	BPILNGBG_05391	GFMHJPGA_05129	ODIAFCMG_05365	NKAPDPBJ_05156	ILMOIBHI_05244	ALJJJCHC_05274
group_5377		Nif3-like dinuclear metal center hexameric protein	58	58	1	1	5816				743	743	743	BGPILMMK_00742	MCLENGKD_00459	FIFOEAGP_03865	MFLNEMJB_04113	EHAEOCFH_03931	LHGLAMPO_03961	KICHGFOB_03921	KGFCGFJB_03962	OHEKPPBF_01561	NAANONCB_03099	CAOFHLDI_03908	CFNOKLKA_03923	KEBBBKHB_03958	FGDODFED_04102	AOIKADMI_03783	DNIPDMEP_03951	LLCNFCDM_00827	NJFBFICB_00735	KBIBNICA_04039	GJIOMKFK_01442	HHILILIJ_03881	GJPJKKBK_04121	GHICCBKD_04069	BBNGFLNG_04011	NOACILKJ_04010	LKJDMGHO_03882	HJDCCFAD_04037	MMCDHMLO_03991	CNKBPJFM_03964	NFFEAKCA_03987	BPILNGBG_04100	GFMHJPGA_03865	ODIAFCMG_04038	NKAPDPBJ_03866	ILMOIBHI_03959	ALJJJCHC_03956
sapF		peptide ABC transporter ATP-binding protein SapF	58	58	1	1	1743				806	806	806	BGPILMMK_01758	MCLENGKD_01614	FIFOEAGP_02843	MFLNEMJB_02804	EHAEOCFH_02831	LHGLAMPO_02666	KICHGFOB_02903	KGFCGFJB_02617	OHEKPPBF_00141	NAANONCB_01686	CAOFHLDI_02623	CFNOKLKA_02988	KEBBBKHB_02856	FGDODFED_02823	AOIKADMI_02788	DNIPDMEP_02880	LLCNFCDM_01884	NJFBFICB_02252	KBIBNICA_02695	GJIOMKFK_02803	HHILILIJ_02996	GJPJKKBK_02966	GHICCBKD_03061	BBNGFLNG_02995	NOACILKJ_02559	LKJDMGHO_02880	HJDCCFAD_02902	MMCDHMLO_02639	CNKBPJFM_02728	NFFEAKCA_02992	BPILNGBG_03029	GFMHJPGA_02468	ODIAFCMG_02729	NKAPDPBJ_03096	ILMOIBHI_02944	ALJJJCHC_02854
ompR		two-component system response regulator OmpR	58	58	1	1	9920				719	719	719	BGPILMMK_04305	MCLENGKD_03997	FIFOEAGP_00435	MFLNEMJB_00434	EHAEOCFH_00435	LHGLAMPO_00436	KICHGFOB_00437	KGFCGFJB_00434	OHEKPPBF_03451	NAANONCB_04720	CAOFHLDI_00436	CFNOKLKA_00437	KEBBBKHB_00435	FGDODFED_00448	AOIKADMI_00436	DNIPDMEP_00461	LLCNFCDM_04501	NJFBFICB_04348	KBIBNICA_00440	GJIOMKFK_05031	HHILILIJ_00440	GJPJKKBK_00435	GHICCBKD_00434	BBNGFLNG_00460	NOACILKJ_00436	LKJDMGHO_00437	HJDCCFAD_00435	MMCDHMLO_00434	CNKBPJFM_00435	NFFEAKCA_00437	BPILNGBG_00435	GFMHJPGA_00436	ODIAFCMG_00456	NKAPDPBJ_00436	ILMOIBHI_00461	ALJJJCHC_00435
pflB		formate C-acetyltransferase	58	58	1	1	5269				2282	2282	2282	BGPILMMK_00998	MCLENGKD_00809	FIFOEAGP_03622	MFLNEMJB_03856	EHAEOCFH_03674	LHGLAMPO_03705	KICHGFOB_03618	KGFCGFJB_03673	OHEKPPBF_01302	NAANONCB_02745	CAOFHLDI_03601	CFNOKLKA_03666	KEBBBKHB_03702	FGDODFED_03767	AOIKADMI_03532	DNIPDMEP_03696	LLCNFCDM_01082	NJFBFICB_01088	KBIBNICA_03703	GJIOMKFK_01759	HHILILIJ_03636	GJPJKKBK_03864	GHICCBKD_03797	BBNGFLNG_03751	NOACILKJ_03717	LKJDMGHO_03627	HJDCCFAD_03744	MMCDHMLO_03679	CNKBPJFM_03707	NFFEAKCA_03732	BPILNGBG_03819	GFMHJPGA_03609	ODIAFCMG_03782	NKAPDPBJ_03623	ILMOIBHI_03702	ALJJJCHC_03699
infC		translation initiation factor IF-3	58	58	1	1	3893				434	434	434	BGPILMMK_02304	MCLENGKD_02176	FIFOEAGP_02338	MFLNEMJB_02476	EHAEOCFH_02263	LHGLAMPO_02419	KICHGFOB_02406	KGFCGFJB_02361	OHEKPPBF_05302	NAANONCB_01430	CAOFHLDI_03105	CFNOKLKA_03245	KEBBBKHB_02292	FGDODFED_02453	AOIKADMI_02315	DNIPDMEP_02447	LLCNFCDM_02375	NJFBFICB_02510	KBIBNICA_02437	GJIOMKFK_03049	HHILILIJ_02366	GJPJKKBK_02344	GHICCBKD_02477	BBNGFLNG_02498	NOACILKJ_02301	LKJDMGHO_02389	HJDCCFAD_02345	MMCDHMLO_02390	CNKBPJFM_02472	NFFEAKCA_02501	BPILNGBG_02462	GFMHJPGA_02215	ODIAFCMG_02472	NKAPDPBJ_02337	ILMOIBHI_02443	ALJJJCHC_02287
rhtC_1		threonine export protein RhtC	58	58	1	1	6187				632	632	632	BGPILMMK_00379	MCLENGKD_00099	FIFOEAGP_04227	MFLNEMJB_04475	EHAEOCFH_04292	LHGLAMPO_04323	KICHGFOB_04280	KGFCGFJB_04324	OHEKPPBF_01923	NAANONCB_00718	CAOFHLDI_04270	CFNOKLKA_04285	KEBBBKHB_04320	FGDODFED_04465	AOIKADMI_04144	DNIPDMEP_04314	LLCNFCDM_00464	NJFBFICB_00373	KBIBNICA_04403	GJIOMKFK_01080	HHILILIJ_04242	GJPJKKBK_04482	GHICCBKD_04432	BBNGFLNG_04375	NOACILKJ_04371	LKJDMGHO_04246	HJDCCFAD_04399	MMCDHMLO_04353	CNKBPJFM_04325	NFFEAKCA_04350	BPILNGBG_04461	GFMHJPGA_04226	ODIAFCMG_04399	NKAPDPBJ_04228	ILMOIBHI_04321	ALJJJCHC_04317
group_5383		serine-type D-Ala-D-Ala carboxypeptidase	58	58	1	1	5882				1211	1211	1211	BGPILMMK_00671	MCLENGKD_00389	FIFOEAGP_03935	MFLNEMJB_04183	EHAEOCFH_04001	LHGLAMPO_04031	KICHGFOB_03990	KGFCGFJB_04032	OHEKPPBF_01631	NAANONCB_03169	CAOFHLDI_03979	CFNOKLKA_03993	KEBBBKHB_04028	FGDODFED_04172	AOIKADMI_03853	DNIPDMEP_04021	LLCNFCDM_00757	NJFBFICB_00663	KBIBNICA_04109	GJIOMKFK_01372	HHILILIJ_03950	GJPJKKBK_04191	GHICCBKD_04139	BBNGFLNG_04083	NOACILKJ_04080	LKJDMGHO_03952	HJDCCFAD_04107	MMCDHMLO_04061	CNKBPJFM_04034	NFFEAKCA_04057	BPILNGBG_04170	GFMHJPGA_03935	ODIAFCMG_04108	NKAPDPBJ_03936	ILMOIBHI_04029	ALJJJCHC_04026
potC		spermidine/putrescine ABC transporter permease PotC	58	58	1	1	6819				794	794	794	BGPILMMK_01397	MCLENGKD_01199	FIFOEAGP_03219	MFLNEMJB_03459	EHAEOCFH_03186	LHGLAMPO_03317	KICHGFOB_03260	KGFCGFJB_03270	OHEKPPBF_00811	NAANONCB_02348	CAOFHLDI_02176	CFNOKLKA_02325	KEBBBKHB_03214	FGDODFED_03384	AOIKADMI_03146	DNIPDMEP_03291	LLCNFCDM_01487	NJFBFICB_01577	KBIBNICA_03258	GJIOMKFK_02149	HHILILIJ_03246	GJPJKKBK_03375	GHICCBKD_03403	BBNGFLNG_03345	NOACILKJ_03219	LKJDMGHO_03220	HJDCCFAD_03255	MMCDHMLO_03292	CNKBPJFM_03317	NFFEAKCA_03329	BPILNGBG_03422	GFMHJPGA_03116	ODIAFCMG_03382	NKAPDPBJ_03217	ILMOIBHI_03300	ALJJJCHC_03210
ilvM		acetolactate synthase 2 small subunit	58	58	1	1	9397				263	263	263	BGPILMMK_04773	MCLENGKD_04457	FIFOEAGP_05262	MFLNEMJB_05487	EHAEOCFH_05306	LHGLAMPO_05393	KICHGFOB_05306	KGFCGFJB_05402	OHEKPPBF_02991	NAANONCB_05181	CAOFHLDI_05317	CFNOKLKA_05330	KEBBBKHB_05336	FGDODFED_05539	AOIKADMI_05183	DNIPDMEP_05353	LLCNFCDM_04963	NJFBFICB_04810	KBIBNICA_05475	GJIOMKFK_00027	HHILILIJ_05300	GJPJKKBK_05498	GHICCBKD_05444	BBNGFLNG_05415	NOACILKJ_05387	LKJDMGHO_05283	HJDCCFAD_05414	MMCDHMLO_05426	CNKBPJFM_05404	NFFEAKCA_05383	BPILNGBG_05503	GFMHJPGA_05239	ODIAFCMG_05477	NKAPDPBJ_05269	ILMOIBHI_05356	ALJJJCHC_05386
speB		agmatinase	58	58	1	1	7940				920	920	920	BGPILMMK_03866	MCLENGKD_03560	FIFOEAGP_00870	MFLNEMJB_00872	EHAEOCFH_00875	LHGLAMPO_00874	KICHGFOB_00871	KGFCGFJB_00876	OHEKPPBF_03888	NAANONCB_04283	CAOFHLDI_00876	CFNOKLKA_00877	KEBBBKHB_00873	FGDODFED_00885	AOIKADMI_00870	DNIPDMEP_00896	LLCNFCDM_04065	NJFBFICB_03911	KBIBNICA_00877	GJIOMKFK_04595	HHILILIJ_00872	GJPJKKBK_00873	GHICCBKD_00872	BBNGFLNG_00896	NOACILKJ_00873	LKJDMGHO_00874	HJDCCFAD_00924	MMCDHMLO_00871	CNKBPJFM_00869	NFFEAKCA_00875	BPILNGBG_00872	GFMHJPGA_00873	ODIAFCMG_00895	NKAPDPBJ_00871	ILMOIBHI_00897	ALJJJCHC_01166
group_5387		putative DNA-binding transcriptional regulator	58	58	1	1	948				371	371	371	BGPILMMK_03295	MCLENGKD_02997	FIFOEAGP_01419	MFLNEMJB_01432	EHAEOCFH_01438	LHGLAMPO_01439	KICHGFOB_01435	KGFCGFJB_01438	OHEKPPBF_04451	NAANONCB_03720	CAOFHLDI_01502	CFNOKLKA_01441	KEBBBKHB_01438	FGDODFED_01455	AOIKADMI_01433	DNIPDMEP_01458	LLCNFCDM_03502	NJFBFICB_03351	KBIBNICA_01446	GJIOMKFK_03975	HHILILIJ_01474	GJPJKKBK_01436	GHICCBKD_01431	BBNGFLNG_01462	NOACILKJ_01437	LKJDMGHO_01437	HJDCCFAD_01487	MMCDHMLO_01438	CNKBPJFM_01433	NFFEAKCA_01436	BPILNGBG_01438	GFMHJPGA_01436	ODIAFCMG_01456	NKAPDPBJ_01418	ILMOIBHI_01462	ALJJJCHC_01435
group_5388		tRNA-binding protein	58	58	1	1	7798				332	332	332	BGPILMMK_03981	MCLENGKD_03691	FIFOEAGP_00740	MFLNEMJB_00742	EHAEOCFH_00744	LHGLAMPO_00744	KICHGFOB_00743	KGFCGFJB_00745	OHEKPPBF_03757	NAANONCB_04339	CAOFHLDI_00743	CFNOKLKA_00746	KEBBBKHB_00741	FGDODFED_00755	AOIKADMI_00741	DNIPDMEP_00765	LLCNFCDM_04195	NJFBFICB_04042	KBIBNICA_00747	GJIOMKFK_04725	HHILILIJ_00744	GJPJKKBK_00741	GHICCBKD_00742	BBNGFLNG_00766	NOACILKJ_00742	LKJDMGHO_00742	HJDCCFAD_00793	MMCDHMLO_00741	CNKBPJFM_00738	NFFEAKCA_00743	BPILNGBG_00741	GFMHJPGA_00742	ODIAFCMG_00764	NKAPDPBJ_00741	ILMOIBHI_00765	ALJJJCHC_00741
group_5389		DeoR/GlpR family transcriptional regulator	58	58	1	1	9901				758	758	758	BGPILMMK_04325	MCLENGKD_04016	FIFOEAGP_00416	MFLNEMJB_00415	EHAEOCFH_00416	LHGLAMPO_00417	KICHGFOB_00418	KGFCGFJB_00415	OHEKPPBF_03432	NAANONCB_04739	CAOFHLDI_00417	CFNOKLKA_00418	KEBBBKHB_00416	FGDODFED_00429	AOIKADMI_00417	DNIPDMEP_00442	LLCNFCDM_04520	NJFBFICB_04367	KBIBNICA_00421	GJIOMKFK_05050	HHILILIJ_00421	GJPJKKBK_00416	GHICCBKD_00415	BBNGFLNG_00441	NOACILKJ_00417	LKJDMGHO_00418	HJDCCFAD_00416	MMCDHMLO_00415	CNKBPJFM_00416	NFFEAKCA_00418	BPILNGBG_00416	GFMHJPGA_00417	ODIAFCMG_00437	NKAPDPBJ_00417	ILMOIBHI_00442	ALJJJCHC_00416
group_5390		molybdopterin-dependent oxidoreductase FAD-binding subunit	58	58	1	1	8002				779	779	779	BGPILMMK_03807	MCLENGKD_03501	FIFOEAGP_00929	MFLNEMJB_00932	EHAEOCFH_00934	LHGLAMPO_00935	KICHGFOB_00930	KGFCGFJB_00935	OHEKPPBF_03947	NAANONCB_04224	CAOFHLDI_00935	CFNOKLKA_00936	KEBBBKHB_00932	FGDODFED_00946	AOIKADMI_00929	DNIPDMEP_00955	LLCNFCDM_04006	NJFBFICB_03852	KBIBNICA_00938	GJIOMKFK_04534	HHILILIJ_00931	GJPJKKBK_00932	GHICCBKD_00931	BBNGFLNG_00959	NOACILKJ_00932	LKJDMGHO_00933	HJDCCFAD_00983	MMCDHMLO_00931	CNKBPJFM_00928	NFFEAKCA_00934	BPILNGBG_00931	GFMHJPGA_00932	ODIAFCMG_00954	NKAPDPBJ_00930	ILMOIBHI_00956	ALJJJCHC_01107
group_5391		hypoxanthine phosphoribosyltransferase	58	58	1	1	6457				536	536	536	BGPILMMK_00124	MCLENGKD_05222	FIFOEAGP_04477	MFLNEMJB_04704	EHAEOCFH_04542	LHGLAMPO_04607	KICHGFOB_04524	KGFCGFJB_04617	OHEKPPBF_02226	NAANONCB_00469	CAOFHLDI_04497	CFNOKLKA_04535	KEBBBKHB_04570	FGDODFED_04747	AOIKADMI_04402	DNIPDMEP_04569	LLCNFCDM_00212	NJFBFICB_00123	KBIBNICA_04687	GJIOMKFK_00814	HHILILIJ_04484	GJPJKKBK_04734	GHICCBKD_04659	BBNGFLNG_04629	NOACILKJ_04621	LKJDMGHO_04501	HJDCCFAD_04649	MMCDHMLO_04637	CNKBPJFM_04581	NFFEAKCA_04602	BPILNGBG_04722	GFMHJPGA_04476	ODIAFCMG_04691	NKAPDPBJ_04484	ILMOIBHI_04573	ALJJJCHC_04567
cstA		carbon starvation protein CstA	58	58	1	1	5917				2105	2105	2105	BGPILMMK_00637	MCLENGKD_00355	FIFOEAGP_03969	MFLNEMJB_04217	EHAEOCFH_04035	LHGLAMPO_04065	KICHGFOB_04024	KGFCGFJB_04066	OHEKPPBF_01665	NAANONCB_03203	CAOFHLDI_04013	CFNOKLKA_04027	KEBBBKHB_04062	FGDODFED_04206	AOIKADMI_03887	DNIPDMEP_04055	LLCNFCDM_00723	NJFBFICB_00629	KBIBNICA_04143	GJIOMKFK_01338	HHILILIJ_03984	GJPJKKBK_04225	GHICCBKD_04173	BBNGFLNG_04117	NOACILKJ_04114	LKJDMGHO_03986	HJDCCFAD_04141	MMCDHMLO_04095	CNKBPJFM_04068	NFFEAKCA_04091	BPILNGBG_04204	GFMHJPGA_03969	ODIAFCMG_04142	NKAPDPBJ_03970	ILMOIBHI_04063	ALJJJCHC_04060
[truncated: 9,435 more rows]
[truncated: 22 more columns]

## Sheet: singletons
Gene	Non-unique Gene name	Annotation	No. isolates	No. sequences	Avg sequences per isolate	Genome Fragment	Order within Fragment	Accessory Fragment	Accessory Order with Fragment	QC	Min group size nuc	Max group size nuc	Avg group size nuc	155	17B6	2010C_3347	2149	2571	3354	3384	493_89	611	7409	7636	86_24	ATCC35150	BB24	DEC4E	E32511	EC4115	EDL933	EX262	F1273	F3113	F6294	F6321	F6667	F7349	F7386	F7508	F8092B	F8492	F8797	F8798	F8952	G5295	GM11	GM351	H2495
[truncated: 1,731 more rows]
[truncated: 22 more columns]
