# Supplementary material for: Escherichia coli O157:H7 tir 255 T > A allele strains differ in chromosomal and plasmid composition
Source: Front Microbiol. 2023 Dec 15;14:1303387. doi: 10.3389/fmicb.2023.1303387 (PMC10758439; doi:10.3389/fmicb.2023.1303387)
Supplement: Supplementary file 3 [file Table_3.XLSX]

## Sheet: O157_compare_scoary_results
Supplemental Table 3. Scoary association of phenotypes to pan-genome components from the 58 STEC O157:H7 strains.
Gene	Non-unique Gene name	Annotation	Number_pos_present_in	Number_neg_present_in	Number_pos_not_present_in	Number_neg_not_present_in	Sensitivity	Specificity	Odds_ratio	Naive_p	Bonferroni_p	Benjamini_H_p	Max_Pairwise_comparisons	Max_supporting_pairs	Max_opposing_pairs	Best_pairwise_comp_p	Worst_pairwise_comp_p
group_1009a		phage tail protein	43	0	0	15	100	100	inf	3.36e-14	2.01e-10	9.58e-12	1	1	0	1	1
group_676a		sel1 repeat family protein	43	0	0	15	100	100	inf	3.36e-14	2.01e-10	9.58e-12	1	1	0	1	1
group_900a		RHS repeat protein	43	0	0	15	100	100	inf	3.36e-14	2.01e-10	9.58e-12	1	1	0	1	1
group_1365b		IS3 family transposase	0	15	43	0	0	0	0	3.36e-14	2.01e-10	9.58e-12	1	0	1	1	1
glpQ_2b		glycerophosphodiester phosphodiesterase	0	15	43	0	0	0	0	3.36e-14	2.01e-10	9.58e-12	1	0	1	1	1
group_2499b		hypothetical protein	0	15	43	0	0	0	0	3.36e-14	2.01e-10	9.58e-12	1	0	1	1	1
group_2501b		hypothetical protein	0	15	43	0	0	0	0	3.36e-14	2.01e-10	9.58e-12	1	0	1	1	1
group_2749b		host cell division inhibitor Icd-like protein	0	15	43	0	0	0	0	3.36e-14	2.01e-10	9.58e-12	1	0	1	1	1
group_309b		IS3 family transposase	0	15	43	0	0	0	0	3.36e-14	2.01e-10	9.58e-12	1	0	1	1	1
group_3220b		phage polarity suppression protein	0	15	43	0	0	0	0	3.36e-14	2.01e-10	9.58e-12	1	0	1	1	1
group_3222b		hypothetical protein	0	15	43	0	0	0	0	3.36e-14	2.01e-10	9.58e-12	1	0	1	1	1
group_3224b		AlpA family transcriptional regulator	0	15	43	0	0	0	0	3.36e-14	2.01e-10	9.58e-12	1	0	1	1	1
group_3227b		Clp protease ClpB	0	15	43	0	0	0	0	3.36e-14	2.01e-10	9.58e-12	1	0	1	1	1
group_3229b		DNA primase	0	15	43	0	0	0	0	3.36e-14	2.01e-10	9.58e-12	1	0	1	1	1
group_4056b		hypothetical protein	0	15	43	0	0	0	0	3.36e-14	2.01e-10	9.58e-12	1	0	1	1	1
group_4057b		DNA cytosine methyltransferase	0	15	43	0	0	0	0	3.36e-14	2.01e-10	9.58e-12	1	0	1	1	1
group_4058b		hypothetical protein	0	15	43	0	0	0	0	3.36e-14	2.01e-10	9.58e-12	1	0	1	1	1
group_4059b		hypothetical protein	0	15	43	0	0	0	0	3.36e-14	2.01e-10	9.58e-12	1	0	1	1	1
group_4060b		hypothetical protein	0	15	43	0	0	0	0	3.36e-14	2.01e-10	9.58e-12	1	0	1	1	1
group_7371b		phage tail protein	0	15	43	0	0	0	0	3.36e-14	2.01e-10	9.58e-12	1	0	1	1	1
group_8525b		IS66 family insertion sequence hypothetical protein	0	15	43	0	0	0	0	3.36e-14	2.01e-10	9.58e-12	1	0	1	1	1
group_1665		hypothetical protein	42	0	1	15	97.6744	100	inf	5.38e-13	3.22e-09	9.76e-11	1	1	0	1	1
group_2285		T3SS effector protein NleH	42	0	1	15	97.6744	100	inf	5.38e-13	3.22e-09	9.76e-11	1	1	0	1	1
group_9827		ISAs1 family transposase	42	0	1	15	97.6744	100	inf	5.38e-13	3.22e-09	9.76e-11	1	1	0	1	1
group_1517		phage receptor	1	15	42	0	2.32558	0	0	5.38e-13	3.22e-09	9.76e-11	1	0	1	1	1
group_2496		hypothetical protein	1	15	42	0	2.32558	0	0	5.38e-13	3.22e-09	9.76e-11	1	0	1	1	1
group_2553		hypothetical protein	1	15	42	0	2.32558	0	0	5.38e-13	3.22e-09	9.76e-11	1	0	1	1	1
group_2879		phage tail protein	1	15	42	0	2.32558	0	0	5.38e-13	3.22e-09	9.76e-11	1	0	1	1	1
group_337		terminase large subunit	1	15	42	0	2.32558	0	0	5.38e-13	3.22e-09	9.76e-11	1	0	1	1	1
group_4043		hypothetical protein	1	15	42	0	2.32558	0	0	5.38e-13	3.22e-09	9.76e-11	1	0	1	1	1
group_4049		hypothetical protein	1	15	42	0	2.32558	0	0	5.38e-13	3.22e-09	9.76e-11	1	0	1	1	1
group_8512		IS66 family insertion sequence hypothetical protein	1	15	42	0	2.32558	0	0	5.38e-13	3.22e-09	9.76e-11	1	0	1	1	1
group_996		phage minor tail protein L	1	15	42	0	2.32558	0	0	5.38e-13	3.22e-09	9.76e-11	1	0	1	1	1
group_781		hypothetical protein	43	1	0	14	100	93.3333	inf	1.48e-12	8.86e-09	2.53e-10	1	1	0	1	1
group_9982		phage tail protein	0	14	43	1	0	6.66667	0	1.48e-12	8.86e-09	2.53e-10	1	0	1	1	1
group_1630		effector protein NleF	41	0	2	15	95.3488	100	inf	4.57e-12	2.74e-08	7.02e-10	1	1	0	1	1
dtpB		dipeptide/tripeptide permease DtpB	41	0	2	15	95.3488	100	inf	4.57e-12	2.74e-08	7.02e-10	1	1	0	1	1
group_3214		hypothetical protein	41	0	2	15	95.3488	100	inf	4.57e-12	2.74e-08	7.02e-10	1	1	0	1	1
group_8787		phage tail protein	2	15	41	0	4.65116	0	0	4.57e-12	2.74e-08	7.02e-10	1	0	1	1	1
group_4061		hypothetical protein	1	14	42	1	2.32558	6.66667	0.00170068	2.17e-11	1.3e-07	2.38e-09	1	1	1	1	1
group_7446		IS66-like element ISEc8 family transposase	1	14	42	1	2.32558	6.66667	0.00170068	2.17e-11	1.3e-07	2.38e-09	1	1	1	1	1
group_8029		IS66 family insertion sequence hypothetical protein	1	14	42	1	2.32558	6.66667	0.00170068	2.17e-11	1.3e-07	2.38e-09	1	1	1	1	1
group_1798		aldehyde dehydrogenase EutE	40	0	3	15	93.0233	100	inf	2.74e-11	1.64e-07	2.38e-09	1	1	0	1	1
group_2555		hypothetical protein	40	0	3	15	93.0233	100	inf	2.74e-11	1.64e-07	2.38e-09	1	1	0	1	1
group_2670		site-specific integrase	40	0	3	15	93.0233	100	inf	2.74e-11	1.64e-07	2.38e-09	1	1	0	1	1
group_1142		hypothetical protein	3	15	40	0	6.97674	0	0	2.74e-11	1.64e-07	2.38e-09	1	0	1	1	1
group_121		hypothetical protein	3	15	40	0	6.97674	0	0	2.74e-11	1.64e-07	2.38e-09	1	0	1	1	1
group_1620		lysozyme	3	15	40	0	6.97674	0	0	2.74e-11	1.64e-07	2.38e-09	1	0	1	1	1
eutA_1		ethanolamine ammonia-lyase reactivating factor EutA	3	15	40	0	6.97674	0	0	2.74e-11	1.64e-07	2.38e-09	1	0	1	1	1
scpB_1		methylmalonyl-CoA decarboxylase	3	15	40	0	6.97674	0	0	2.74e-11	1.64e-07	2.38e-09	1	0	1	1	1
group_1885	dtpB	dipeptide/tripeptide permease DtpB	3	15	40	0	6.97674	0	0	2.74e-11	1.64e-07	2.38e-09	1	0	1	1	1
group_2592		hypothetical protein	3	15	40	0	6.97674	0	0	2.74e-11	1.64e-07	2.38e-09	1	0	1	1	1
group_2594		hypothetical protein	3	15	40	0	6.97674	0	0	2.74e-11	1.64e-07	2.38e-09	1	0	1	1	1
group_3367	pinE_3	site-specific DNA recombinase	3	15	40	0	6.97674	0	0	2.74e-11	1.64e-07	2.38e-09	1	0	1	1	1
group_3368		tail fiber assembly protein	3	15	40	0	6.97674	0	0	2.74e-11	1.64e-07	2.38e-09	1	0	1	1	1
group_3369		hypothetical protein	3	15	40	0	6.97674	0	0	2.74e-11	1.64e-07	2.38e-09	1	0	1	1	1
group_3370		hypothetical protein	3	15	40	0	6.97674	0	0	2.74e-11	1.64e-07	2.38e-09	1	0	1	1	1
group_3371		hypothetical protein	3	15	40	0	6.97674	0	0	2.74e-11	1.64e-07	2.38e-09	1	0	1	1	1
group_3388	bor_2	serum resistance lipoprotein Bor	3	15	40	0	6.97674	0	0	2.74e-11	1.64e-07	2.38e-09	1	0	1	1	1
group_3389		hypothetical protein	3	15	40	0	6.97674	0	0	2.74e-11	1.64e-07	2.38e-09	1	0	1	1	1
group_3390		hypothetical protein	3	15	40	0	6.97674	0	0	2.74e-11	1.64e-07	2.38e-09	1	0	1	1	1
group_3391		hypothetical protein	3	15	40	0	6.97674	0	0	2.74e-11	1.64e-07	2.38e-09	1	0	1	1	1
group_3399		hypothetical protein	3	15	40	0	6.97674	0	0	2.74e-11	1.64e-07	2.38e-09	1	0	1	1	1
group_3402		hypothetical protein	3	15	40	0	6.97674	0	0	2.74e-11	1.64e-07	2.38e-09	1	0	1	1	1
group_3403		hypothetical protein	3	15	40	0	6.97674	0	0	2.74e-11	1.64e-07	2.38e-09	1	0	1	1	1
group_4055		lysis protein	3	15	40	0	6.97674	0	0	2.74e-11	1.64e-07	2.38e-09	1	0	1	1	1
group_617		terminase small subunit	3	15	40	0	6.97674	0	0	2.74e-11	1.64e-07	2.38e-09	1	0	1	1	1
group_674		multidrug efflux RND transporter permease subunit	3	15	40	0	6.97674	0	0	2.74e-11	1.64e-07	2.38e-09	1	0	1	1	1
group_8122		outer membrane protein	3	15	40	0	6.97674	0	0	2.74e-11	1.64e-07	2.38e-09	1	0	1	1	1
scpC_2		propionyl-CoA:succinate CoA transferase	0	13	43	2	0	13.3333	0	3.33e-11	1.99e-07	2.77e-09	1	0	1	1	1
group_7573		IS3 family transposase	0	13	43	2	0	13.3333	0	3.33e-11	1.99e-07	2.77e-09	1	0	1	1	1
group_9029		IS3 family transposase	0	13	43	2	0	13.3333	0	3.33e-11	1.99e-07	2.77e-09	1	0	1	1	1
group_2024		flagellar brake protein	39	0	4	15	90.6977	100	inf	1.3e-10	7.8e-07	8.13e-09	1	1	0	1	1
tam		methyltransferase domain-containing protein	39	0	4	15	90.6977	100	inf	1.3e-10	7.8e-07	8.13e-09	1	1	0	1	1
group_2527		hypothetical protein	39	0	4	15	90.6977	100	inf	1.3e-10	7.8e-07	8.13e-09	1	1	0	1	1
group_2528		hypothetical protein	39	0	4	15	90.6977	100	inf	1.3e-10	7.8e-07	8.13e-09	1	1	0	1	1
group_2998		GlsB/YeaQ/YmgE family stress response membrane protein	39	0	4	15	90.6977	100	inf	1.3e-10	7.8e-07	8.13e-09	1	1	0	1	1
group_2999		TonB-dependent receptor	39	0	4	15	90.6977	100	inf	1.3e-10	7.8e-07	8.13e-09	1	1	0	1	1
group_3000		ABC transporter ATP-binding protein	39	0	4	15	90.6977	100	inf	1.3e-10	7.8e-07	8.13e-09	1	1	0	1	1
group_3001		iron ABC transporter permease	39	0	4	15	90.6977	100	inf	1.3e-10	7.8e-07	8.13e-09	1	1	0	1	1
group_3002		iron ABC transporter substrate-binding protein	39	0	4	15	90.6977	100	inf	1.3e-10	7.8e-07	8.13e-09	1	1	0	1	1
treA		alpha,alpha-trehalase TreA	39	0	4	15	90.6977	100	inf	1.3e-10	7.8e-07	8.13e-09	1	1	0	1	1
dhaM		dihydroxyacetone kinase subunit DhaM	39	0	4	15	90.6977	100	inf	1.3e-10	7.8e-07	8.13e-09	1	1	0	1	1
dhaL		dihydroxyacetone kinase ADP-binding subunit DhaL	39	0	4	15	90.6977	100	inf	1.3e-10	7.8e-07	8.13e-09	1	1	0	1	1
group_3248		NIPSNAP family protein	39	0	4	15	90.6977	100	inf	1.3e-10	7.8e-07	8.13e-09	1	1	0	1	1
group_3249		hypothetical protein	39	0	4	15	90.6977	100	inf	1.3e-10	7.8e-07	8.13e-09	1	1	0	1	1
group_3250		recombinase family protein	39	0	4	15	90.6977	100	inf	1.3e-10	7.8e-07	8.13e-09	1	1	0	1	1
group_3251		hypothetical protein	39	0	4	15	90.6977	100	inf	1.3e-10	7.8e-07	8.13e-09	1	1	0	1	1
group_3252		XRE family transcriptional regulator	39	0	4	15	90.6977	100	inf	1.3e-10	7.8e-07	8.13e-09	1	1	0	1	1
group_4555		ModD protein	39	0	4	15	90.6977	100	inf	1.3e-10	7.8e-07	8.13e-09	1	1	0	1	1
group_578	toxB	toxin B	39	0	4	15	90.6977	100	inf	1.3e-10	7.8e-07	8.13e-09	1	1	0	1	1
tccP_2		molecular chaperone Tir	39	0	4	15	90.6977	100	inf	1.3e-10	7.8e-07	8.13e-09	1	1	0	1	1
group_1799		aldehyde dehydrogenase EutE	4	15	39	0	9.30233	0	0	1.3e-10	7.8e-07	8.13e-09	1	0	1	1	1
group_1875		amino acid ABC transporter permease	4	15	39	0	9.30233	0	0	1.3e-10	7.8e-07	8.13e-09	1	0	1	1	1
group_7453		IS66-like element ISEc8 family transposase	4	15	39	0	9.30233	0	0	1.3e-10	7.8e-07	8.13e-09	1	0	1	1	1
group_8421		phage major capsid protein	4	15	39	0	9.30233	0	0	1.3e-10	7.8e-07	8.13e-09	1	0	1	1	1
group_774		hypothetical protein	2	14	41	1	4.65116	6.66667	0.00348432	1.7e-10	1.02e-06	1.05e-08	1	1	1	1	1
group_4046		hypothetical protein	1	13	42	2	2.32558	13.3333	0.003663	4.47e-10	2.67e-06	2.69e-08	1	1	1	1	1
group_304		IS3 family transposase	0	12	43	3	0	20	0	5.1e-10	3.06e-06	2.69e-08	1	0	1	1	1
group_4040		hypothetical protein	0	12	43	3	0	20	0	5.1e-10	3.06e-06	2.69e-08	1	0	1	1	1
group_6846		hypothetical protein	0	12	43	3	0	20	0	5.1e-10	3.06e-06	2.69e-08	1	0	1	1	1
group_7724		IS3 family transposase	0	12	43	3	0	20	0	5.1e-10	3.06e-06	2.69e-08	1	0	1	1	1
group_808		hypothetical protein	0	12	43	3	0	20	0	5.1e-10	3.06e-06	2.69e-08	1	0	1	1	1
group_2880		phage tail protein	38	0	5	15	88.3721	100	inf	5.21e-10	3.12e-06	2.69e-08	1	1	0	1	1
group_2951		hypothetical protein	38	0	5	15	88.3721	100	inf	5.21e-10	3.12e-06	2.69e-08	1	1	0	1	1
group_997		phage minor tail protein L	38	0	5	15	88.3721	100	inf	5.21e-10	3.12e-06	2.69e-08	1	1	0	1	1
group_1303		hypothetical protein	5	15	38	0	11.6279	0	0	5.21e-10	3.12e-06	2.69e-08	1	0	1	1	1
lexA_2		repressor LexA	5	15	38	0	11.6279	0	0	5.21e-10	3.12e-06	2.69e-08	1	0	1	1	1
group_2596		hypothetical protein	5	15	38	0	11.6279	0	0	5.21e-10	3.12e-06	2.69e-08	1	0	1	1	1
group_2597		putative HTH-type transcriptional regulator	5	15	38	0	11.6279	0	0	5.21e-10	3.12e-06	2.69e-08	1	0	1	1	1
group_334		terminase large subunit	5	15	38	0	11.6279	0	0	5.21e-10	3.12e-06	2.69e-08	1	0	1	1	1
group_3393		hypothetical protein	5	15	38	0	11.6279	0	0	5.21e-10	3.12e-06	2.69e-08	1	0	1	1	1
group_3395		hypothetical protein	5	15	38	0	11.6279	0	0	5.21e-10	3.12e-06	2.69e-08	1	0	1	1	1
group_3397		helix-turn-helix domain-containing protein	5	15	38	0	11.6279	0	0	5.21e-10	3.12e-06	2.69e-08	1	0	1	1	1
group_3398		hypothetical protein	5	15	38	0	11.6279	0	0	5.21e-10	3.12e-06	2.69e-08	1	0	1	1	1
group_837	espP	hypothetical protein	5	15	38	0	11.6279	0	0	5.21e-10	3.12e-06	2.69e-08	1	0	1	1	1
group_964		hypothetical protein	40	1	3	14	93.0233	93.3333	186.667	9.42e-10	5.64e-06	4.74e-08	1	1	1	1	1
group_584	toxB	toxin B	3	14	40	1	6.97674	6.66667	0.00535714	9.42e-10	5.64e-06	4.74e-08	1	1	1	1	1
group_966		hypothetical protein	3	14	40	1	6.97674	6.66667	0.00535714	9.42e-10	5.64e-06	4.74e-08	1	1	1	1	1
group_1157		hypothetical protein	6	15	37	0	13.9535	0	0	1.82e-09	1.09e-05	8.6e-08	1	0	1	1	1
group_1436		hypothetical protein	6	15	37	0	13.9535	0	0	1.82e-09	1.09e-05	8.6e-08	1	0	1	1	1
group_2010		restriction alleviation protein, Lar family	6	15	37	0	13.9535	0	0	1.82e-09	1.09e-05	8.6e-08	1	0	1	1	1
group_327	ypjA_2	hypothetical protein	6	15	37	0	13.9535	0	0	1.82e-09	1.09e-05	8.6e-08	1	0	1	1	1
group_9967		hypothetical protein	6	15	37	0	13.9535	0	0	1.82e-09	1.09e-05	8.6e-08	1	0	1	1	1
group_1603		ShlB/FhaC/HecB family hemolysin secretion/activation protein	37	0	6	15	86.0465	100	inf	1.82e-09	1.09e-05	8.6e-08	1	1	0	1	1
group_2953		hypothetical protein	37	0	6	15	86.0465	100	inf	1.82e-09	1.09e-05	8.6e-08	1	1	0	1	1
group_675		multidrug efflux RND transporter permease subunit	37	0	6	15	86.0465	100	inf	1.82e-09	1.09e-05	8.6e-08	1	1	0	1	1
group_4052		hypothetical protein	2	13	41	2	4.65116	13.3333	0.00750469	3.21e-09	1.92e-05	1.48e-07	1	1	1	1	1
group_4053		hypothetical protein	2	13	41	2	4.65116	13.3333	0.00750469	3.21e-09	1.92e-05	1.48e-07	1	1	1	1	1
group_921		hypothetical protein	2	13	41	2	4.65116	13.3333	0.00750469	3.21e-09	1.92e-05	1.48e-07	1	1	1	1	1
group_782		hypothetical protein	4	14	39	1	9.30233	6.66667	0.00732601	4.14e-09	2.48e-05	1.88e-07	1	1	1	1	1
group_887		DEAD/DEAH box helicase	4	14	39	1	9.30233	6.66667	0.00732601	4.14e-09	2.48e-05	1.88e-07	1	1	1	1	1
group_7726		IS3 family transposase	36	0	7	15	83.7209	100	inf	5.73e-09	3.43e-05	2.47e-07	1	1	0	1	1
group_108		phage tail protein	7	15	36	0	16.2791	0	0	5.73e-09	3.43e-05	2.47e-07	1	0	1	1	1
group_2030		antitermination protein	7	15	36	0	16.2791	0	0	5.73e-09	3.43e-05	2.47e-07	1	0	1	1	1
group_3392		RusA family crossover junction endodeoxyribonuclease	7	15	36	0	16.2791	0	0	5.73e-09	3.43e-05	2.47e-07	1	0	1	1	1
group_3400		hypothetical protein	7	15	36	0	16.2791	0	0	5.73e-09	3.43e-05	2.47e-07	1	0	1	1	1
group_3401		hypothetical protein	7	15	36	0	16.2791	0	0	5.73e-09	3.43e-05	2.47e-07	1	0	1	1	1
group_9907		holin	7	15	36	0	16.2791	0	0	5.73e-09	3.43e-05	2.47e-07	1	0	1	1	1
group_2747		hypothetical protein	0	11	43	4	0	26.6667	0	5.99e-09	3.59e-05	2.49e-07	1	0	1	1	1
group_447		hypothetical protein	0	11	43	4	0	26.6667	0	5.99e-09	3.59e-05	2.49e-07	1	0	1	1	1
group_468		holin	0	11	43	4	0	26.6667	0	5.99e-09	3.59e-05	2.49e-07	1	0	1	1	1
group_7572		IS3 family transposase	0	11	43	4	0	26.6667	0	5.99e-09	3.59e-05	2.49e-07	1	0	1	1	1
group_8829		HK97 gp10 family phage protein	0	11	43	4	0	26.6667	0	5.99e-09	3.59e-05	2.49e-07	1	0	1	1	1
group_8526		IS66 family insertion sequence hypothetical protein	38	1	5	14	88.3721	93.3333	106.4	1.54e-08	9.2e-05	5.94e-07	1	1	1	1	1
group_1048		host specificity protein J	5	14	38	1	11.6279	6.66667	0.0093985	1.54e-08	9.2e-05	5.94e-07	1	1	1	1	1
group_7257		HNH endonuclease	5	14	38	1	11.6279	6.66667	0.0093985	1.54e-08	9.2e-05	5.94e-07	1	1	1	1	1
group_7580		IS3 family transposase	5	14	38	1	11.6279	6.66667	0.0093985	1.54e-08	9.2e-05	5.94e-07	1	1	1	1	1
group_2029		phage portal protein	3	13	40	2	6.97674	13.3333	0.0115385	1.64e-08	9.81e-05	5.94e-07	1	1	1	1	1
group_3317		hypothetical protein	3	13	40	2	6.97674	13.3333	0.0115385	1.64e-08	9.81e-05	5.94e-07	1	1	1	1	1
group_3372		hypothetical protein	3	13	40	2	6.97674	13.3333	0.0115385	1.64e-08	9.81e-05	5.94e-07	1	1	1	1	1
group_3373		hypothetical protein	3	13	40	2	6.97674	13.3333	0.0115385	1.64e-08	9.81e-05	5.94e-07	1	1	1	1	1
group_3374		hypothetical protein	3	13	40	2	6.97674	13.3333	0.0115385	1.64e-08	9.81e-05	5.94e-07	1	1	1	1	1
group_3375		hypothetical protein	3	13	40	2	6.97674	13.3333	0.0115385	1.64e-08	9.81e-05	5.94e-07	1	1	1	1	1
group_3376		hypothetical protein	3	13	40	2	6.97674	13.3333	0.0115385	1.64e-08	9.81e-05	5.94e-07	1	1	1	1	1
group_3377		hypothetical protein	3	13	40	2	6.97674	13.3333	0.0115385	1.64e-08	9.81e-05	5.94e-07	1	1	1	1	1
group_3378		hypothetical protein	3	13	40	2	6.97674	13.3333	0.0115385	1.64e-08	9.81e-05	5.94e-07	1	1	1	1	1
group_3379		hypothetical protein	3	13	40	2	6.97674	13.3333	0.0115385	1.64e-08	9.81e-05	5.94e-07	1	1	1	1	1
group_3380		hypothetical protein	3	13	40	2	6.97674	13.3333	0.0115385	1.64e-08	9.81e-05	5.94e-07	1	1	1	1	1
group_3381		hypothetical protein	3	13	40	2	6.97674	13.3333	0.0115385	1.64e-08	9.81e-05	5.94e-07	1	1	1	1	1
group_3382		phage gp6-like head-tail connector protein	3	13	40	2	6.97674	13.3333	0.0115385	1.64e-08	9.81e-05	5.94e-07	1	1	1	1	1
group_3383		hypothetical protein	3	13	40	2	6.97674	13.3333	0.0115385	1.64e-08	9.81e-05	5.94e-07	1	1	1	1	1
group_3384		hypothetical protein	3	13	40	2	6.97674	13.3333	0.0115385	1.64e-08	9.81e-05	5.94e-07	1	1	1	1	1
group_386		exonuclease	3	13	40	2	6.97674	13.3333	0.0115385	1.64e-08	9.81e-05	5.94e-07	1	1	1	1	1
group_1114		DNA-binding protein	8	15	35	0	18.6047	0	0	1.65e-08	9.87e-05	5.94e-07	1	0	1	1	1
group_346		phage major capsid protein	8	15	35	0	18.6047	0	0	1.65e-08	9.87e-05	5.94e-07	1	0	1	1	1
group_7270		hypothetical protein	9	15	34	0	20.9302	0	0	4.39e-08	0.000263148	1.55e-06	1	0	1	1	1
group_3003		hypothetical protein	34	0	9	15	79.0698	100	inf	4.39e-08	0.000263148	1.55e-06	1	1	0	1	1
recD_2		hypothetical protein	34	0	9	15	79.0698	100	inf	4.39e-08	0.000263148	1.55e-06	1	1	0	1	1
group_9846		tellurite resistance protein	34	0	9	15	79.0698	100	inf	4.39e-08	0.000263148	1.55e-06	1	1	0	1	1
group_10007		terminase small subunit	6	14	37	1	13.9535	6.66667	0.011583	5e-08	0.000299551	1.75e-06	1	1	1	1	1
group_166		phage tail protein	0	10	43	5	0	33.3333	0	5.76e-08	0.000344618	1.97e-06	1	0	1	1	1
group_6818		phage minor tail protein L	0	10	43	5	0	33.3333	0	5.76e-08	0.000344618	1.97e-06	1	0	1	1	1
group_6880		terminase large subunit	0	10	43	5	0	33.3333	0	5.76e-08	0.000344618	1.97e-06	1	0	1	1	1
group_9028		IS3 family transposase	0	10	43	5	0	33.3333	0	5.76e-08	0.000344618	1.97e-06	1	0	1	1	1
group_1730		HNH endonuclease	1	11	42	4	2.32558	26.6667	0.00865801	6.63e-08	0.000397166	2.2e-06	1	1	1	1	1
group_1973		hypothetical protein	39	2	4	13	90.6977	86.6667	63.375	6.65e-08	0.000398417	2.2e-06	1	1	1	1	1
group_838		hypothetical protein	39	2	4	13	90.6977	86.6667	63.375	6.65e-08	0.000398417	2.2e-06	1	1	1	1	1
group_1974		hypothetical protein	4	13	39	2	9.30233	13.3333	0.0157791	6.65e-08	0.000398417	2.2e-06	1	1	1	1	1
group_7027		host specificity protein J	4	13	39	2	9.30233	13.3333	0.0157791	6.65e-08	0.000398417	2.2e-06	1	1	1	1	1
group_7370		phage tail protein	4	13	39	2	9.30233	13.3333	0.0157791	6.65e-08	0.000398417	2.2e-06	1	1	1	1	1
group_2241		phosphoadenosine phosphosulfate reductase	33	0	10	15	76.7442	100	inf	1.1e-07	0.000657869	3.54e-06	1	1	0	1	1
group_289		Ail/Lom family protein	33	0	10	15	76.7442	100	inf	1.1e-07	0.000657869	3.54e-06	1	1	0	1	1
group_2955		transcriptional regulator	33	0	10	15	76.7442	100	inf	1.1e-07	0.000657869	3.54e-06	1	1	0	1	1
group_308		IS3 family transposase	33	0	10	15	76.7442	100	inf	1.1e-07	0.000657869	3.54e-06	1	1	0	1	1
group_944		MFS transporter	33	0	10	15	76.7442	100	inf	1.1e-07	0.000657869	3.54e-06	1	1	0	1	1
group_3738		integrase	7	14	36	1	16.2791	6.66667	0.0138889	1.46e-07	0.000876812	4.61e-06	1	1	1	1	1
nleB2		type III secretion system effector arginine glycosyltransferase NleB2	36	1	7	14	83.7209	93.3333	72	1.46e-07	0.000876812	4.61e-06	1	1	1	1	1
group_7454		IS66-like element ISEc8 family transposase	36	1	7	14	83.7209	93.3333	72	1.46e-07	0.000876812	4.61e-06	1	1	1	1	1
group_773		hypothetical protein	36	1	7	14	83.7209	93.3333	72	1.46e-07	0.000876812	4.61e-06	1	1	1	1	1
group_3385		hypothetical protein	3	12	40	3	6.97674	20	0.01875	1.92e-07	0.00114932	5.89e-06	1	1	1	1	1
group_3386		terminase large subunit	3	12	40	3	6.97674	20	0.01875	1.92e-07	0.00114932	5.89e-06	1	1	1	1	1
group_3387		hypothetical protein	3	12	40	3	6.97674	20	0.01875	1.92e-07	0.00114932	5.89e-06	1	1	1	1	1
group_7589		IS3 family transposase	3	12	40	3	6.97674	20	0.01875	1.92e-07	0.00114932	5.89e-06	1	1	1	1	1
group_9043		IS3 family transposase	3	12	40	3	6.97674	20	0.01875	1.92e-07	0.00114932	5.89e-06	1	1	1	1	1
group_2858		hypothetical protein	32	0	11	15	74.4186	100	inf	2.6e-07	0.00155496	7.85e-06	1	1	0	1	1
group_2957		hypothetical protein	32	0	11	15	74.4186	100	inf	2.6e-07	0.00155496	7.85e-06	1	1	0	1	1
group_556		ISAs1 family transposase	32	0	11	15	74.4186	100	inf	2.6e-07	0.00155496	7.85e-06	1	1	0	1	1
group_146		phage portal protein	8	14	35	1	18.6047	6.66667	0.0163265	3.93e-07	0.00235117	1.15e-05	1	1	1	1	1
group_1544	nleB2	type III secretion system effector arginine glycosyltransferase NleB2	8	14	35	1	18.6047	6.66667	0.0163265	3.93e-07	0.00235117	1.15e-05	1	1	1	1	1
group_1750		hypothetical protein	8	14	35	1	18.6047	6.66667	0.0163265	3.93e-07	0.00235117	1.15e-05	1	1	1	1	1
group_329	ypjA_2	adhesin-like autotransporter YpjA	8	14	35	1	18.6047	6.66667	0.0163265	3.93e-07	0.00235117	1.15e-05	1	1	1	1	1
group_3730		hypothetical protein	2	11	41	4	4.65116	26.6667	0.0177384	3.97e-07	0.00237629	1.15e-05	1	1	1	1	1
group_661		RusA family crossover junction endodeoxyribonuclease	2	11	41	4	4.65116	26.6667	0.0177384	3.97e-07	0.00237629	1.15e-05	1	1	1	1	1
group_806		hypothetical protein	2	11	41	4	4.65116	26.6667	0.0177384	3.97e-07	0.00237629	1.15e-05	1	1	1	1	1
group_868		site-specific DNA-methyltransferase	2	11	41	4	4.65116	26.6667	0.0177384	3.97e-07	0.00237629	1.15e-05	1	1	1	1	1
group_9822		antitermination protein	2	11	41	4	4.65116	26.6667	0.0177384	3.97e-07	0.00237629	1.15e-05	1	1	1	1	1
group_274		tail assembly protein	0	9	43	6	0	40	0	4.7e-07	0.00281438	1.35e-05	1	0	1	1	1
group_207		hypothetical protein	1	10	42	5	2.32558	33.3333	0.0119048	5.73e-07	0.00343182	1.63e-05	1	1	1	1	1
group_10013		phage tail protein	31	0	12	15	72.093	100	inf	5.84e-07	0.00349867	1.63e-05	1	1	0	1	1
pinE_2		site-specific DNA recombinase	31	0	12	15	72.093	100	inf	5.84e-07	0.00349867	1.63e-05	1	1	0	1	1
group_2859		tail fiber assembly protein	31	0	12	15	72.093	100	inf	5.84e-07	0.00349867	1.63e-05	1	1	0	1	1
group_8862		head-tail adaptor protein	12	15	31	0	27.907	0	0	5.84e-07	0.00349867	1.63e-05	1	0	1	1	1
group_9826		ISAs1 family transposase	12	15	31	0	27.907	0	0	5.84e-07	0.00349867	1.63e-05	1	0	1	1	1
group_1393		hypothetical protein	6	13	37	2	13.9535	13.3333	0.024948	6.91e-07	0.00413833	1.92e-05	1	1	1	1	1
group_3323		hypothetical protein	6	13	37	2	13.9535	13.3333	0.024948	6.91e-07	0.00413833	1.92e-05	1	1	1	1	1
group_2330		hypothetical protein	4	12	39	3	9.30233	20	0.025641	7.19e-07	0.00430309	1.96e-05	1	1	1	1	1
group_6970		phage tail assembly protein T	4	12	39	3	9.30233	20	0.025641	7.19e-07	0.00430309	1.96e-05	1	1	1	1	1
group_7111		hypothetical protein	4	12	39	3	9.30233	20	0.025641	7.19e-07	0.00430309	1.96e-05	1	1	1	1	1
group_325	ypjA	hypothetical protein	34	1	9	14	79.0698	93.3333	52.8889	9.78e-07	0.00585503	2.66e-05	1	1	1	1	1
group_2856		LexA family transcriptional regulator	30	0	13	15	69.7674	100	inf	1.26e-06	0.00753559	3.29e-05	1	1	0	1	1
group_2857		hypothetical protein	30	0	13	15	69.7674	100	inf	1.26e-06	0.00753559	3.29e-05	1	1	0	1	1
group_550		cytotoxin	30	0	13	15	69.7674	100	inf	1.26e-06	0.00753559	3.29e-05	1	1	0	1	1
group_7735		IS3 family transposase	30	0	13	15	69.7674	100	inf	1.26e-06	0.00753559	3.29e-05	1	1	0	1	1
group_79		hypothetical protein	30	0	13	15	69.7674	100	inf	1.26e-06	0.00753559	3.29e-05	1	1	0	1	1
group_809		phage replication protein	30	0	13	15	69.7674	100	inf	1.26e-06	0.00753559	3.29e-05	1	1	0	1	1
group_829		hypothetical protein	30	0	13	15	69.7674	100	inf	1.26e-06	0.00753559	3.29e-05	1	1	0	1	1
group_9175		IS3 family transposase	30	0	13	15	69.7674	100	inf	1.26e-06	0.00753559	3.29e-05	1	1	0	1	1
repE		Replication initiation protein	13	15	30	0	30.2326	0	0	1.26e-06	0.00753559	3.29e-05	1	0	1	1	1
group_1066		TrmB family transcriptional regulator	3	11	40	4	6.97674	26.6667	0.0272727	1.7e-06	0.0101901	4.41e-05	1	1	1	1	1
group_9142		head-tail adaptor protein	3	11	40	4	6.97674	26.6667	0.0272727	1.7e-06	0.0101901	4.41e-05	1	1	1	1	1
group_3734		cell division inhibitor	7	13	36	2	16.2791	13.3333	0.0299145	1.88e-06	0.0112675	4.84e-05	1	1	1	1	1
group_3736		hypothetical protein	7	13	36	2	16.2791	13.3333	0.0299145	1.88e-06	0.0112675	4.84e-05	1	1	1	1	1
group_2065		protein ren	5	12	38	3	11.6279	20	0.0328947	2.28e-06	0.0136743	5.7e-05	1	1	1	1	1
group_3674		hypothetical protein	5	12	38	3	11.6279	20	0.0328947	2.28e-06	0.0136743	5.7e-05	1	1	1	1	1
group_3675		hypothetical protein	5	12	38	3	11.6279	20	0.0328947	2.28e-06	0.0136743	5.7e-05	1	1	1	1	1
group_814		Replication protein P	5	12	38	3	11.6279	20	0.0328947	2.28e-06	0.0136743	5.7e-05	1	1	1	1	1
group_8212		phage tail protein	5	12	38	3	11.6279	20	0.0328947	2.28e-06	0.0136743	5.7e-05	1	1	1	1	1
group_9568		phage tail protein	5	12	38	3	11.6279	20	0.0328947	2.28e-06	0.0136743	5.7e-05	1	1	1	1	1
group_61		hypothetical protein	33	1	10	14	76.7442	93.3333	46.2	2.29e-06	0.0136837	5.7e-05	1	1	1	1	1
group_171		phage tail tape measure protein	2	10	41	5	4.65116	33.3333	0.0243902	3.11e-06	0.0186051	7.69e-05	1	1	1	1	1
group_8944		phage tail protein	2	10	41	5	4.65116	33.3333	0.0243902	3.11e-06	0.0186051	7.69e-05	1	1	1	1	1
group_105		phage tail protein	0	8	43	7	0	46.6667	0	3.36e-06	0.0201027	8.21e-05	1	0	1	1	1
group_9484		hypothetical protein	0	8	43	7	0	46.6667	0	3.36e-06	0.0201027	8.21e-05	1	0	1	1	1
group_9770		phage portal protein	0	8	43	7	0	46.6667	0	3.36e-06	0.0201027	8.21e-05	1	0	1	1	1
group_305		IS3 family transposase	1	9	42	6	2.32558	40	0.015873	4.18e-06	0.0250422	0.000100571	1	1	1	1	1
group_7723		IS3 family transposase	1	9	42	6	2.32558	40	0.015873	4.18e-06	0.0250422	0.000100571	1	1	1	1	1
group_8947		phage tail protein	1	9	42	6	2.32558	40	0.015873	4.18e-06	0.0250422	0.000100571	1	1	1	1	1
group_9248		phage tail protein	1	9	42	6	2.32558	40	0.015873	4.18e-06	0.0250422	0.000100571	1	1	1	1	1
group_1027		hypothetical protein	8	13	35	2	18.6047	13.3333	0.0351648	4.7e-06	0.0281524	0.000111716	1	1	1	1	1
group_8668		hypothetical protein	8	13	35	2	18.6047	13.3333	0.0351648	4.7e-06	0.0281524	0.000111716	1	1	1	1	1
group_9022		IS3 family transposase	8	13	35	2	18.6047	13.3333	0.0351648	4.7e-06	0.0281524	0.000111716	1	1	1	1	1
group_109		phage tail protein	29	0	14	15	67.4419	100	inf	5.21e-06	0.0312189	0.000121949	1	1	0	1	1
group_1294		phage tail protein	14	15	29	0	32.5581	0	0	5.21e-06	0.0312189	0.000121949	1	0	1	1	1
group_1382		recombination protein NinB	14	15	29	0	32.5581	0	0	5.21e-06	0.0312189	0.000121949	1	0	1	1	1
group_1784		formyl-CoA--oxalate CoA-transferase	29	0	14	15	67.4419	100	inf	5.21e-06	0.0312189	0.000121949	1	1	0	1	1
group_1627		Rha family transcriptional regulator	4	11	39	4	9.30233	26.6667	0.037296	5.85e-06	0.0350524	0.000131282	1	1	1	1	1
group_2576		lysozyme	4	11	39	4	9.30233	26.6667	0.037296	5.85e-06	0.0350524	0.000131282	1	1	1	1	1
group_3049		hypothetical protein	4	11	39	4	9.30233	26.6667	0.037296	5.85e-06	0.0350524	0.000131282	1	1	1	1	1
group_3055		Rha family transcriptional regulator	4	11	39	4	9.30233	26.6667	0.037296	5.85e-06	0.0350524	0.000131282	1	1	1	1	1
group_3056		helix-turn-helix domain-containing protein	4	11	39	4	9.30233	26.6667	0.037296	5.85e-06	0.0350524	0.000131282	1	1	1	1	1
group_3742		hypothetical protein	4	11	39	4	9.30233	26.6667	0.037296	5.85e-06	0.0350524	0.000131282	1	1	1	1	1
group_3968		hypothetical protein	4	11	39	4	9.30233	26.6667	0.037296	5.85e-06	0.0350524	0.000131282	1	1	1	1	1
group_3969		lysis protein	4	11	39	4	9.30233	26.6667	0.037296	5.85e-06	0.0350524	0.000131282	1	1	1	1	1
group_6960		PerC family transcriptional regulator	4	11	39	4	9.30233	26.6667	0.037296	5.85e-06	0.0350524	0.000131282	1	1	1	1	1
group_8681		hypothetical protein	4	11	39	4	9.30233	26.6667	0.037296	5.85e-06	0.0350524	0.000131282	1	1	1	1	1
group_9369		hypothetical protein	4	11	39	4	9.30233	26.6667	0.037296	5.85e-06	0.0350524	0.000131282	1	1	1	1	1
group_10053		phage portal protein	6	12	37	3	13.9535	20	0.0405405	6.39e-06	0.0382833	0.000132268	1	1	1	1	1
group_1716		hypothetical protein	6	12	37	3	13.9535	20	0.0405405	6.39e-06	0.0382833	0.000132268	1	1	1	1	1
group_3075		hypothetical protein	6	12	37	3	13.9535	20	0.0405405	6.39e-06	0.0382833	0.000132268	1	1	1	1	1
group_3077		hypothetical protein	6	12	37	3	13.9535	20	0.0405405	6.39e-06	0.0382833	0.000132268	1	1	1	1	1
group_568		Clp protease ClpP	6	12	37	3	13.9535	20	0.0405405	6.39e-06	0.0382833	0.000132268	1	1	1	1	1
group_9145		head-tail adaptor protein	6	12	37	3	13.9535	20	0.0405405	6.39e-06	0.0382833	0.000132268	1	1	1	1	1
group_9712		phage gp6-like head-tail connector protein	6	12	37	3	13.9535	20	0.0405405	6.39e-06	0.0382833	0.000132268	1	1	1	1	1
group_1785		formyl-CoA--oxalate CoA-transferase	15	15	28	0	34.8837	0	0	6.47e-06	0.0387545	0.000132268	1	0	1	1	1
group_96		phage tail protein	15	15	28	0	34.8837	0	0	6.47e-06	0.0387545	0.000132268	1	0	1	1	1
group_120		phage tail protein	28	0	15	15	65.1163	100	inf	6.47e-06	0.0387545	0.000132268	1	1	0	1	1
group_2058		hypothetical protein	28	0	15	15	65.1163	100	inf	6.47e-06	0.0387545	0.000132268	1	1	0	1	1
group_2059		hypothetical protein	28	0	15	15	65.1163	100	inf	6.47e-06	0.0387545	0.000132268	1	1	0	1	1
group_2060		N4-gp56 family major capsid protein	28	0	15	15	65.1163	100	inf	6.47e-06	0.0387545	0.000132268	1	1	0	1	1
group_2652		hypothetical protein	28	0	15	15	65.1163	100	inf	6.47e-06	0.0387545	0.000132268	1	1	0	1	1
group_2653		hypothetical protein	28	0	15	15	65.1163	100	inf	6.47e-06	0.0387545	0.000132268	1	1	0	1	1
group_2654		portal protein	28	0	15	15	65.1163	100	inf	6.47e-06	0.0387545	0.000132268	1	1	0	1	1
group_3570		Hok/Gef family protein	28	0	15	15	65.1163	100	inf	6.47e-06	0.0387545	0.000132268	1	1	0	1	1
group_3573		host specificity protein J	28	0	15	15	65.1163	100	inf	6.47e-06	0.0387545	0.000132268	1	1	0	1	1
group_3574		hypothetical protein	28	0	15	15	65.1163	100	inf	6.47e-06	0.0387545	0.000132268	1	1	0	1	1
group_3575		hypothetical protein	28	0	15	15	65.1163	100	inf	6.47e-06	0.0387545	0.000132268	1	1	0	1	1
group_3576		hypothetical protein	28	0	15	15	65.1163	100	inf	6.47e-06	0.0387545	0.000132268	1	1	0	1	1
group_3577		hypothetical protein	28	0	15	15	65.1163	100	inf	6.47e-06	0.0387545	0.000132268	1	1	0	1	1
group_3578		hypothetical protein	28	0	15	15	65.1163	100	inf	6.47e-06	0.0387545	0.000132268	1	1	0	1	1
group_3579		terminase	28	0	15	15	65.1163	100	inf	6.47e-06	0.0387545	0.000132268	1	1	0	1	1
group_3580		terminase	28	0	15	15	65.1163	100	inf	6.47e-06	0.0387545	0.000132268	1	1	0	1	1
group_82		hypothetical protein	28	0	15	15	65.1163	100	inf	6.47e-06	0.0387545	0.000132268	1	1	0	1	1
group_9707		phage gp6-like head-tail connector protein	12	14	31	1	27.907	6.66667	0.0276498	1.06e-05	0.0637535	0.000210478	1	1	1	1	1
group_8523		IS66 family insertion sequence hypothetical protein	31	1	12	14	72.093	93.3333	36.1667	1.06e-05	0.0637535	0.000210478	1	1	1	1	1
group_1167		DNA-binding protein	16	15	27	0	37.2093	0	0	1.07e-05	0.0639853	0.000210478	1	0	1	1	1
group_225		lysozyme	16	15	27	0	37.2093	0	0	1.07e-05	0.0639853	0.000210478	1	0	1	1	1
group_3305		hypothetical protein	16	15	27	0	37.2093	0	0	1.07e-05	0.0639853	0.000210478	1	0	1	1	1
group_7660		serine/threonine protein phosphatase	16	15	27	0	37.2093	0	0	1.07e-05	0.0639853	0.000210478	1	0	1	1	1
group_1099		antitermination protein	27	0	16	15	62.7907	100	inf	1.07e-05	0.0639853	0.000210478	1	1	0	1	1
group_1295	stxB2	Shiga toxin Stx2 subunit B	27	0	16	15	62.7907	100	inf	1.07e-05	0.0639853	0.000210478	1	1	0	1	1
group_363		Replication protein O	27	0	16	15	62.7907	100	inf	1.07e-05	0.0639853	0.000210478	1	1	0	1	1
group_8403		phage major capsid protein	27	0	16	15	62.7907	100	inf	1.07e-05	0.0639853	0.000210478	1	1	0	1	1
group_8781		phage tail protein	27	0	16	15	62.7907	100	inf	1.07e-05	0.0639853	0.000210478	1	1	0	1	1
group_8364		tellurite resistance protein	9	13	34	2	20.9302	13.3333	0.040724	1.09e-05	0.0654208	0.000214494	1	1	1	1	1
group_1369		hypothetical protein	5	11	38	4	11.6279	26.6667	0.0478469	1.72e-05	0.102701	0.000330228	1	1	1	1	1
group_1441		DNA replication protein DnaC	5	11	38	4	11.6279	26.6667	0.0478469	1.72e-05	0.102701	0.000330228	1	1	1	1	1
group_2699		helix-turn-helix domain-containing protein	5	11	38	4	11.6279	26.6667	0.0478469	1.72e-05	0.102701	0.000330228	1	1	1	1	1
group_411		phage minor tail protein L	5	11	38	4	11.6279	26.6667	0.0478469	1.72e-05	0.102701	0.000330228	1	1	1	1	1
group_449		hypothetical protein	5	11	38	4	11.6279	26.6667	0.0478469	1.72e-05	0.102701	0.000330228	1	1	1	1	1
group_9766		phage portal protein	5	11	38	4	11.6279	26.6667	0.0478469	1.72e-05	0.102701	0.000330228	1	1	1	1	1
group_7682		phage tail tape measure protein	0	7	43	8	0	53.3333	0	2.14e-05	0.128155	0.000410752	1	0	1	1	1
group_8105		phage tail protein	10	13	33	2	23.2558	13.3333	0.04662	2.39e-05	0.142856	0.00045641	1	1	1	1	1
group_10003		terminase small subunit	1	8	42	7	2.32558	46.6667	0.0208333	2.65e-05	0.158409	0.000496581	1	1	1	1	1
group_2028		hypothetical protein	1	8	42	7	2.32558	46.6667	0.0208333	2.65e-05	0.158409	0.000496581	1	1	1	1	1
group_340		terminase large subunit	1	8	42	7	2.32558	46.6667	0.0208333	2.65e-05	0.158409	0.000496581	1	1	1	1	1
group_626		terminase small subunit	1	8	42	7	2.32558	46.6667	0.0208333	2.65e-05	0.158409	0.000496581	1	1	1	1	1
group_6848		hypothetical protein	1	8	42	7	2.32558	46.6667	0.0208333	2.65e-05	0.158409	0.000496581	1	1	1	1	1
group_9764		phage portal protein	1	8	42	7	2.32558	46.6667	0.0208333	2.65e-05	0.158409	0.000496581	1	1	1	1	1
group_3569		hypothetical protein	26	0	17	15	60.4651	100	inf	2.97e-05	0.177611	0.000541496	1	1	0	1	1
group_3571		porin family protein	26	0	17	15	60.4651	100	inf	2.97e-05	0.177611	0.000541496	1	1	0	1	1
group_3572		outer membrane protein	26	0	17	15	60.4651	100	inf	2.97e-05	0.177611	0.000541496	1	1	0	1	1
group_362		hypothetical protein	26	0	17	15	60.4651	100	inf	2.97e-05	0.177611	0.000541496	1	1	0	1	1
group_6799		holin	26	0	17	15	60.4651	100	inf	2.97e-05	0.177611	0.000541496	1	1	0	1	1
group_9006		HNH endonuclease	26	0	17	15	60.4651	100	inf	2.97e-05	0.177611	0.000541496	1	1	0	1	1
group_1386		hypothetical protein	17	15	26	0	39.5349	0	0	2.97e-05	0.177611	0.000541496	1	0	1	1	1
dhaR		PTS-dependent dihydroxyacetone kinase operon regulatory protein	17	15	26	0	39.5349	0	0	2.97e-05	0.177611	0.000541496	1	0	1	1	1
group_6942		hypothetical protein	17	15	26	0	39.5349	0	0	2.97e-05	0.177611	0.000541496	1	0	1	1	1
group_3626		hypothetical protein	13	14	30	1	30.2326	6.66667	0.0309524	3.16e-05	0.18913	0.000574863	1	1	1	1	1
group_9165		hypothetical protein	8	12	35	3	18.6047	20	0.0571429	3.76e-05	0.225143	0.000680189	1	1	1	1	1
group_9467		DNA breaking-rejoining protein	8	12	35	3	18.6047	20	0.0571429	3.76e-05	0.225143	0.000680189	1	1	1	1	1
group_3281		hypothetical protein	18	15	25	0	41.8605	0	0	3.99e-05	0.239	0.000705015	1	0	1	1	1
group_7397		TraR/DksA family transcriptional regulator	18	15	25	0	41.8605	0	0	3.99e-05	0.239	0.000705015	1	0	1	1	1
group_9040		IS3 family transposase	18	15	25	0	41.8605	0	0	3.99e-05	0.239	0.000705015	1	0	1	1	1
group_967		replicative DNA helicase DnaB	18	15	25	0	41.8605	0	0	3.99e-05	0.239	0.000705015	1	0	1	1	1
group_2400		hypothetical protein	25	0	18	15	58.1395	100	inf	3.99e-05	0.239	0.000705015	1	1	0	1	1
bor_2		serum resistance lipoprotein Bor	25	0	18	15	58.1395	100	inf	3.99e-05	0.239	0.000705015	1	1	0	1	1
group_6945		hypothetical protein	25	0	18	15	58.1395	100	inf	3.99e-05	0.239	0.000705015	1	1	0	1	1
group_899		RHS repeat protein	25	0	18	15	58.1395	100	inf	3.99e-05	0.239	0.000705015	1	1	0	1	1
group_10002		terminase small subunit	6	11	37	4	13.9535	26.6667	0.0589681	4.44e-05	0.265916	0.000779814	1	1	1	1	1
group_8524		IS66 family insertion sequence hypothetical protein	6	11	37	4	13.9535	26.6667	0.0589681	4.44e-05	0.265916	0.000779814	1	1	1	1	1
group_226		lysozyme	29	1	14	14	67.4419	93.3333	29	4.69e-05	0.28097	0.00082155	1	1	1	1	1
group_3631		hypothetical protein	3	9	40	6	6.97674	40	0.05	7.24e-05	0.433341	0.00125971	1	1	1	1	1
group_6997		phage gp6-like head-tail connector protein	3	9	40	6	6.97674	40	0.05	7.24e-05	0.433341	0.00125971	1	1	1	1	1
group_6842		hypothetical protein	9	12	34	3	20.9302	20	0.0661765	8.15e-05	0.487796	0.0014139	1	1	1	1	1
group_42		host specificity protein J	7	11	36	4	16.2791	26.6667	0.0707071	0.000104146	0.623626	0.00178689	1	1	1	1	1
group_6814		phage minor tail protein L	7	11	36	4	16.2791	26.6667	0.0707071	0.000104146	0.623626	0.00178689	1	1	1	1	1
group_856		type I toxin-antitoxin system Hok family toxin	7	11	36	4	16.2791	26.6667	0.0707071	0.000104146	0.623626	0.00178689	1	1	1	1	1
group_8565		tail assembly protein	7	11	36	4	16.2791	26.6667	0.0707071	0.000104146	0.623626	0.00178689	1	1	1	1	1
group_10051		phage portal protein	24	0	19	15	55.814	100	inf	0.000111731	0.669046	0.00184819	1	1	0	1	1
group_1057		phage minor tail protein G	24	0	19	15	55.814	100	inf	0.000111731	0.669046	0.00184819	1	1	0	1	1
group_2062		hypothetical protein	24	0	19	15	55.814	100	inf	0.000111731	0.669046	0.00184819	1	1	0	1	1
group_3568		bacteriocin	24	0	19	15	55.814	100	inf	0.000111731	0.669046	0.00184819	1	1	0	1	1
group_9858		phage tail protein	24	0	19	15	55.814	100	inf	0.000111731	0.669046	0.00184819	1	1	0	1	1
stxB2		Shiga toxin Stx2 subunit B	19	15	24	0	44.186	0	0	0.000111731	0.669046	0.00184819	1	0	1	1	1
group_1367		hypothetical protein	19	15	24	0	44.186	0	0	0.000111731	0.669046	0.00184819	1	0	1	1	1
group_1724		HNH endonuclease	19	15	24	0	44.186	0	0	0.000111731	0.669046	0.00184819	1	0	1	1	1
group_3298		hypothetical protein	19	15	24	0	44.186	0	0	0.000111731	0.669046	0.00184819	1	0	1	1	1
group_3302		hypothetical protein	19	15	24	0	44.186	0	0	0.000111731	0.669046	0.00184819	1	0	1	1	1
group_687		ead/Ea22-like family protein	19	15	24	0	44.186	0	0	0.000111731	0.669046	0.00184819	1	0	1	1	1
group_7360		cell division protein ZapA	19	15	24	0	44.186	0	0	0.000111731	0.669046	0.00184819	1	0	1	1	1
group_76		hypothetical protein	19	15	24	0	44.186	0	0	0.000111731	0.669046	0.00184819	1	0	1	1	1
group_423		phage minor tail protein L	2	8	41	7	4.65116	46.6667	0.0426829	0.000115544	0.691877	0.00190076	1	1	1	1	1
group_7686		phage tail tape measure protein	2	8	41	7	4.65116	46.6667	0.0426829	0.000115544	0.691877	0.00190076	1	1	1	1	1
group_10044		phage tail protein	0	6	43	9	0	60	0	0.000123655	0.740449	0.00200664	1	0	1	1	1
group_1535		phage portal protein	0	6	43	9	0	60	0	0.000123655	0.740449	0.00200664	1	0	1	1	1
group_532		phage tail protein	0	6	43	9	0	60	0	0.000123655	0.740449	0.00200664	1	0	1	1	1
group_805		hypothetical protein	0	6	43	9	0	60	0	0.000123655	0.740449	0.00200664	1	0	1	1	1
group_8671		hypothetical protein	0	6	43	9	0	60	0	0.000123655	0.740449	0.00200664	1	0	1	1	1
yfdE		Acetyl-CoA:oxalate CoA-transferase	31	2	12	13	72.093	86.6667	16.7917	0.000132199	0.79161	0.00209064	1	1	1	1	1
group_1371		hypothetical protein	12	13	31	2	27.907	13.3333	0.0595533	0.000132199	0.79161	0.00209064	1	1	1	1	1
group_938		hypothetical protein	12	13	31	2	27.907	13.3333	0.0595533	0.000132199	0.79161	0.00209064	1	1	1	1	1
group_2004		hypothetical protein	20	15	23	0	46.5116	0	0	0.000133022	0.796536	0.00209064	1	0	1	1	1
group_2021		hypothetical protein	20	15	23	0	46.5116	0	0	0.000133022	0.796536	0.00209064	1	0	1	1	1
group_3279		hypothetical protein	20	15	23	0	46.5116	0	0	0.000133022	0.796536	0.00209064	1	0	1	1	1
group_10016		phage tail protein	23	0	20	15	53.4884	100	inf	0.000133022	0.796536	0.00209064	1	1	0	1	1
group_2705		hypothetical protein	23	0	20	15	53.4884	100	inf	0.000133022	0.796536	0.00209064	1	1	0	1	1
group_2959		hypothetical protein	23	0	20	15	53.4884	100	inf	0.000133022	0.796536	0.00209064	1	1	0	1	1
group_6796		holin	23	0	20	15	53.4884	100	inf	0.000133022	0.796536	0.00209064	1	1	0	1	1
group_901		hypothetical protein	23	0	20	15	53.4884	100	inf	0.000133022	0.796536	0.00209064	1	1	0	1	1
group_9621		terminase small subunit	23	0	20	15	53.4884	100	inf	0.000133022	0.796536	0.00209064	1	1	0	1	1
group_165		phage tail protein	1	7	42	8	2.32558	53.3333	0.0272109	0.000147715	0.884518	0.00230945	1	1	1	1	1
group_9709		phage gp6-like head-tail connector protein	1	7	42	8	2.32558	53.3333	0.0272109	0.000147715	0.884518	0.00230945	1	1	1	1	1
group_7410		phage tail tape measure protein	28	1	15	14	65.1163	93.3333	26.1333	0.000156407	0.936566	0.00243264	1	1	1	1	1
group_8665		hypothetical protein	15	14	28	1	34.8837	6.66667	0.0382653	0.000156407	0.936566	0.00243264	1	1	1	1	1
group_2407		hypothetical protein	10	12	33	3	23.2558	20	0.0757576	0.000166107	0.994647	0.00257015	1	1	1	1	1
lexA_1		LexA repressor	10	12	33	3	23.2558	20	0.0757576	0.000166107	0.994647	0.00257015	1	1	1	1	1
group_18		host specificity protein J	27	1	16	14	62.7907	93.3333	23.625	0.000183778	1	0.00283625	1	1	1	1	1
group_783	yfdE_2	formyl-CoA--oxalate CoA-transferase	13	13	30	2	30.2326	13.3333	0.0666667	0.000203047	1	0.00311756	1	1	1	1	1
group_8419		phage major capsid protein	13	13	30	2	30.2326	13.3333	0.0666667	0.000203047	1	0.00311756	1	1	1	1	1
group_593		lysis protein	8	11	35	4	18.6047	26.6667	0.0831169	0.000225115	1	0.00342999	1	1	1	1	1
group_9550		phage terminase large subunit family protein	8	11	35	4	18.6047	26.6667	0.0831169	0.000225115	1	0.00342999	1	1	1	1	1
group_9804		hypothetical protein	8	11	35	4	18.6047	26.6667	0.0831169	0.000225115	1	0.00342999	1	1	1	1	1
group_9181		phage tail protein	6	10	37	5	13.9535	33.3333	0.0810811	0.000246111	1	0.00374038	1	1	1	1	1
group_8290		phage tail protein	17	14	26	1	39.5349	6.66667	0.0467033	0.000272233	1	0.00412692	1	1	1	1	1
group_2319		hypothetical protein	21	15	22	0	48.8372	0	0	0.000353247	1	0.00517174	1	0	1	1	1
iraM		Anti-adapter protein IraM	21	15	22	0	48.8372	0	0	0.000353247	1	0.00517174	1	0	1	1	1
group_2572		lysozyme	21	15	22	0	48.8372	0	0	0.000353247	1	0.00517174	1	0	1	1	1
group_2577		lysis protein	21	15	22	0	48.8372	0	0	0.000353247	1	0.00517174	1	0	1	1	1
group_2581		hypothetical protein	21	15	22	0	48.8372	0	0	0.000353247	1	0.00517174	1	0	1	1	1
group_3309		hypothetical protein	21	15	22	0	48.8372	0	0	0.000353247	1	0.00517174	1	0	1	1	1
group_609		hypothetical protein	21	15	22	0	48.8372	0	0	0.000353247	1	0.00517174	1	0	1	1	1
group_8396		protease FtsH-inhibitory lysogeny factor CIII	21	15	22	0	48.8372	0	0	0.000353247	1	0.00517174	1	0	1	1	1
stxA2		Shiga toxin Stx2 subunit A	21	15	22	0	48.8372	0	0	0.000353247	1	0.00517174	1	0	1	1	1
group_1494	fruK_2	sugar ABC transporter ATP-binding protein	22	0	21	15	51.1628	100	inf	0.000353247	1	0.00517174	1	1	0	1	1
group_1948		replicative DNA helicase DnaB	22	0	21	15	51.1628	100	inf	0.000353247	1	0.00517174	1	1	0	1	1
group_260		tail assembly protein	22	0	21	15	51.1628	100	inf	0.000353247	1	0.00517174	1	1	0	1	1
group_2853		hypothetical protein	22	0	21	15	51.1628	100	inf	0.000353247	1	0.00517174	1	1	0	1	1
group_9937		phage minor tail protein L	22	0	21	15	51.1628	100	inf	0.000353247	1	0.00517174	1	1	0	1	1
group_10029		phage N-6-adenine-methyltransferase	22	15	21	0	51.1628	0	0	0.000396198	1	0.00560858	1	0	1	1	1
group_1947		replicative DNA helicase DnaB	22	15	21	0	51.1628	0	0	0.000396198	1	0.00560858	1	0	1	1	1
group_2989		hypothetical protein	22	15	21	0	51.1628	0	0	0.000396198	1	0.00560858	1	0	1	1	1
group_3243		hypothetical protein	22	15	21	0	51.1628	0	0	0.000396198	1	0.00560858	1	0	1	1	1
group_876		host-nuclease inhibitor protein Gam	22	15	21	0	51.1628	0	0	0.000396198	1	0.00560858	1	0	1	1	1
group_2660		protein ninF	21	0	22	15	48.8372	100	inf	0.000396198	1	0.00560858	1	1	0	1	1
group_302		IS3 family transposase	21	0	22	15	48.8372	100	inf	0.000396198	1	0.00560858	1	1	0	1	1
group_315		hypothetical protein	21	0	22	15	48.8372	100	inf	0.000396198	1	0.00560858	1	1	0	1	1
group_3622		hypothetical protein	21	0	22	15	48.8372	100	inf	0.000396198	1	0.00560858	1	1	0	1	1
group_6989		phage gp6-like head-tail connector protein	21	0	22	15	48.8372	100	inf	0.000396198	1	0.00560858	1	1	0	1	1
abgT_1		p-aminobenzoyl-glutamate transport protein	21	0	22	15	48.8372	100	inf	0.000396198	1	0.00560858	1	1	0	1	1
group_8595	stxA2	Shiga toxin Stx2 subunit A	21	0	22	15	48.8372	100	inf	0.000396198	1	0.00560858	1	1	0	1	1
group_8730		hypothetical protein	21	0	22	15	48.8372	100	inf	0.000396198	1	0.00560858	1	1	0	1	1
group_9808		hypothetical protein	21	0	22	15	48.8372	100	inf	0.000396198	1	0.00560858	1	1	0	1	1
group_356		hypothetical protein	11	12	32	3	25.5814	20	0.0859375	0.000430453	1	0.00607913	1	1	1	1	1
group_6797		holin	9	11	34	4	20.9302	26.6667	0.0962567	0.000454301	1	0.00640083	1	1	1	1	1
group_409		phage minor tail protein L	5	9	38	6	11.6279	40	0.0877193	0.00051323	1	0.00721414	1	1	1	1	1
group_8491		lysis protein	7	10	36	5	16.2791	33.3333	0.0972222	0.000534257	1	0.00747461	1	1	1	1	1
group_8831		HK97 gp10 family phage protein	7	10	36	5	16.2791	33.3333	0.0972222	0.000534257	1	0.00747461	1	1	1	1	1
group_2027		hypothetical protein	2	7	41	8	4.65116	53.3333	0.0557491	0.000572128	1	0.00794872	1	1	1	1	1
group_7302		phage tail protein	2	7	41	8	4.65116	53.3333	0.0557491	0.000572128	1	0.00794872	1	1	1	1	1
group_9481		hypothetical protein	2	7	41	8	4.65116	53.3333	0.0557491	0.000572128	1	0.00794872	1	1	1	1	1
yfdE_2		formyl-CoA--oxalate CoA-transferase	29	2	14	13	67.4419	86.6667	13.4643	0.000585722	1	0.00810001	1	1	1	1	1
group_9328		phage tail protein	14	13	29	2	32.5581	13.3333	0.0742706	0.000585722	1	0.00810001	1	1	1	1	1
group_8496		lysis protein	25	1	18	14	58.1395	93.3333	19.4444	0.000615022	1	0.00846609	1	1	1	1	1
group_873		host-nuclease inhibitor protein Gam	18	14	25	1	41.8605	6.66667	0.0514286	0.000615022	1	0.00846609	1	1	1	1	1
group_1366		IS3 family transposase	0	5	43	10	0	66.6667	0	0.000655374	1	0.00888181	1	0	1	1	1
group_2033		hypothetical protein	0	5	43	10	0	66.6667	0	0.000655374	1	0.00888181	1	0	1	1	1
group_6924		phage minor tail protein G	0	5	43	10	0	66.6667	0	0.000655374	1	0.00888181	1	0	1	1	1
group_7301		phage tail protein	0	5	43	10	0	66.6667	0	0.000655374	1	0.00888181	1	0	1	1	1
group_8418		phage major capsid protein	0	5	43	10	0	66.6667	0	0.000655374	1	0.00888181	1	0	1	1	1
group_9485		hypothetical protein	0	5	43	10	0	66.6667	0	0.000655374	1	0.00888181	1	0	1	1	1
group_1292		phage tail protein	31	3	12	12	72.093	80	10.3333	0.000655605	1	0.00888181	1	1	1	1	1
group_8720		hypothetical protein	28	2	15	13	65.1163	86.6667	12.1333	0.000731204	1	0.00975156	1	1	1	1	1
group_1160		hypothetical protein	15	13	28	2	34.8837	13.3333	0.0824176	0.000731204	1	0.00975156	1	1	1	1	1
group_7440		IS66-like element ISEc8 family transposase	15	13	28	2	34.8837	13.3333	0.0824176	0.000731204	1	0.00975156	1	1	1	1	1
group_8028		IS66 family insertion sequence hypothetical protein	15	13	28	2	34.8837	13.3333	0.0824176	0.000731204	1	0.00975156	1	1	1	1	1
group_8123		outer membrane protein	15	13	28	2	34.8837	13.3333	0.0824176	0.000731204	1	0.00975156	1	1	1	1	1
group_8511		IS66 family insertion sequence hypothetical protein	15	13	28	2	34.8837	13.3333	0.0824176	0.000731204	1	0.00975156	1	1	1	1	1
group_8722		hypothetical protein	15	13	28	2	34.8837	13.3333	0.0824176	0.000731204	1	0.00975156	1	1	1	1	1
group_106		phage tail protein	1	6	42	9	2.32558	60	0.0357143	0.000737177	1	0.00976596	1	1	1	1	1
group_2104		hypothetical protein	1	6	42	9	2.32558	60	0.0357143	0.000737177	1	0.00976596	1	1	1	1	1
group_1651		type VI secretion system tip protein VgrG	42	9	1	6	97.6744	40	28	0.000737177	1	0.00976596	1	1	1	1	1
group_8422		phage major capsid protein	24	1	19	14	55.814	93.3333	17.6842	0.000820214	1	0.010842	1	1	1	1	1
group_2701		hypothetical protein	4	8	39	7	9.30233	46.6667	0.0897436	0.000962868	1	0.0121039	1	1	1	1	1
group_1041		single-stranded DNA-binding protein	23	15	20	0	53.4884	0	0	0.000974298	1	0.0121039	1	0	1	1	1
group_1043		PerC family transcriptional regulator	23	15	20	0	53.4884	0	0	0.000974298	1	0.0121039	1	0	1	1	1
group_1230		hypothetical protein	23	15	20	0	53.4884	0	0	0.000974298	1	0.0121039	1	0	1	1	1
group_2257		hypothetical protein	23	15	20	0	53.4884	0	0	0.000974298	1	0.0121039	1	0	1	1	1
group_2260		hypothetical protein	23	15	20	0	53.4884	0	0	0.000974298	1	0.0121039	1	0	1	1	1
group_2984		hypothetical protein	23	15	20	0	53.4884	0	0	0.000974298	1	0.0121039	1	0	1	1	1
group_2985		hypothetical protein	23	15	20	0	53.4884	0	0	0.000974298	1	0.0121039	1	0	1	1	1
group_2986		hypothetical protein	23	15	20	0	53.4884	0	0	0.000974298	1	0.0121039	1	0	1	1	1
group_2987		hypothetical protein	23	15	20	0	53.4884	0	0	0.000974298	1	0.0121039	1	0	1	1	1
group_2988		hypothetical protein	23	15	20	0	53.4884	0	0	0.000974298	1	0.0121039	1	0	1	1	1
group_2990		major capsid protein	23	15	20	0	53.4884	0	0	0.000974298	1	0.0121039	1	0	1	1	1
group_2991		hypothetical protein	23	15	20	0	53.4884	0	0	0.000974298	1	0.0121039	1	0	1	1	1
group_2992		hypothetical protein	23	15	20	0	53.4884	0	0	0.000974298	1	0.0121039	1	0	1	1	1
group_2993		hypothetical protein	23	15	20	0	53.4884	0	0	0.000974298	1	0.0121039	1	0	1	1	1
nohA		hypothetical protein	23	15	20	0	53.4884	0	0	0.000974298	1	0.0121039	1	0	1	1	1
group_888		recombination protein NinG	23	15	20	0	53.4884	0	0	0.000974298	1	0.0121039	1	0	1	1	1
group_1179		hypothetical protein	20	0	23	15	46.5116	100	inf	0.000974298	1	0.0121039	1	1	0	1	1
group_1346		quinone oxidoreductase	20	0	23	15	46.5116	100	inf	0.000974298	1	0.0121039	1	1	0	1	1
group_2259		hypothetical protein	20	0	23	15	46.5116	100	inf	0.000974298	1	0.0121039	1	1	0	1	1
group_2355		hypothetical protein	20	0	23	15	46.5116	100	inf	0.000974298	1	0.0121039	1	1	0	1	1
recT		recombination protein RecT	20	0	23	15	46.5116	100	inf	0.000974298	1	0.0121039	1	1	0	1	1
group_3085		hypothetical protein	20	0	23	15	46.5116	100	inf	0.000974298	1	0.0121039	1	1	0	1	1
group_3585		protein ninH	20	0	23	15	46.5116	100	inf	0.000974298	1	0.0121039	1	1	0	1	1
group_3751		hypothetical protein	20	0	23	15	46.5116	100	inf	0.000974298	1	0.0121039	1	1	0	1	1
group_3752		hypothetical protein	20	0	23	15	46.5116	100	inf	0.000974298	1	0.0121039	1	1	0	1	1
group_44		host specificity protein J	20	0	23	15	46.5116	100	inf	0.000974298	1	0.0121039	1	1	0	1	1
group_7733		IS3 family transposase	20	0	23	15	46.5116	100	inf	0.000974298	1	0.0121039	1	1	0	1	1
group_8857		head-tail adaptor protein	20	0	23	15	46.5116	100	inf	0.000974298	1	0.0121039	1	1	0	1	1
group_1141		hypothetical protein	24	15	19	0	55.814	0	0	0.00107011	1	0.0128628	1	0	1	1	1
group_2007		hypothetical protein	24	15	19	0	55.814	0	0	0.00107011	1	0.0128628	1	0	1	1	1
group_2514		hypothetical protein	24	15	19	0	55.814	0	0	0.00107011	1	0.0128628	1	0	1	1	1
group_3287		hypothetical protein	24	15	19	0	55.814	0	0	0.00107011	1	0.0128628	1	0	1	1	1
group_3290		hypothetical protein	24	15	19	0	55.814	0	0	0.00107011	1	0.0128628	1	0	1	1	1
group_8625		superoxide dismutase	24	15	19	0	55.814	0	0	0.00107011	1	0.0128628	1	0	1	1	1
group_8782		phage tail protein	24	15	19	0	55.814	0	0	0.00107011	1	0.0128628	1	0	1	1	1
group_92		phage tail protein	24	15	19	0	55.814	0	0	0.00107011	1	0.0128628	1	0	1	1	1
group_1277		hypothetical protein	19	0	24	15	44.186	100	inf	0.00107011	1	0.0128628	1	1	0	1	1
group_1397		hypothetical protein	19	0	24	15	44.186	100	inf	0.00107011	1	0.0128628	1	1	0	1	1
group_3091		phage tail protein	19	0	24	15	44.186	100	inf	0.00107011	1	0.0128628	1	1	0	1	1
group_6969		phage tail assembly protein T	19	0	24	15	44.186	100	inf	0.00107011	1	0.0128628	1	1	0	1	1
group_7426		phage tail protein	19	0	24	15	44.186	100	inf	0.00107011	1	0.0128628	1	1	0	1	1
group_800		hypothetical protein	19	0	24	15	44.186	100	inf	0.00107011	1	0.0128628	1	1	0	1	1
group_8395		protease FtsH-inhibitory lysogeny factor CIII	19	0	24	15	44.186	100	inf	0.00107011	1	0.0128628	1	1	0	1	1
group_910		hypothetical protein	19	0	24	15	44.186	100	inf	0.00107011	1	0.0128628	1	1	0	1	1
group_7684		phage tail tape measure protein	8	10	35	5	18.6047	33.3333	0.114286	0.0010719	1	0.0128628	1	1	1	1	1
group_280		outer membrane protein	6	9	37	6	13.9535	40	0.108108	0.00112856	1	0.0135156	1	1	1	1	1
group_2398		hypothetical protein	10	11	33	4	23.2558	26.6667	0.110193	0.00117916	1	0.0140934	1	1	1	1	1
group_9250		phage tail protein	3	7	40	8	6.97674	53.3333	0.0857143	0.00163749	1	0.0194936	1	1	1	1	1
group_9767		phage portal protein	3	7	40	8	6.97674	53.3333	0.0857143	0.00163749	1	0.0194936	1	1	1	1	1
group_8968		IS3 family transposase	11	11	32	4	25.5814	26.6667	0.125	0.00174988	1	0.0207491	1	1	1	1	1
group_9143		head-tail adaptor protein	11	11	32	4	25.5814	26.6667	0.125	0.00174988	1	0.0207491	1	1	1	1	1
group_1249		hypothetical protein	13	12	30	3	30.2326	20	0.108333	0.00177384	1	0.020881	1	1	1	1	1
group_7297		phage tail protein	13	12	30	3	30.2326	20	0.108333	0.00177384	1	0.020881	1	1	1	1	1
group_7339		exonuclease	20	14	23	1	46.5116	6.66667	0.0621118	0.00177844	1	0.020881	1	1	1	1	1
group_7748		phage tail protein	23	1	20	14	53.4884	93.3333	16.1	0.00177844	1	0.020881	1	1	1	1	1
cirA_2		hypothetical protein	23	1	20	14	53.4884	93.3333	16.1	0.00177844	1	0.020881	1	1	1	1	1
bet_2		phage recombination protein Bet	16	13	27	2	37.2093	13.3333	0.0911681	0.00200853	1	0.0235363	1	1	1	1	1
group_872		host-nuclease inhibitor protein Gam	22	1	21	14	51.1628	93.3333	14.6667	0.00222388	1	0.0259582	1	1	1	1	1
group_9861		tellurite resistance protein	22	1	21	14	51.1628	93.3333	14.6667	0.00222388	1	0.0259582	1	1	1	1	1
group_7729		IS3 family transposase	7	9	36	6	16.2791	40	0.12963	0.00226314	1	0.0262629	1	1	1	1	1
group_8961		IS3 family transposase	7	9	36	6	16.2791	40	0.12963	0.00226314	1	0.0262629	1	1	1	1	1
group_9241		phage tail protein	7	9	36	6	16.2791	40	0.12963	0.00226314	1	0.0262629	1	1	1	1	1
group_1012		phage tail protein	25	15	18	0	58.1395	0	0	0.00242389	1	0.0265343	1	0	1	1	1
group_1088		DNA damage-inducible protein DinI	25	15	18	0	58.1395	0	0	0.00242389	1	0.0265343	1	0	1	1	1
group_1375		hypothetical protein	25	15	18	0	58.1395	0	0	0.00242389	1	0.0265343	1	0	1	1	1
group_2258		hypothetical protein	25	15	18	0	58.1395	0	0	0.00242389	1	0.0265343	1	0	1	1	1
group_2513		hypothetical protein	25	15	18	0	58.1395	0	0	0.00242389	1	0.0265343	1	0	1	1	1
group_3244		hypothetical protein	25	15	18	0	58.1395	0	0	0.00242389	1	0.0265343	1	0	1	1	1
group_3284		antitermination protein N	25	15	18	0	58.1395	0	0	0.00242389	1	0.0265343	1	0	1	1	1
group_47		host specificity protein J	25	15	18	0	58.1395	0	0	0.00242389	1	0.0265343	1	0	1	1	1
group_9229		major capsid protein E	25	15	18	0	58.1395	0	0	0.00242389	1	0.0265343	1	0	1	1	1
group_10025		phage N-6-adenine-methyltransferase	18	0	25	15	41.8605	100	inf	0.00242389	1	0.0265343	1	1	0	1	1
group_1014		phage tail protein	18	0	25	15	41.8605	100	inf	0.00242389	1	0.0265343	1	1	0	1	1
group_1137	fruA_2	fructose-like permease IIC component	18	0	25	15	41.8605	100	inf	0.00242389	1	0.0265343	1	1	0	1	1
group_1163		hypothetical protein	18	0	25	15	41.8605	100	inf	0.00242389	1	0.0265343	1	1	0	1	1
group_2		host specificity protein J	18	0	25	15	41.8605	100	inf	0.00242389	1	0.0265343	1	1	0	1	1
group_2015		restriction alleviation protein, Lar family	18	0	25	15	41.8605	100	inf	0.00242389	1	0.0265343	1	1	0	1	1
group_2063		protein ren	18	0	25	15	41.8605	100	inf	0.00242389	1	0.0265343	1	1	0	1	1
group_2205		phage tail protein	18	0	25	15	41.8605	100	inf	0.00242389	1	0.0265343	1	1	0	1	1
group_2649		hypothetical protein	18	0	25	15	41.8605	100	inf	0.00242389	1	0.0265343	1	1	0	1	1
group_3541		DNA-binding protein	18	0	25	15	41.8605	100	inf	0.00242389	1	0.0265343	1	1	0	1	1
group_3542		hypothetical protein	18	0	25	15	41.8605	100	inf	0.00242389	1	0.0265343	1	1	0	1	1
group_3543		hypothetical protein	18	0	25	15	41.8605	100	inf	0.00242389	1	0.0265343	1	1	0	1	1
group_3544		hypothetical protein	18	0	25	15	41.8605	100	inf	0.00242389	1	0.0265343	1	1	0	1	1
group_3546		hypothetical protein	18	0	25	15	41.8605	100	inf	0.00242389	1	0.0265343	1	1	0	1	1
group_3548		ATPase	18	0	25	15	41.8605	100	inf	0.00242389	1	0.0265343	1	1	0	1	1
group_3549		hypothetical protein	18	0	25	15	41.8605	100	inf	0.00242389	1	0.0265343	1	1	0	1	1
group_8099		phage tail protein	18	0	25	15	41.8605	100	inf	0.00242389	1	0.0265343	1	1	0	1	1
group_8810		HK97 gp10 family phage protein	18	0	25	15	41.8605	100	inf	0.00242389	1	0.0265343	1	1	0	1	1
group_987	phoE	phosphoporin PhoE	18	0	25	15	41.8605	100	inf	0.00242389	1	0.0265343	1	1	0	1	1
group_9956		hypothetical protein	18	0	25	15	41.8605	100	inf	0.00242389	1	0.0265343	1	1	0	1	1
group_9959		hypothetical protein	18	0	25	15	41.8605	100	inf	0.00242389	1	0.0265343	1	1	0	1	1
group_9963		hypothetical protein	18	0	25	15	41.8605	100	inf	0.00242389	1	0.0265343	1	1	0	1	1
group_1445		hypothetical protein	2	6	41	9	4.65116	60	0.0731707	0.00250556	1	0.0271799	1	1	1	1	1
group_1652		type VI secretion system tip protein VgrG	2	6	41	9	4.65116	60	0.0731707	0.00250556	1	0.0271799	1	1	1	1	1
group_7412		phage tail tape measure protein	2	6	41	9	4.65116	60	0.0731707	0.00250556	1	0.0271799	1	1	1	1	1
group_7749		phage tail protein	2	6	41	9	4.65116	60	0.0731707	0.00250556	1	0.0271799	1	1	1	1	1
group_9935		phage minor tail protein L	2	6	41	9	4.65116	60	0.0731707	0.00250556	1	0.0271799	1	1	1	1	1
group_1138		formate C-acetyltransferase	26	15	17	0	60.4651	0	0	0.00266625	1	0.0275267	1	0	1	1	1
group_1274		hypothetical protein	26	15	17	0	60.4651	0	0	0.00266625	1	0.0275267	1	0	1	1	1
group_1345		quinone oxidoreductase	26	15	17	0	60.4651	0	0	0.00266625	1	0.0275267	1	0	1	1	1
group_3241		hypothetical protein	26	15	17	0	60.4651	0	0	0.00266625	1	0.0275267	1	0	1	1	1
group_3242		hypothetical protein	26	15	17	0	60.4651	0	0	0.00266625	1	0.0275267	1	0	1	1	1
group_3245		hypothetical protein	26	15	17	0	60.4651	0	0	0.00266625	1	0.0275267	1	0	1	1	1
group_558		transposase	26	15	17	0	60.4651	0	0	0.00266625	1	0.0275267	1	0	1	1	1
group_7271		hypothetical protein	26	15	17	0	60.4651	0	0	0.00266625	1	0.0275267	1	0	1	1	1
group_746		host cell division inhibitory peptide Kil	26	15	17	0	60.4651	0	0	0.00266625	1	0.0275267	1	0	1	1	1
group_1103		hypothetical protein	17	0	26	15	39.5349	100	inf	0.00266625	1	0.0275267	1	1	0	1	1
group_1177		ead/Ea22-like family protein	17	0	26	15	39.5349	100	inf	0.00266625	1	0.0275267	1	1	0	1	1
group_1379		recombination protein NinB	17	0	26	15	39.5349	100	inf	0.00266625	1	0.0275267	1	1	0	1	1
group_1789		LysR family transcriptional regulator	17	0	26	15	39.5349	100	inf	0.00266625	1	0.0275267	1	1	0	1	1
group_2326		hypothetical protein	17	0	26	15	39.5349	100	inf	0.00266625	1	0.0275267	1	1	0	1	1
group_2647		hypothetical protein	17	0	26	15	39.5349	100	inf	0.00266625	1	0.0275267	1	1	0	1	1
group_2655		hypothetical protein	17	0	26	15	39.5349	100	inf	0.00266625	1	0.0275267	1	1	0	1	1
group_2656		hypothetical protein	17	0	26	15	39.5349	100	inf	0.00266625	1	0.0275267	1	1	0	1	1
group_3538		superinfection exclusion protein B	17	0	26	15	39.5349	100	inf	0.00266625	1	0.0275267	1	1	0	1	1
group_3540		helix-turn-helix domain-containing protein	17	0	26	15	39.5349	100	inf	0.00266625	1	0.0275267	1	1	0	1	1
group_3547		DNA cytosine methyltransferase	17	0	26	15	39.5349	100	inf	0.00266625	1	0.0275267	1	1	0	1	1
group_3566		hypothetical protein	17	0	26	15	39.5349	100	inf	0.00266625	1	0.0275267	1	1	0	1	1
group_3583		protein ninH	17	0	26	15	39.5349	100	inf	0.00266625	1	0.0275267	1	1	0	1	1
group_3595		hypothetical protein	17	0	26	15	39.5349	100	inf	0.00266625	1	0.0275267	1	1	0	1	1
ltrA		group II intron reverse transcriptase/maturase	17	0	26	15	39.5349	100	inf	0.00266625	1	0.0275267	1	1	0	1	1
group_5804		phage tail protein	17	0	26	15	39.5349	100	inf	0.00266625	1	0.0275267	1	1	0	1	1
group_813		Replication protein P	17	0	26	15	39.5349	100	inf	0.00266625	1	0.0275267	1	1	0	1	1
group_8859		head-tail adaptor protein	17	0	26	15	39.5349	100	inf	0.00266625	1	0.0275267	1	1	0	1	1
group_9965		hypothetical protein	17	0	26	15	39.5349	100	inf	0.00266625	1	0.0275267	1	1	0	1	1
group_1259		hypothetical protein	0	4	43	11	0	73.3333	0	0.00321729	1	0.0322159	1	0	1	1	1
group_1653		flavin reductase family protein	0	4	43	11	0	73.3333	0	0.00321729	1	0.0322159	1	0	1	1	1
group_170		phage tail tape measure protein	0	4	43	11	0	73.3333	0	0.00321729	1	0.0322159	1	0	1	1	1
mdtD		DHA2 family efflux MFS transporter permease subunit	0	4	43	11	0	73.3333	0	0.00321729	1	0.0322159	1	0	1	1	1
group_245		tail assembly protein	0	4	43	11	0	73.3333	0	0.00321729	1	0.0322159	1	0	1	1	1
group_2599		hypothetical protein	0	4	43	11	0	73.3333	0	0.00321729	1	0.0322159	1	0	1	1	1
group_2610		hypothetical protein	0	4	43	11	0	73.3333	0	0.00321729	1	0.0322159	1	0	1	1	1
group_3410		hypothetical protein	0	4	43	11	0	73.3333	0	0.00321729	1	0.0322159	1	0	1	1	1
group_3613		hypothetical protein	0	4	43	11	0	73.3333	0	0.00321729	1	0.0322159	1	0	1	1	1
group_4406		hypothetical protein	0	4	43	11	0	73.3333	0	0.00321729	1	0.0322159	1	0	1	1	1
group_6845		hypothetical protein	0	4	43	11	0	73.3333	0	0.00321729	1	0.0322159	1	0	1	1	1
group_7683		phage tail tape measure protein	0	4	43	11	0	73.3333	0	0.00321729	1	0.0322159	1	0	1	1	1
group_8289		phage tail protein	0	4	43	11	0	73.3333	0	0.00321729	1	0.0322159	1	0	1	1	1
group_8305		phage tail protein	0	4	43	11	0	73.3333	0	0.00321729	1	0.0322159	1	0	1	1	1
group_8494		lysis protein	0	4	43	11	0	73.3333	0	0.00321729	1	0.0322159	1	0	1	1	1
group_8567		tail assembly protein	0	4	43	11	0	73.3333	0	0.00321729	1	0.0322159	1	0	1	1	1
group_8830		HK97 gp10 family phage protein	0	4	43	11	0	73.3333	0	0.00321729	1	0.0322159	1	0	1	1	1
group_9932		phage minor tail protein L	0	4	43	11	0	73.3333	0	0.00321729	1	0.0322159	1	0	1	1	1
group_2072		hypothetical protein	1	5	42	10	2.32558	66.6667	0.047619	0.00331397	1	0.0330184	1	1	1	1	1
group_8420		phage major capsid protein	1	5	42	10	2.32558	66.6667	0.047619	0.00331397	1	0.0330184	1	1	1	1	1
group_8564		tail assembly protein	1	5	42	10	2.32558	66.6667	0.047619	0.00331397	1	0.0330184	1	1	1	1	1
group_9002		HNH endonuclease	4	7	39	8	9.30233	53.3333	0.117216	0.00385699	1	0.0383649	1	1	1	1	1
group_3529		hypothetical protein	6	8	37	7	13.9535	46.6667	0.141892	0.00438101	1	0.0434329	1	1	1	1	1
group_8838		HK97 gp10 family phage protein	6	8	37	7	13.9535	46.6667	0.141892	0.00438101	1	0.0434329	1	1	1	1	1
group_3550		hypothetical protein	21	1	22	14	48.8372	93.3333	13.3636	0.00455698	1	0.0449542	1	1	1	1	1
group_8621		superoxide dismutase	21	1	22	14	48.8372	93.3333	13.3636	0.00455698	1	0.0449542	1	1	1	1	1
group_9576		phage tail protein	21	1	22	14	48.8372	93.3333	13.3636	0.00455698	1	0.0449542	1	1	1	1	1
group_1001		hypothetical protein	16	0	27	15	37.2093	100	inf	0.00557956	1	0.0525321	1	1	0	1	1
group_1176		hypothetical protein	16	0	27	15	37.2093	100	inf	0.00557956	1	0.0525321	1	1	0	1	1
group_1229		hypothetical protein	16	0	27	15	37.2093	100	inf	0.00557956	1	0.0525321	1	1	0	1	1
group_3555		hypothetical protein	16	0	27	15	37.2093	100	inf	0.00557956	1	0.0525321	1	1	0	1	1
group_3560		PerC family transcriptional regulator	16	0	27	15	37.2093	100	inf	0.00557956	1	0.0525321	1	1	0	1	1
group_3563		hypothetical protein	16	0	27	15	37.2093	100	inf	0.00557956	1	0.0525321	1	1	0	1	1
group_3567		hypothetical protein	16	0	27	15	37.2093	100	inf	0.00557956	1	0.0525321	1	1	0	1	1
group_3591		hypothetical protein	16	0	27	15	37.2093	100	inf	0.00557956	1	0.0525321	1	1	0	1	1
group_3603		DNA-binding protein	16	0	27	15	37.2093	100	inf	0.00557956	1	0.0525321	1	1	0	1	1
group_3604		hypothetical protein	16	0	27	15	37.2093	100	inf	0.00557956	1	0.0525321	1	1	0	1	1
group_466		holin	16	0	27	15	37.2093	100	inf	0.00557956	1	0.0525321	1	1	0	1	1
group_5298		phage tail protein	16	0	27	15	37.2093	100	inf	0.00557956	1	0.0525321	1	1	0	1	1
group_562		Clp protease ClpP	16	0	27	15	37.2093	100	inf	0.00557956	1	0.0525321	1	1	0	1	1
group_612		hypothetical protein	16	0	27	15	37.2093	100	inf	0.00557956	1	0.0525321	1	1	0	1	1
group_670		hypothetical protein	16	0	27	15	37.2093	100	inf	0.00557956	1	0.0525321	1	1	0	1	1
group_7745		phage tail protein	16	0	27	15	37.2093	100	inf	0.00557956	1	0.0525321	1	1	0	1	1
group_8113		type I toxin-antitoxin system Hok family toxin	16	0	27	15	37.2093	100	inf	0.00557956	1	0.0525321	1	1	0	1	1
group_8415		phage major capsid protein	16	0	27	15	37.2093	100	inf	0.00557956	1	0.0525321	1	1	0	1	1
group_890		recombination protein NinG	16	0	27	15	37.2093	100	inf	0.00557956	1	0.0525321	1	1	0	1	1
group_8935		phage tail protein	16	0	27	15	37.2093	100	inf	0.00557956	1	0.0525321	1	1	0	1	1
group_9260		YgiW/YdeI family stress tolerance OB fold protein	16	0	27	15	37.2093	100	inf	0.00557956	1	0.0525321	1	1	0	1	1
group_9365		hypothetical protein	16	0	27	15	37.2093	100	inf	0.00557956	1	0.0525321	1	1	0	1	1
group_9820		hypothetical protein	16	0	27	15	37.2093	100	inf	0.00557956	1	0.0525321	1	1	0	1	1
group_9910		holin	16	0	27	15	37.2093	100	inf	0.00557956	1	0.0525321	1	1	0	1	1
group_122		phage portal protein	27	15	16	0	62.7907	0	0	0.00557956	1	0.0525321	1	0	1	1	1
group_2512		hypothetical protein	27	15	16	0	62.7907	0	0	0.00557956	1	0.0525321	1	0	1	1	1
group_3966		hypothetical protein	27	15	16	0	62.7907	0	0	0.00557956	1	0.0525321	1	0	1	1	1
group_7155		phage tail protein	27	15	16	0	62.7907	0	0	0.00557956	1	0.0525321	1	0	1	1	1
phoE		phosphoporin PhoE	27	15	16	0	62.7907	0	0	0.00557956	1	0.0525321	1	0	1	1	1
group_8500		lysis protein	28	3	15	12	65.1163	80	7.46667	0.00564528	1	0.0530675	1	1	1	1	1
group_2566		LexA family transcriptional regulator	28	15	15	0	65.1163	0	0	0.00622164	1	0.0566189	1	0	1	1	1
group_3293		XRE family transcriptional regulator	28	15	15	0	65.1163	0	0	0.00622164	1	0.0566189	1	0	1	1	1
group_1166		DNA-binding protein	15	0	28	15	34.8837	100	inf	0.00622164	1	0.0566189	1	1	0	1	1
group_128		phage portal protein	15	0	28	15	34.8837	100	inf	0.00622164	1	0.0566189	1	1	0	1	1
group_1385		recombination protein NinB	15	0	28	15	34.8837	100	inf	0.00622164	1	0.0566189	1	1	0	1	1
group_2070		hypothetical protein	15	0	28	15	34.8837	100	inf	0.00622164	1	0.0566189	1	1	0	1	1
group_2661		hypothetical protein	15	0	28	15	34.8837	100	inf	0.00622164	1	0.0566189	1	1	0	1	1
group_2662		superinfection exclusion protein B	15	0	28	15	34.8837	100	inf	0.00622164	1	0.0566189	1	1	0	1	1
group_2706		ASCH domain-containing protein	15	0	28	15	34.8837	100	inf	0.00622164	1	0.0566189	1	1	0	1	1
ydaG		putative protein YdaG	15	0	28	15	34.8837	100	inf	0.00622164	1	0.0566189	1	1	0	1	1
group_3564		phage antirepressor Ant	15	0	28	15	34.8837	100	inf	0.00622164	1	0.0566189	1	1	0	1	1
group_3593		TraR/DksA family transcriptional regulator	15	0	28	15	34.8837	100	inf	0.00622164	1	0.0566189	1	1	0	1	1
group_3623		hypothetical protein	15	0	28	15	34.8837	100	inf	0.00622164	1	0.0566189	1	1	0	1	1
group_3624		XRE family transcriptional regulator	15	0	28	15	34.8837	100	inf	0.00622164	1	0.0566189	1	1	0	1	1
group_3625		hypothetical protein	15	0	28	15	34.8837	100	inf	0.00622164	1	0.0566189	1	1	0	1	1
group_3753		hypothetical protein	15	0	28	15	34.8837	100	inf	0.00622164	1	0.0566189	1	1	0	1	1
group_566		Clp protease ClpP	15	0	28	15	34.8837	100	inf	0.00622164	1	0.0566189	1	1	0	1	1
group_6833		hypothetical protein	15	0	28	15	34.8837	100	inf	0.00622164	1	0.0566189	1	1	0	1	1
group_6946		hypothetical protein	15	0	28	15	34.8837	100	inf	0.00622164	1	0.0566189	1	1	0	1	1
group_7327		hypothetical protein	15	0	28	15	34.8837	100	inf	0.00622164	1	0.0566189	1	1	0	1	1
group_9942		hypothetical protein	15	0	28	15	34.8837	100	inf	0.00622164	1	0.0566189	1	1	0	1	1
group_2622		hypothetical protein	8	9	35	6	18.6047	40	0.152381	0.00634011	1	0.0572945	1	1	1	1	1
group_3470		hypothetical protein	8	9	35	6	18.6047	40	0.152381	0.00634011	1	0.0572945	1	1	1	1	1
group_7320		hypothetical protein	8	9	35	6	18.6047	40	0.152381	0.00634011	1	0.0572945	1	1	1	1	1
group_8733		phage tail tape measure protein	8	9	35	6	18.6047	40	0.152381	0.00634011	1	0.0572945	1	1	1	1	1
group_1446		hypothetical protein	3	6	40	9	6.97674	60	0.1125	0.00637243	1	0.0572945	1	1	1	1	1
group_1533		phage terminase large subunit family protein	3	6	40	9	6.97674	60	0.1125	0.00637243	1	0.0572945	1	1	1	1	1
group_622		terminase small subunit	3	6	40	9	6.97674	60	0.1125	0.00637243	1	0.0572945	1	1	1	1	1
group_752		hypothetical protein	3	6	40	9	6.97674	60	0.1125	0.00637243	1	0.0572945	1	1	1	1	1
group_33		host specificity protein J	27	3	16	12	62.7907	80	6.75	0.00640403	1	0.0574923	1	1	1	1	1
group_9183		phage terminase large subunit family protein	20	13	23	2	46.5116	13.3333	0.133779	0.00755316	1	0.067707	1	1	1	1	1
group_6881		terminase large subunit	5	7	38	8	11.6279	53.3333	0.150376	0.00790877	1	0.0707888	1	1	1	1	1
group_1405		hypothetical protein	9	9	34	6	20.9302	40	0.176471	0.00869634	1	0.07602	1	1	1	1	1
group_2627		hypothetical protein	9	9	34	6	20.9302	40	0.176471	0.00869634	1	0.07602	1	1	1	1	1
group_2632		hypothetical protein	9	9	34	6	20.9302	40	0.176471	0.00869634	1	0.07602	1	1	1	1	1
group_2637		hypothetical protein	9	9	34	6	20.9302	40	0.176471	0.00869634	1	0.07602	1	1	1	1	1
group_2642		hypothetical protein	9	9	34	6	20.9302	40	0.176471	0.00869634	1	0.07602	1	1	1	1	1
group_294		outer membrane protein	9	9	34	6	20.9302	40	0.176471	0.00869634	1	0.07602	1	1	1	1	1
group_3475		hypothetical protein	9	9	34	6	20.9302	40	0.176471	0.00869634	1	0.07602	1	1	1	1	1
group_3479		hypothetical protein	9	9	34	6	20.9302	40	0.176471	0.00869634	1	0.07602	1	1	1	1	1
group_3484		hypothetical protein	9	9	34	6	20.9302	40	0.176471	0.00869634	1	0.07602	1	1	1	1	1
group_3489		hypothetical protein	9	9	34	6	20.9302	40	0.176471	0.00869634	1	0.07602	1	1	1	1	1
group_3494		hypothetical protein	9	9	34	6	20.9302	40	0.176471	0.00869634	1	0.07602	1	1	1	1	1
group_3499		hypothetical protein	9	9	34	6	20.9302	40	0.176471	0.00869634	1	0.07602	1	1	1	1	1
group_3504		hypothetical protein	9	9	34	6	20.9302	40	0.176471	0.00869634	1	0.07602	1	1	1	1	1
group_3509		hypothetical protein	9	9	34	6	20.9302	40	0.176471	0.00869634	1	0.07602	1	1	1	1	1
group_3514		hypothetical protein	9	9	34	6	20.9302	40	0.176471	0.00869634	1	0.07602	1	1	1	1	1
pinE_1		site-specific DNA recombinase	9	9	34	6	20.9302	40	0.176471	0.00869634	1	0.07602	1	1	1	1	1
group_104		phage tail protein	2	5	41	10	4.65116	66.6667	0.097561	0.00975594	1	0.0838143	1	1	1	1	1
group_1063		phage minor tail protein G	2	5	41	10	4.65116	66.6667	0.097561	0.00975594	1	0.0838143	1	1	1	1	1
group_1171		hypothetical protein	2	5	41	10	4.65116	66.6667	0.097561	0.00975594	1	0.0838143	1	1	1	1	1
group_2047		hypothetical protein	2	5	41	10	4.65116	66.6667	0.097561	0.00975594	1	0.0838143	1	1	1	1	1
group_2876		Clp protease ClpP	2	5	41	10	4.65116	66.6667	0.097561	0.00975594	1	0.0838143	1	1	1	1	1
group_3458		hypothetical protein	2	5	41	10	4.65116	66.6667	0.097561	0.00975594	1	0.0838143	1	1	1	1	1
group_3461		hypothetical protein	2	5	41	10	4.65116	66.6667	0.097561	0.00975594	1	0.0838143	1	1	1	1	1
group_3465		hypothetical protein	2	5	41	10	4.65116	66.6667	0.097561	0.00975594	1	0.0838143	1	1	1	1	1
group_3634		hypothetical protein	2	5	41	10	4.65116	66.6667	0.097561	0.00975594	1	0.0838143	1	1	1	1	1
group_425		phage minor tail protein L	2	5	41	10	4.65116	66.6667	0.097561	0.00975594	1	0.0838143	1	1	1	1	1
group_552		ISAs1 family transposase	2	5	41	10	4.65116	66.6667	0.097561	0.00975594	1	0.0838143	1	1	1	1	1
group_8313		lysozyme	2	5	41	10	4.65116	66.6667	0.097561	0.00975594	1	0.0838143	1	1	1	1	1
group_1139		formate C-acetyltransferase	19	1	24	14	44.186	93.3333	11.0833	0.0105912	1	0.0907297	1	1	1	1	1
group_3545		hypothetical protein	19	1	24	14	44.186	93.3333	11.0833	0.0105912	1	0.0907297	1	1	1	1	1
group_7734		IS3 family transposase	11	10	32	5	25.5814	33.3333	0.171875	0.0106572	1	0.0911647	1	1	1	1	1
group_9989		hypothetical protein	29	15	14	0	67.4419	0	0	0.0121085	1	0.101123	1	0	1	1	1
group_1095	rbsC_1	hypothetical protein	14	0	29	15	32.5581	100	inf	0.0121085	1	0.101123	1	1	0	1	1
group_2677		hypothetical protein	14	0	29	15	32.5581	100	inf	0.0121085	1	0.101123	1	1	0	1	1
group_3551		phage antirepressor protein	14	0	29	15	32.5581	100	inf	0.0121085	1	0.101123	1	1	0	1	1
group_3552		hypothetical protein	14	0	29	15	32.5581	100	inf	0.0121085	1	0.101123	1	1	0	1	1
group_3553		TonB family protein	14	0	29	15	32.5581	100	inf	0.0121085	1	0.101123	1	1	0	1	1
group_3554		hypothetical protein	14	0	29	15	32.5581	100	inf	0.0121085	1	0.101123	1	1	0	1	1
group_397		phage tail tape measure protein	14	0	29	15	32.5581	100	inf	0.0121085	1	0.101123	1	1	0	1	1
group_589		lysis protein	14	0	29	15	32.5581	100	inf	0.0121085	1	0.101123	1	1	0	1	1
group_600		hypothetical protein	14	0	29	15	32.5581	100	inf	0.0121085	1	0.101123	1	1	0	1	1
group_7364		cell division protein ZapA	14	0	29	15	32.5581	100	inf	0.0121085	1	0.101123	1	1	0	1	1
group_8302		phage tail protein	14	0	29	15	32.5581	100	inf	0.0121085	1	0.101123	1	1	0	1	1
group_8623		superoxide dismutase	14	0	29	15	32.5581	100	inf	0.0121085	1	0.101123	1	1	0	1	1
group_9231		major capsid protein E	14	0	29	15	32.5581	100	inf	0.0121085	1	0.101123	1	1	0	1	1
group_9631		terminase small subunit	14	0	29	15	32.5581	100	inf	0.0121085	1	0.101123	1	1	0	1	1
group_9948		hypothetical protein	14	0	29	15	32.5581	100	inf	0.0121085	1	0.101123	1	1	0	1	1
group_9988		hypothetical protein	14	0	29	15	32.5581	100	inf	0.0121085	1	0.101123	1	1	0	1	1
group_1257	ptsP_3	phosphoenolpyruvate--protein phosphotransferase	18	1	25	14	41.8605	93.3333	10.08	0.0124907	1	0.10345	1	1	1	1	1
group_233		lysozyme	18	1	25	14	41.8605	93.3333	10.08	0.0124907	1	0.10345	1	1	1	1	1
group_271		tail assembly protein	18	1	25	14	41.8605	93.3333	10.08	0.0124907	1	0.10345	1	1	1	1	1
group_3605		hypothetical protein	18	1	25	14	41.8605	93.3333	10.08	0.0124907	1	0.10345	1	1	1	1	1
group_559		transposase	18	1	25	14	41.8605	93.3333	10.08	0.0124907	1	0.10345	1	1	1	1	1
group_595		lysis protein	18	1	25	14	41.8605	93.3333	10.08	0.0124907	1	0.10345	1	1	1	1	1
group_634		RHS repeat protein	12	10	31	5	27.907	33.3333	0.193548	0.0127506	1	0.104563	1	1	1	1	1
group_7322		hypothetical protein	7	8	36	7	16.2791	46.6667	0.170139	0.0131912	1	0.104563	1	1	1	1	1
group_2601		hypothetical protein	1	4	42	11	2.32558	73.3333	0.0654762	0.013465	1	0.104563	1	1	1	1	1
group_2604		hypothetical protein	1	4	42	11	2.32558	73.3333	0.0654762	0.013465	1	0.104563	1	1	1	1	1
group_3412		hypothetical protein	1	4	42	11	2.32558	73.3333	0.0654762	0.013465	1	0.104563	1	1	1	1	1
group_3415		hypothetical protein	1	4	42	11	2.32558	73.3333	0.0654762	0.013465	1	0.104563	1	1	1	1	1
group_4404		hypothetical protein	1	4	42	11	2.32558	73.3333	0.0654762	0.013465	1	0.104563	1	1	1	1	1
group_4636		hypothetical protein	1	4	42	11	2.32558	73.3333	0.0654762	0.013465	1	0.104563	1	1	1	1	1
group_8042		IS66 family insertion sequence hypothetical protein	1	4	42	11	2.32558	73.3333	0.0654762	0.013465	1	0.104563	1	1	1	1	1
group_9933		phage minor tail protein L	1	4	42	11	2.32558	73.3333	0.0654762	0.013465	1	0.104563	1	1	1	1	1
group_8669		hypothetical protein	4	6	39	9	9.30233	60	0.153846	0.0134748	1	0.104563	1	1	1	1	1
group_1501		autotransporter outer membrane beta-barrel domain-containing protein	13	0	30	15	30.2326	100	inf	0.013762	1	0.104563	1	1	0	1	1
group_1569	torS	TMAO reductase system sensor histidine kinase/response regulator TorS	13	0	30	15	30.2326	100	inf	0.013762	1	0.104563	1	1	0	1	1
group_2078		hypothetical protein	13	0	30	15	30.2326	100	inf	0.013762	1	0.104563	1	1	0	1	1
group_2651		TraR/DksA family transcriptional regulator	13	0	30	15	30.2326	100	inf	0.013762	1	0.104563	1	1	0	1	1
group_3181		hypothetical protein	13	0	30	15	30.2326	100	inf	0.013762	1	0.104563	1	1	0	1	1
group_3565		hypothetical protein	13	0	30	15	30.2326	100	inf	0.013762	1	0.104563	1	1	0	1	1
group_3582		lysis protein	13	0	30	15	30.2326	100	inf	0.013762	1	0.104563	1	1	0	1	1
group_3676		hypothetical protein	13	0	30	15	30.2326	100	inf	0.013762	1	0.104563	1	1	0	1	1
group_3677		hypothetical protein	13	0	30	15	30.2326	100	inf	0.013762	1	0.104563	1	1	0	1	1
group_3681		hypothetical protein	13	0	30	15	30.2326	100	inf	0.013762	1	0.104563	1	1	0	1	1
group_3682		hypothetical protein	13	0	30	15	30.2326	100	inf	0.013762	1	0.104563	1	1	0	1	1
group_3683		hypothetical protein	13	0	30	15	30.2326	100	inf	0.013762	1	0.104563	1	1	0	1	1
group_3694		hypothetical protein	13	0	30	15	30.2326	100	inf	0.013762	1	0.104563	1	1	0	1	1
group_3702		tail fiber assembly protein	13	0	30	15	30.2326	100	inf	0.013762	1	0.104563	1	1	0	1	1
group_394		phage tail tape measure protein	13	0	30	15	30.2326	100	inf	0.013762	1	0.104563	1	1	0	1	1
group_467		hypothetical protein	13	0	30	15	30.2326	100	inf	0.013762	1	0.104563	1	1	0	1	1
group_606		hypothetical protein	13	0	30	15	30.2326	100	inf	0.013762	1	0.104563	1	1	0	1	1
group_714		phage tail protein	13	0	30	15	30.2326	100	inf	0.013762	1	0.104563	1	1	0	1	1
group_7158		phage tail protein	13	0	30	15	30.2326	100	inf	0.013762	1	0.104563	1	1	0	1	1
group_7329		hypothetical protein	13	0	30	15	30.2326	100	inf	0.013762	1	0.104563	1	1	0	1	1
group_8406		phage major capsid protein	13	0	30	15	30.2326	100	inf	0.013762	1	0.104563	1	1	0	1	1
group_8756		hypothetical protein	13	0	30	15	30.2326	100	inf	0.013762	1	0.104563	1	1	0	1	1
group_8858		head-tail adaptor protein	13	0	30	15	30.2326	100	inf	0.013762	1	0.104563	1	1	0	1	1
group_8866		head-tail adaptor protein	13	0	30	15	30.2326	100	inf	0.013762	1	0.104563	1	1	0	1	1
group_9624		terminase small subunit	13	0	30	15	30.2326	100	inf	0.013762	1	0.104563	1	1	0	1	1
group_3		host specificity protein J	21	13	22	2	48.8372	13.3333	0.146853	0.0142777	1	0.104563	1	1	1	1	1
group_9551		phage terminase large subunit family protein	22	2	21	13	51.1628	86.6667	6.80952	0.0142777	1	0.104563	1	1	1	1	1
group_1915		DHA2 family efflux MFS transporter permease subunit	43	12	0	3	100	20	inf	0.0147459	1	0.104563	1	1	0	1	1
group_1587		IS66 family insertion sequence hypothetical protein	0	3	43	12	0	80	0	0.0147459	1	0.104563	1	0	1	1	1
rbsB_1		ribose ABC transporter substrate-binding protein RbsB	0	3	43	12	0	80	0	0.0147459	1	0.104563	1	0	1	1	1
group_2094		HK97 gp10 family phage protein	0	3	43	12	0	80	0	0.0147459	1	0.104563	1	0	1	1	1
group_3297		hypothetical protein	0	3	43	12	0	80	0	0.0147459	1	0.104563	1	0	1	1	1
group_3301		hypothetical protein	0	3	43	12	0	80	0	0.0147459	1	0.104563	1	0	1	1	1
group_4153		hypothetical protein	0	3	43	12	0	80	0	0.0147459	1	0.104563	1	0	1	1	1
group_4156		hypothetical protein	0	3	43	12	0	80	0	0.0147459	1	0.104563	1	0	1	1	1
group_4157		hypothetical protein	0	3	43	12	0	80	0	0.0147459	1	0.104563	1	0	1	1	1
group_4158		hypothetical protein	0	3	43	12	0	80	0	0.0147459	1	0.104563	1	0	1	1	1
group_4159		hypothetical protein	0	3	43	12	0	80	0	0.0147459	1	0.104563	1	0	1	1	1
group_4160		hypothetical protein	0	3	43	12	0	80	0	0.0147459	1	0.104563	1	0	1	1	1
group_4161		hypothetical protein	0	3	43	12	0	80	0	0.0147459	1	0.104563	1	0	1	1	1
group_4162		tail fiber assembly protein	0	3	43	12	0	80	0	0.0147459	1	0.104563	1	0	1	1	1
group_4163		hypothetical protein	0	3	43	12	0	80	0	0.0147459	1	0.104563	1	0	1	1	1
group_4184		GTPase family protein	0	3	43	12	0	80	0	0.0147459	1	0.104563	1	0	1	1	1
group_4185		hypothetical protein	0	3	43	12	0	80	0	0.0147459	1	0.104563	1	0	1	1	1
group_4186		hypothetical protein	0	3	43	12	0	80	0	0.0147459	1	0.104563	1	0	1	1	1
group_4187		IS66-like element IS682 family transposase	0	3	43	12	0	80	0	0.0147459	1	0.104563	1	0	1	1	1
cdiI4		Immunity protein CdiI-o11	0	3	43	12	0	80	0	0.0147459	1	0.104563	1	0	1	1	1
cdiA4		Deoxyribonuclease CdiA-o11	0	3	43	12	0	80	0	0.0147459	1	0.104563	1	0	1	1	1
group_4190		hypothetical protein	0	3	43	12	0	80	0	0.0147459	1	0.104563	1	0	1	1	1
group_4191		hypothetical protein	0	3	43	12	0	80	0	0.0147459	1	0.104563	1	0	1	1	1
group_4192		hypothetical protein	0	3	43	12	0	80	0	0.0147459	1	0.104563	1	0	1	1	1
group_4193		hypothetical protein	0	3	43	12	0	80	0	0.0147459	1	0.104563	1	0	1	1	1
cdiA_1		Toxin CdiA	0	3	43	12	0	80	0	0.0147459	1	0.104563	1	0	1	1	1
czcB		Cobalt-zinc-cadmium resistance protein CzcB	0	3	43	12	0	80	0	0.0147459	1	0.104563	1	0	1	1	1
cusA_1		Cu(+)/Ag(+) efflux RND transporter permease subunit CusA	0	3	43	12	0	80	0	0.0147459	1	0.104563	1	0	1	1	1
group_4198		hypothetical protein	0	3	43	12	0	80	0	0.0147459	1	0.104563	1	0	1	1	1
group_4203		IS4 family transposase ISVsa5	0	3	43	12	0	80	0	0.0147459	1	0.104563	1	0	1	1	1
group_4204		IS4 family transposase ISVsa5	0	3	43	12	0	80	0	0.0147459	1	0.104563	1	0	1	1	1
group_4205		LysR family transcriptional regulator	0	3	43	12	0	80	0	0.0147459	1	0.104563	1	0	1	1	1
group_4206		hypothetical protein	0	3	43	12	0	80	0	0.0147459	1	0.104563	1	0	1	1	1
gltS_2		sodium/glutamate symporter	0	3	43	12	0	80	0	0.0147459	1	0.104563	1	0	1	1	1
yqjZ		putative protein YqjZ	0	3	43	12	0	80	0	0.0147459	1	0.104563	1	0	1	1	1
group_4209		hypothetical protein	0	3	43	12	0	80	0	0.0147459	1	0.104563	1	0	1	1	1
group_4210		hypothetical protein	0	3	43	12	0	80	0	0.0147459	1	0.104563	1	0	1	1	1
group_4211	tetR	Tetracycline repressor protein class B from transposon Tn10	0	3	43	12	0	80	0	0.0147459	1	0.104563	1	0	1	1	1
tetA		Tetracycline resistance protein, class B	0	3	43	12	0	80	0	0.0147459	1	0.104563	1	0	1	1	1
tetC		Transposon Tn10 TetC protein	0	3	43	12	0	80	0	0.0147459	1	0.104563	1	0	1	1	1
tetD		Transposon Tn10 TetD protein	0	3	43	12	0	80	0	0.0147459	1	0.104563	1	0	1	1	1
cdiA_2		Toxin CdiA	0	3	43	12	0	80	0	0.0147459	1	0.104563	1	0	1	1	1
group_4216		hypothetical protein	0	3	43	12	0	80	0	0.0147459	1	0.104563	1	0	1	1	1
group_4217		hypothetical protein	0	3	43	12	0	80	0	0.0147459	1	0.104563	1	0	1	1	1
group_4218		hypothetical protein	0	3	43	12	0	80	0	0.0147459	1	0.104563	1	0	1	1	1
group_4219		hypothetical protein	0	3	43	12	0	80	0	0.0147459	1	0.104563	1	0	1	1	1
group_4220		hypothetical protein	0	3	43	12	0	80	0	0.0147459	1	0.104563	1	0	1	1	1
group_4221		hypothetical protein	0	3	43	12	0	80	0	0.0147459	1	0.104563	1	0	1	1	1
group_4222		hypothetical protein	0	3	43	12	0	80	0	0.0147459	1	0.104563	1	0	1	1	1
group_4223		hypothetical protein	0	3	43	12	0	80	0	0.0147459	1	0.104563	1	0	1	1	1
group_4224		hypothetical protein	0	3	43	12	0	80	0	0.0147459	1	0.104563	1	0	1	1	1
group_4225		hypothetical protein	0	3	43	12	0	80	0	0.0147459	1	0.104563	1	0	1	1	1
group_4226		hypothetical protein	0	3	43	12	0	80	0	0.0147459	1	0.104563	1	0	1	1	1
group_4227		hypothetical protein	0	3	43	12	0	80	0	0.0147459	1	0.104563	1	0	1	1	1
group_4228		hypothetical protein	0	3	43	12	0	80	0	0.0147459	1	0.104563	1	0	1	1	1
group_4229		hypothetical protein	0	3	43	12	0	80	0	0.0147459	1	0.104563	1	0	1	1	1
group_4230		hypothetical protein	0	3	43	12	0	80	0	0.0147459	1	0.104563	1	0	1	1	1
group_4231		hypothetical protein	0	3	43	12	0	80	0	0.0147459	1	0.104563	1	0	1	1	1
group_4232		hypothetical protein	0	3	43	12	0	80	0	0.0147459	1	0.104563	1	0	1	1	1
cdiA_3		Toxin CdiA	0	3	43	12	0	80	0	0.0147459	1	0.104563	1	0	1	1	1
group_4234		ShlB/FhaC/HecB family hemolysin secretion/activation protein	0	3	43	12	0	80	0	0.0147459	1	0.104563	1	0	1	1	1
group_4235		hypothetical protein	0	3	43	12	0	80	0	0.0147459	1	0.104563	1	0	1	1	1
group_4236		hypothetical protein	0	3	43	12	0	80	0	0.0147459	1	0.104563	1	0	1	1	1
group_4237		hypothetical protein	0	3	43	12	0	80	0	0.0147459	1	0.104563	1	0	1	1	1
group_4238		ISL3 family transposase ISEc38	0	3	43	12	0	80	0	0.0147459	1	0.104563	1	0	1	1	1
group_4239		hypothetical protein	0	3	43	12	0	80	0	0.0147459	1	0.104563	1	0	1	1	1
group_4240		inovirus Gp2 family protein	0	3	43	12	0	80	0	0.0147459	1	0.104563	1	0	1	1	1
group_4241		hypothetical protein	0	3	43	12	0	80	0	0.0147459	1	0.104563	1	0	1	1	1
group_4626		hypothetical protein	0	3	43	12	0	80	0	0.0147459	1	0.104563	1	0	1	1	1
group_4627		hypothetical protein	0	3	43	12	0	80	0	0.0147459	1	0.104563	1	0	1	1	1
group_4628		hypothetical protein	0	3	43	12	0	80	0	0.0147459	1	0.104563	1	0	1	1	1
group_4720		Rop family plasmid primer RNA-binding protein	0	3	43	12	0	80	0	0.0147459	1	0.104563	1	0	1	1	1
group_4721	mbeC	Mobilization protein MbeC	0	3	43	12	0	80	0	0.0147459	1	0.104563	1	0	1	1	1
group_4722	mbeA	DNA relaxase MbeA	0	3	43	12	0	80	0	0.0147459	1	0.104563	1	0	1	1	1
group_7299		phage tail protein	0	3	43	12	0	80	0	0.0147459	1	0.104563	1	0	1	1	1
group_7463		IS66-like element ISEc8 family transposase	0	3	43	12	0	80	0	0.0147459	1	0.104563	1	0	1	1	1
group_753		phage tail protein	0	3	43	12	0	80	0	0.0147459	1	0.104563	1	0	1	1	1
group_7728		IS3 family transposase	0	3	43	12	0	80	0	0.0147459	1	0.104563	1	0	1	1	1
group_8940		phage tail protein	0	3	43	12	0	80	0	0.0147459	1	0.104563	1	0	1	1	1
group_8945		phage tail protein	0	3	43	12	0	80	0	0.0147459	1	0.104563	1	0	1	1	1
group_8965		IS3 family transposase	0	3	43	12	0	80	0	0.0147459	1	0.104563	1	0	1	1	1
group_9246		phage tail protein	0	3	43	12	0	80	0	0.0147459	1	0.104563	1	0	1	1	1
group_9251		phage tail protein	0	3	43	12	0	80	0	0.0147459	1	0.104563	1	0	1	1	1
group_387		phage tail tape measure protein	17	12	26	3	39.5349	20	0.163462	0.0147555	1	0.104563	1	1	1	1	1
group_8727		hypothetical protein	15	11	28	4	34.8837	26.6667	0.194805	0.0153576	1	0.108702	1	1	1	1	1
group_1289		hypothetical protein	25	3	18	12	58.1395	80	5.55556	0.0159276	1	0.111942	1	1	1	1	1
group_333		terminase large subunit	25	3	18	12	58.1395	80	5.55556	0.0159276	1	0.111942	1	1	1	1	1
recE		exodeoxyribonuclease VIII	25	3	18	12	58.1395	80	5.55556	0.0159276	1	0.111942	1	1	1	1	1
group_6925		phage minor tail protein G	18	12	25	3	41.8605	20	0.18	0.0159276	1	0.111942	1	1	1	1	1
group_8801		hypothetical protein	18	12	25	3	41.8605	20	0.18	0.0159276	1	0.111942	1	1	1	1	1
group_8938		phage tail protein	18	12	25	3	41.8605	20	0.18	0.0159276	1	0.111942	1	1	1	1	1
group_3533		hypothetical protein	8	8	35	7	18.6047	46.6667	0.2	0.0172495	1	0.12109	1	1	1	1	1
group_254		tail assembly protein	3	5	40	10	6.97674	66.6667	0.15	0.0218399	1	0.152777	1	1	1	1	1
group_536		phage tail protein	3	5	40	10	6.97674	66.6667	0.15	0.0218399	1	0.152777	1	1	1	1	1
group_710		phage tail protein	3	5	40	10	6.97674	66.6667	0.15	0.0218399	1	0.152777	1	1	1	1	1
ptsP_3		phosphoenolpyruvate--protein phosphotransferase	26	14	17	1	60.4651	6.66667	0.109244	0.0227363	1	0.158124	1	1	1	1	1
group_2054		hypothetical protein	17	1	26	14	39.5349	93.3333	9.15385	0.0227363	1	0.158124	1	1	1	1	1
group_6836		hypothetical protein	17	1	26	14	39.5349	93.3333	9.15385	0.0227363	1	0.158124	1	1	1	1	1
group_6884		terminase large subunit	17	1	26	14	39.5349	93.3333	9.15385	0.0227363	1	0.158124	1	1	1	1	1
group_975		hypothetical protein	17	1	26	14	39.5349	93.3333	9.15385	0.0227363	1	0.158124	1	1	1	1	1
group_3524		hypothetical protein	9	8	34	7	20.9302	46.6667	0.231618	0.0247094	1	0.169695	1	1	1	1	1
group_4964		hypothetical protein	9	8	34	7	20.9302	46.6667	0.231618	0.0247094	1	0.169695	1	1	1	1	1
group_1059		phage minor tail protein G	5	6	38	9	11.6279	60	0.197368	0.0250163	1	0.169695	1	1	1	1	1
group_6882		terminase large subunit	5	6	38	9	11.6279	60	0.197368	0.0250163	1	0.169695	1	1	1	1	1
group_9005		HNH endonuclease	5	6	38	9	11.6279	60	0.197368	0.0250163	1	0.169695	1	1	1	1	1
group_188		phage tail assembly protein T	31	15	12	0	72.093	0	0	0.0251086	1	0.169695	1	0	1	1	1
group_285		outer membrane protein	31	15	12	0	72.093	0	0	0.0251086	1	0.169695	1	0	1	1	1
group_3129		excisionase	31	15	12	0	72.093	0	0	0.0251086	1	0.169695	1	0	1	1	1
group_8282		outer membrane protein	31	15	12	0	72.093	0	0	0.0251086	1	0.169695	1	0	1	1	1
group_1221	nrfB_1	phage adsorption protein NrfB	12	0	31	15	27.907	100	inf	0.0251086	1	0.169695	1	1	0	1	1
group_1751		hypothetical protein	12	0	31	15	27.907	100	inf	0.0251086	1	0.169695	1	1	0	1	1
group_239		lysozyme	12	0	31	15	27.907	100	inf	0.0251086	1	0.169695	1	1	0	1	1
group_395		phage tail tape measure protein	12	0	31	15	27.907	100	inf	0.0251086	1	0.169695	1	1	0	1	1
group_413		phage minor tail protein L	12	0	31	15	27.907	100	inf	0.0251086	1	0.169695	1	1	0	1	1
group_6889		terminase large subunit	12	0	31	15	27.907	100	inf	0.0251086	1	0.169695	1	1	0	1	1
group_690		hypothetical protein	12	0	31	15	27.907	100	inf	0.0251086	1	0.169695	1	1	0	1	1
group_6926		phage minor tail protein G	12	0	31	15	27.907	100	inf	0.0251086	1	0.169695	1	1	0	1	1
group_7011		lysozyme	12	0	31	15	27.907	100	inf	0.0251086	1	0.169695	1	1	0	1	1
group_711		phage tail protein	12	0	31	15	27.907	100	inf	0.0251086	1	0.169695	1	1	0	1	1
group_750		host cell division inhibitory peptide Kil	12	0	31	15	27.907	100	inf	0.0251086	1	0.169695	1	1	0	1	1
group_7513		hypothetical protein	12	0	31	15	27.907	100	inf	0.0251086	1	0.169695	1	1	0	1	1
group_754		hypothetical protein	12	0	31	15	27.907	100	inf	0.0251086	1	0.169695	1	1	0	1	1
group_8729		hypothetical protein	12	0	31	15	27.907	100	inf	0.0251086	1	0.169695	1	1	0	1	1
group_8809		HK97 gp10 family phage protein	12	0	31	15	27.907	100	inf	0.0251086	1	0.169695	1	1	0	1	1
group_8943		phage tail protein	12	0	31	15	27.907	100	inf	0.0251086	1	0.169695	1	1	0	1	1
group_1261		hypothetical protein	32	6	11	9	74.4186	60	4.36364	0.0261758	1	0.176039	1	1	1	1	1
group_7288		phage tail protein	11	9	32	6	25.5814	40	0.229167	0.0261758	1	0.176039	1	1	1	1	1
group_5810		phage tail protein	6	7	37	8	13.9535	53.3333	0.185328	0.0261942	1	0.176039	1	1	1	1	1
group_8297		phage tail protein	6	7	37	8	13.9535	53.3333	0.185328	0.0261942	1	0.176039	1	1	1	1	1
group_8951		phage tail protein	6	7	37	8	13.9535	53.3333	0.185328	0.0261942	1	0.176039	1	1	1	1	1
group_8736		phage tail tape measure protein	23	13	20	2	53.4884	13.3333	0.176923	0.0306916	1	0.205572	1	1	1	1	1
group_3557		HNH endonuclease	20	2	23	13	46.5116	86.6667	5.65217	0.0306916	1	0.205572	1	1	1	1	1
group_6832		hypothetical protein	20	2	23	13	46.5116	86.6667	5.65217	0.0306916	1	0.205572	1	1	1	1	1
group_3418		hypothetical protein	2	4	41	11	4.65116	73.3333	0.134146	0.0337669	1	0.225666	1	1	1	1	1
group_8735		phage tail tape measure protein	2	4	41	11	4.65116	73.3333	0.134146	0.0337669	1	0.225666	1	1	1	1	1
group_1100		antitermination protein	20	12	23	3	46.5116	20	0.217391	0.035089	1	0.2332	1	1	1	1	1
group_2406		hypothetical protein	20	12	23	3	46.5116	20	0.217391	0.035089	1	0.2332	1	1	1	1	1
group_3187		hypothetical protein	20	12	23	3	46.5116	20	0.217391	0.035089	1	0.2332	1	1	1	1	1
group_9855		phage tail protein	20	12	23	3	46.5116	20	0.217391	0.035089	1	0.2332	1	1	1	1	1
group_93		phage tail protein	23	3	20	12	53.4884	80	4.6	0.035089	1	0.2332	1	1	1	1	1
dgcM		diguanylate cyclase DgcM	26	4	17	11	60.4651	73.3333	4.20588	0.0357074	1	0.237046	1	1	1	1	1
group_6835		hypothetical protein	4	5	39	10	9.30233	66.6667	0.205128	0.0411743	1	0.272734	1	1	1	1	1
group_6995		phage gp6-like head-tail connector protein	4	5	39	10	9.30233	66.6667	0.205128	0.0411743	1	0.272734	1	1	1	1	1
group_2039		hypothetical protein	8	7	35	8	18.6047	53.3333	0.261224	0.0445541	1	0.293498	1	1	1	1	1
group_2620		hypothetical protein	8	7	35	8	18.6047	53.3333	0.261224	0.0445541	1	0.293498	1	1	1	1	1
group_3451		hypothetical protein	8	7	35	8	18.6047	53.3333	0.261224	0.0445541	1	0.293498	1	1	1	1	1
group_3456		hypothetical protein	8	7	35	8	18.6047	53.3333	0.261224	0.0445541	1	0.293498	1	1	1	1	1
group_3610		hypothetical protein	8	7	35	8	18.6047	53.3333	0.261224	0.0445541	1	0.293498	1	1	1	1	1
group_577		inverse autotransporter adhesin-like protein YeeJ	16	1	27	14	37.2093	93.3333	8.2963	0.0448449	1	0.295089	1	1	1	1	1
group_135		phage portal protein	15	1	28	14	34.8837	93.3333	7.5	0.045676	1	0.298589	1	1	1	1	1
group_7249		HNH endonuclease	15	1	28	14	34.8837	93.3333	7.5	0.045676	1	0.298589	1	1	1	1	1
group_9331		phage tail protein	15	1	28	14	34.8837	93.3333	7.5	0.045676	1	0.298589	1	1	1	1	1
group_9711		phage gp6-like head-tail connector protein	15	1	28	14	34.8837	93.3333	7.5	0.045676	1	0.298589	1	1	1	1	1
group_87		hypothetical protein	28	14	15	1	65.1163	6.66667	0.133333	0.045676	1	0.298589	1	1	1	1	1
group_8960		IS3 family transposase	28	14	15	1	65.1163	6.66667	0.133333	0.045676	1	0.298589	1	1	1	1	1
group_1190		type III effector	42	12	1	3	97.6744	20	10.5	0.0493318	1	0.29957	1	1	1	1	1
group_119		phage tail protein	1	3	42	12	2.32558	80	0.0952381	0.0493318	1	0.29957	1	1	1	1	1
group_1400		hypothetical protein	1	3	42	12	2.32558	80	0.0952381	0.0493318	1	0.29957	1	1	1	1	1
group_1430		hypothetical protein	1	3	42	12	2.32558	80	0.0952381	0.0493318	1	0.29957	1	1	1	1	1
group_1434		hypothetical protein	1	3	42	12	2.32558	80	0.0952381	0.0493318	1	0.29957	1	1	1	1	1
group_1981		MFS transporter	1	3	42	12	2.32558	80	0.0952381	0.0493318	1	0.29957	1	1	1	1	1
yjiK		esterase-like activity of phytase	1	3	42	12	2.32558	80	0.0952381	0.0493318	1	0.29957	1	1	1	1	1
group_2087	pinE_1	site-specific DNA recombinase	1	3	42	12	2.32558	80	0.0952381	0.0493318	1	0.29957	1	1	1	1	1
group_2089	gpFI_2	Putative prophage major tail sheath protein	1	3	42	12	2.32558	80	0.0952381	0.0493318	1	0.29957	1	1	1	1	1
group_2613		hypothetical protein	1	3	42	12	2.32558	80	0.0952381	0.0493318	1	0.29957	1	1	1	1	1
group_2617		hypothetical protein	1	3	42	12	2.32558	80	0.0952381	0.0493318	1	0.29957	1	1	1	1	1
group_2680		hypothetical protein	1	3	42	12	2.32558	80	0.0952381	0.0493318	1	0.29957	1	1	1	1	1
group_2765		IS66-like element IS682 family transposase	1	3	42	12	2.32558	80	0.0952381	0.0493318	1	0.29957	1	1	1	1	1
group_2772		hypothetical protein	1	3	42	12	2.32558	80	0.0952381	0.0493318	1	0.29957	1	1	1	1	1
group_2819		hypothetical protein	1	3	42	12	2.32558	80	0.0952381	0.0493318	1	0.29957	1	1	1	1	1
group_293		outer membrane protein	1	3	42	12	2.32558	80	0.0952381	0.0493318	1	0.29957	1	1	1	1	1
group_3424		hypothetical protein	1	3	42	12	2.32558	80	0.0952381	0.0493318	1	0.29957	1	1	1	1	1
group_3429		hypothetical protein	1	3	42	12	2.32558	80	0.0952381	0.0493318	1	0.29957	1	1	1	1	1
group_3433		hypothetical protein	1	3	42	12	2.32558	80	0.0952381	0.0493318	1	0.29957	1	1	1	1	1
group_3687		hypothetical protein	1	3	42	12	2.32558	80	0.0952381	0.0493318	1	0.29957	1	1	1	1	1
group_3699		hypothetical protein	1	3	42	12	2.32558	80	0.0952381	0.0493318	1	0.29957	1	1	1	1	1
group_3701		hypothetical protein	1	3	42	12	2.32558	80	0.0952381	0.0493318	1	0.29957	1	1	1	1	1
group_3704		hypothetical protein	1	3	42	12	2.32558	80	0.0952381	0.0493318	1	0.29957	1	1	1	1	1
group_3706		hypothetical protein	1	3	42	12	2.32558	80	0.0952381	0.0493318	1	0.29957	1	1	1	1	1
xerC_1		Tyrosine recombinase XerC	1	3	42	12	2.32558	80	0.0952381	0.0493318	1	0.29957	1	1	1	1	1
group_4154		hypothetical protein	1	3	42	12	2.32558	80	0.0952381	0.0493318	1	0.29957	1	1	1	1	1
group_4155		hypothetical protein	1	3	42	12	2.32558	80	0.0952381	0.0493318	1	0.29957	1	1	1	1	1
group_4251		hypothetical protein	1	3	42	12	2.32558	80	0.0952381	0.0493318	1	0.29957	1	1	1	1	1
toxN		Endoribonuclease ToxN	1	3	42	12	2.32558	80	0.0952381	0.0493318	1	0.29957	1	1	1	1	1
group_4475		hypothetical protein	1	3	42	12	2.32558	80	0.0952381	0.0493318	1	0.29957	1	1	1	1	1
group_4625		hypothetical protein	1	3	42	12	2.32558	80	0.0952381	0.0493318	1	0.29957	1	1	1	1	1
group_7579		IS3 family transposase	1	3	42	12	2.32558	80	0.0952381	0.0493318	1	0.29957	1	1	1	1	1
group_822		GGDEF domain-containing protein	1	3	42	12	2.32558	80	0.0952381	0.0493318	1	0.29957	1	1	1	1	1
group_8310		lysozyme	1	3	42	12	2.32558	80	0.0952381	0.0493318	1	0.29957	1	1	1	1	1
group_8493		lysis protein	1	3	42	12	2.32558	80	0.0952381	0.0493318	1	0.29957	1	1	1	1	1
group_9024		IS3 family transposase	1	3	42	12	2.32558	80	0.0952381	0.0493318	1	0.29957	1	1	1	1	1
group_906		tail assembly chaperone	1	3	42	12	2.32558	80	0.0952381	0.0493318	1	0.29957	1	1	1	1	1
group_9242		phage tail protein	1	3	42	12	2.32558	80	0.0952381	0.0493318	1	0.29957	1	1	1	1	1
aCDS unique to tir 255 T allele strains
bCDS unique to tir 255 A allele strains
