# Supplementary material for: Escherichia coli O157:H7 tir 255 T > A allele strains differ in chromosomal and plasmid composition
Source: Front Microbiol. 2023 Dec 15;14:1303387. doi: 10.3389/fmicb.2023.1303387 (PMC10758439; doi:10.3389/fmicb.2023.1303387)
Supplement: Supplementary file 5 [file Table_5.XLSX]

## Sheet: Sheet1
Supplemental Table 5. Phaster prophage content predictions of the chromosome from the 58 STEC O157:H7 strains.
Strain name/Description	tir 255 allelea	PHAGE_Entero_BP_4795_NC_004813	PHAGE_Stx2_c_1717_NC_011357	PHAGE_Entero_DE3_NC_042057	PHAGE_Entero_P4_NC_001609	PHAGE_Entero_mEp460_NC_019716	PHAGE_Entero_P88_NC_026014	PHAGE_Shigel_POCJ13_NC_025434	PHAGE_Shigel_Sf6_NC_005344	PHAGE_Acinet_vB_AbaM_ME3_NC_041884	PHAGE_Entero_YYZ_2008_NC_011356	PHAGE_Entero_cdtI_NC_009514	PHAGE_Entero_SfV_NC_003444	PHAGE_Entero_Mu_NC_000929	PHAGE_Escher_pro483_NC_028943	PHAGE_Phage_Gifsy_1_NC_010392	PHAGE_Salmon_118970_sal3_NC_031940	PHAGE_Shigel_SfII_NC_021857	PHAGE_Entero_lambda_NC_001416	PHAGE_Stx2_II_NC_004914	PHAGE_Synech_S_SKS1_NC_020851	PHAGE_Entero_P2_NC_001895	PHAGE_Entero_SfMu_NC_027382	PHAGE_Entero_SfI_NC_027339	PHAGE_Entero_933W_NC_000924	PHAGE_Entero_VT2phi_272_NC_028656	PHAGE_Escher_P13374_NC_018846	PHAGE_Escher_PA28_NC_041935	PHAGE_Bacill_Shanette_NC_028983	PHAGE_Stx2_vB_EcoP_24B_NC_027984	PHAGE_Entero_fiAA91_ss_NC_022750	PHAGE_Escher_D108_NC_013594	PHAGE_Salmon_ST64B_NC_004313	PHAGE_Salmon_vB_SosS_Oslo_NC_018279	Grand Total
F1273	A	5	3	2	1	1	1	1	1	1		1		2				1			1														21
KS _470_1	A	4	2	2	1	1	1	1	1	1	2	1	1	2																					20
NE1040	A	6	2	2	1	1	1	1	1	1	1	1	1	2																					21
MB9	A	6	2	2	1	1	1	1	1	1	1	2	1																						20
F8092B	A	6	2	2	2	1	1	1	1	1	1	1	1		1		1																		22
TX 754-1	A	4	2	1	1	1	1	1	1	1	3	2	1		1	1	1																		22
TB21	A	4	2	2	1	1	1	1	1	1	3	1	1		1		1																		21
N8B7-2	A	6	1	2	1	1	1	1	1	1	1	1	1						1				1												20
EX262	A	4	3	2	2	1	1	1	1	1	2	1	1	1								1													22
BB24-1	A	3	3	2	2	1	2	1	1	1	3	1	1		1																				22
TX 265-1	A	4	2	2	1	2	1	1	1	1	2		1		1					1															20
YB14	A	5	2	2	1	1	1	1	1	1	1	2	1	1																					20
TX 313-1	A	6	2	1	2	1	1	1	1	1	1	2	1	1		1																			22
TX 376-2	A	5	2	1	2	1	1	1	1	1	1	1				1		1																	19
7409	A	6	2	1	1	1	1	1	1	1	1	1	1	1																					19
Grand Total		74	32	26	20	16	16	15	15	15	23	18	13	10	5	3	3	2	1	1	1	1	1	0	0	0	0	0	0	0	0	0	0	0	311
# of tir A allele strains with phage		15	15	15	15	15	15	15	15	15	14	14	13	7	5	3	3	2	1	1	1	1	1
% of tir A allele strains with phage		1	1	1	1	1	1	1	1	1	0.933333	0.933333	0.866667	0.466667	0.333333	0.2	0.2	0.133333	0.0666667	0.0666667	0.0666667	0.0666667	0.0666667	0	0	0	0	0	0	0	0	0	0	0
17B6-2	T	4	2			1	1	1	1	1	3	2	1			1			1																19
NE1092_2	T	5	3	1			1	1		1	2	2	1	1		1			1							1									21
G5295	T	6	2			1	1	1		1	1	2	1			1			1							1	1								20
H2495	T	5	2	1			1	1	1	1	3	1		1			1			1				1											20
F6294	T	5	1				1	1	1	1	3	2					1		1	1				1											19
2009C-3554	T	6	1				1	1	1	1	2	1		1			1		1	1				1											19
F8952	T	4	1				1	1	1	1	2	1		1			1		1	1				1											17
3384	T	5	1					1	1	1	3	1					1		1	1				1											17
Sakai	T	6	2				1	1	1	1	1	1		1			1		1	1	1			1											20
NE 1169_1	T	5	1				1	1	1	1	3	1					1		1					1	1										18
NE1127	T	10	2				2	2	2	2	6	2					2		2					2	2										36
F7349	T	5	1				1	1	1	1	3	1					1		1					1	1										18
ATCC 35150	T	5	1				1	1	1	1	3	1					1		1					1	1										18
EDL933	T	4	4			1	1		1	2	2	1					1		1					1	1										20
F7508	T	5	1				1	1	1	1	3	1		1			1		1					1	1										19
611	T	5	2					1	1	1	2	1			1		1		1	1	1														18
86-24	T	4	1				1	1	1	1	4	1					1		1					1	1										18
OK1	T	6	1				1	1	1	1	2	1					1		1					1	1										18
F8798	T	5	2	1	1	1	1	1	1	1	2	1		1					1					1	1										21
2010C-3347	T	5	2				1	1	1	1	2	1		2			1		1					1	1										20
MB41-1	T	7	2		1	1	1	1	1	1	1	1			1	1	1		1					1											22
155	T	5	2	1	1	1	1	1	1	1		2				1			1		1			1											20
DEC4E	T	4	2	1		1	1		1	1	3	1			1					1				1											18
7636	T	5	1	1		1	1	1	1	1	2	1			2	1																			18
493_89	T	2		3	1	1	1	1	1		4	2				1															1				18
F3113	T	8	3		1		1	1	1		1	1					1		1		1								1						21
LSU61	T	4		1	1		1	1	1	1	2	1				1			1															1	16
PV15-279	T	6	3		2		1	1	1		2	2				1	1		1		1								1						23
GIM1_1	T	7	2	1		1	1	1	1		1					1																			16
NE92	T	6	2	2		1	1	1	1		1					1																			16
2149	T	7	2	1		1	1	1	1		1					1																			16
2571	T	6	4	2		2	1	1							1															1			1		19
F6321	T	6	4	2	1	2	1	1							1		1													1					20
F6667	T	4	3	2		1	1	1		1	2	1			1	1								1		1									20
GM351	T	4	1	2		1	1	1		1	2	1			1				1					1		1	1								19
H6437	T	4	1	1		1	1	1		1	2	1			1	1			1					1		1	1								19
NE122	T	4	2	1		1	1	1	1	1	2	2				1			1					1											19
E32511	T	4	2	2		1	1	1	1	1	2	1			1	1								1			1								20
F7386	T	5	1	1		1		1		1	1	1			1	1			1					1				1							17
TW14359	T	5	4	2		1	1	1				1			1	1					1			1				1							20
EC4115	T	5	3	2		1	1	1		1		1			1	1					1			1				1							20
F8797	T	5	2	1		1	1	1		1	1	1			1	1			1					1				1							19
F8492	T	5	3			1	1	1	1	1	1	1			2	1			1					1								1			21
Grand Total		223	82	32	9	26	41	42	33	36	83	47	3	9	17	21	21	0	31	8	7	0	0	30	11	5	4	4	2	2	1	1	1	1	833
# of tir T allele strains with phage		43	41	22	8	24	40	41	32	34	38	38	3	8	15	21	20		31	8	7			29	10	5	4	4	2	2	1	1	1	1
% of tir T allele strains with phage		1	0.953488	0.511628	0.186047	0.55814	0.930233	0.953488	0.744186	0.790698	0.883721	0.883721	0.0697674	0.186047	0.348837	0.488372	0.465116	0	0.72093	0.186047	0.162791	0	0	0.674419	0.232558	0.116279	0.0930233	0.0930233	0.0465116	0.0465116	0.0232558	0.0232558	0.0232558	0.0232558
% of tir A allele strains with phage		100	100	100	100	100	100	100	100	100	93.3333	93.3333	86.6667	46.6667	33.3333	20	20	13.3333	6.66667	6.66667	6.66667	13.3333	6.66667	0	0	0	0	0	0	0	0	0	0	0
% of tir T allele strains with phage		100	95.3488	51.1628	18.6047	55.814	93.0233	95.3488	74.4186	79.0698	88.3721	88.3721	6.97674	18.6047	34.8837	48.8372	46.5116	0	72.093	18.6047	16.2791	0	0	67.4419	23.2558	11.6279	9.30233	9.30233	4.65116	4.65116	2.32558	2.32558	2.32558	2.32558
aBono, J. L., Keen, J. E., Clawson, M. L., Durso, L. M., Heaton, M. P., and Laegreid, W. W. (2007). Association of Escherichia coli O157:H7 tir polymorphisms with human infection. BMC Infect Dis 7, 98. doi: 10.1186/1471-2334-7-98.
