# Supplementary material for: Escherichia coli O157:H7 tir 255 T > A allele strains differ in chromosomal and plasmid composition
Source: Front Microbiol. 2023 Dec 15;14:1303387. doi: 10.3389/fmicb.2023.1303387 (PMC10758439; doi:10.3389/fmicb.2023.1303387)
Supplement: Supplementary file 6 [file Table_6.XLSX]

## Sheet: Sheet1
Supplemental Table 6. Shiga toxin-containing prophage integration site with stx subtype and variant.
Sample name	tir 255 allelea	stx1 variant	Integration site	stx2 variant	Integration site	stx2 variant	Integration site	stx2 variant	Integration site	stx2 variant	Integration site
7409	A					stx2c	sbcB
BB24-1	A	stx1a	yehV ***			stx2c	sbcB
EX262	A	stx1a	yehV ***			stx2c	sbcB
F1273	A					stx2c	sbcB
F8092B	A					stx2c	sbcB
MB9-1	A					stx2c	sbcB	stx2c	sbcB
N8B7-2	A					stx2c	sbcB
ShowKS470-1	A					stx2c	sbcB	stx2c	sbcB
SSNE1040-1	A					stx2c	sbcB
SSTX313-1	A					stx2c	sbcB
SSTX754-1	A					stx2c	sbcB
TB21-1	A					stx2c	sbcB
TX 376-2	A					stx2c	sbcB
TX265-1	A	stx1a	yehV ***			stx2c	sbcB
YB14-1	A					stx2c	sbcB
155	T									stx2a	yecE
611	T	stx1a	yehV	stx2a	wbdR
2149	T					stx2c	sbcB
2571	T	stx1a	argW			stx2c	sbcB
3384	T	stx1a	yehV	stx2a	wbdR
7636	T	stx1a	yehV ***			stx2c	sbcB
17B6-2	T					stx2c	sbcB
2009C-3554	T	stx1a	yehV	stx2a	wbdR
2010C-3347	T	stx1a	yehV	stx2a	wbdR
493/89	T									stx2a	yecE
86-24	T			stx2a	wbdR
ATCC 35150	T	stx1a	yehV	stx2a	wbdR
DEC4E	T	stx1a	yehV ***
E32511	T					stx2c	sbcB
EC4115	T			stx2a	argW	stx2c	sbcB
EDL933	T	stx1a	yehV	stx2a	wbdR
F3113	T					stx2c	yehV
F6294	T	stx1a	yehV	stx2a	wbdR					stx2a	yecE
F6321	T	stx1a	argW			stx2c	sbcB
F6667	T			stx2a	argW	stx2c	sbcB
F7349	T	stx1a	yehV	stx2a	wbdR
F7386	T			stx2a	argW
F7508	T	stx1a	yehV	stx2a	wbdR
F8492	T	stx1a	yehV ***			stx2c	sbcB
F8797	T			stx2a	argW	stx2c	sbcB
F8798	T	stx1a	yehV	stx2a	sbcB	stx2c	sbcB
F8952	T			stx2a	wbdR
G5295	T			stx2a	argW	stx2c	sbcB
Gim1-1	T					stx2c	sbcB
GM351	T			stx2a	argW
H2495	T	stx1a	yehV	stx2a	wbdR
H6437	T			stx2a	argW
LSU61	T
MB41-1	T					stx2c *IS629	sbcB
NE1092-2	T	stx1a	argW			stx2c	sbcB
NE1127	T	stx1a	yehV	stx2a	wbdR
NE1169-1	T	stx1a	yehV	stx2a	wbdR
NE122	T					stx2c	sbcB
NE92	T					stx2c	sbcB
OK1	T	stx1a	yehV	stx2a	wbdR
PV15-279	T	stx1a	sbcB	stx2a	ydfJ	stx2c	yehV			stx2a	yecE
Sakai	T	stx1a	yehV	stx2a	wbdR
TW14359	T			stx2a	argW	stx2c	sbcB
aBono, J. L., Keen, J. E., Clawson, M. L., Durso, L. M., Heaton, M. P., and Laegreid, W. W. (2007). Association of Escherichia coli O157:H7 tir polymorphisms with human infection. BMC Infect Dis 7, 98. doi: 10.1186/1471-2334-7-98.
*transposon - an IS629 element inserted into the Shiga toxin beta subunit gene.
*** Six STEC O157:H7 strains with identical stx sequence that are 3 SNP different than the majority of the strains.
