# Supplementary material for: Escherichia coli O157:H7 tir 255 T > A allele strains differ in chromosomal and plasmid composition
Source: Front Microbiol. 2023 Dec 15;14:1303387. doi: 10.3389/fmicb.2023.1303387 (PMC10758439; doi:10.3389/fmicb.2023.1303387)
Supplement: Supplementary file 7 [file Table_7.XLSX]

## Sheet: Chromosome
Supplemental Table 7. The number of IS elements found on the chromosomes and pO157 plasmid of 48 STEC O157:H7 strains.
			Chromosome																															pO157 plasmid
Strain name	tir 255 allelea	IS1 encoded protein CDS	IS1 family transposase CDSb	IS110 family transposase CDS	IS110-like element ISEc20 family transposase CDS	IS110-like element ISSfl8 family transposase CDS	IS200/IS605 family element transposase accessoryprotein TnpB CDS	IS200/IS605-like element IS609 family transposase CDS	IS21 family transposase CDSb	IS256 family transposase CDS	IS3 family transposase CDSb	IS3-like element IS1133 family transposase CDS	IS3-like element IS2 family transposase CDS	IS3-like element IS600 family transposase CDSb	IS3-like element ISEc31 family transposase CDSb	IS30 family transposase CDSb	IS30-like element IS30 family transposase CDSb	IS4 family transposase CDS	IS4-like element ISVsa5 family transposase CDS	IS481 family transposase CDS	IS5 family transposase CDS	IS630 family transposase CDS	IS66 family insertion sequence element accessoryprotein TnpB CDSb	IS66 family insertion sequence hypothetical protein CDSb	IS66 family transposase CDSb	IS66-like element IS682 family transposase CDS	IS66-like element ISEc22 family transposase CDS	IS66-like element ISEc8 family transposase CDSb	IS91 family transposase CDSb	ISAs1 family transposase CDS	ISAs1-like element ISEc26 family transposase CDS	Grand Total		IS1 family transposase CDS	IS21 family transposase CDS	IS3 family transposase CDS	IS3-like element IS600 family transposase CDS	IS3-like element ISEc31 family transposase CDS	IS30 family transposase CDS	IS30-like element IS30 family transposase CDS	IS66 family insertion sequence element accessoryprotein TnpB CDS	IS66 family insertion sequence hypothetical protein CDS	IS66 family transposase CDS	IS66-like element ISEc8 family transposase CDS	IS91 family transposase CDS	Grand Total
7409	A	1	5	0	0	0	0	1	0	4	22	0	0	1	0	3	1	2	0	3	0	2	4	26	4	1	0	10	0	4	1	95		2	1	7	1	0	0	0	0	4	0	2	2	19
BB24	A	1	6	0	0	0	0	1	0	3	25	0	0	1	0	2	1	2	2	3	0	2	4	36	5	1	0	14	1	4	1	115		2	1	6	1	0	0	0	0	4	0	2	2	18
EX262	A	1	6	0	0	0	0	1	0	3	20	0	0	1	0	2	1	2	2	3	0	2	4	34	5	1	0	13	1	4	1	107		2	1	6	1	0	0	0	0	6	0	3	2	21
F1273	A	1	5	0	0	0	0	1	0	4	23	0	0	1	0	3	1	2	0	3	0	2	4	27	4	1	0	11	0	4	1	98		2	1	6	1	0	0	0	0	2	0	1	2	15
F8092B	A	1	5	0	0	0	0	1	0	4	23	0	0	1	0	3	1	2	0	3	0	2	4	32	4	1	0	13	0	4	1	105		2	1	6	1	0	0	0	0	6	0	3	2	21
KS470	A	1	5	0	0	0	0	1	0	4	23	0	0	1	0	3	1	2	0	3	0	2	4	28	4	1	0	11	0	4	1	99		2	1	7	0	0	0	0	0	2	0	1	2	15
MB9	A	1	5	0	0	0	2	1	0	2	25	0	0	1	0	3	1	2	0	3	0	2	3	13	4	1	0	10	0	4	1	84		2	1	6	1	0	0	0	0	1	0	1	2	14
N8B7	A	1	5	0	0	0	0	1	0	4	25	0	0	1	0	3	1	2	0	3	0	2	4	32	4	1	0	13	0	4	1	107		2	1	5	1	0	0	0	0	4	0	2	2	17
NE1040	A	1	5	0	0	0	0	1	0	2	23	0	0	1	0	3	1	2	0	3	0	2	4	26	4	1	0	10	0	4	1	94		2	1	6	1	0	0	0	0	2	0	1	2	15
TB21	A	1	5	0	0	0	0	1	0	4	20	0	0	1	0	3	1	2	0	3	0	2	4	26	4	1	0	10	0	4	1	93		2	1	6	1	0	0	0	0	4	0	2	2	18
TX265	A	1	6	0	0	0	0	1	0	4	23	0	0	1	0	4	1	2	0	3	0	2	4	32	4	1	0	13	0	4	1	107		2	1	6	1	0	0	0	0	5	0	3	2	20
TX313	A	1	6	0	0	1	0	1	0	4	22	0	0	1	0	3	1	1	2	3	0	2	4	38	6	1	0	15	1	4	1	118		2	1	7	1	0	0	0	0	3	0	2	2	18
TX376	A	1	5	0	0	0	0	1	0	4	23	0	0	1	0	3	1	2	0	3	0	2	4	30	4	1	0	12	0	4	1	102		2	1	7	1	0	0	0	0	4	0	2	2	19
TX754	A	1	5	0	0	0	0	1	0	4	20	0	0	1	0	3	1	2	0	3	0	2	4	28	4	1	0	11	0	4	1	96		2	1	5	1	0	0	0	0	4	0	2	2	17
YB14	A	1	6	0	0	0	0	1	0	4	24	0	0	1	0	3	1	2	0	3	0	2	4	28	4	1	0	11	0	4	1	101		2	1	6	1	0	0	0	0	8	1	3	2	24
611	T	1	6	0	0	0	0	1	0	4	23	0	0	1	0	3	0	2	0	3	0	2	4	26	4	1	0	10	0	5	1	97		2	1	6	1	0	0	0	0	0	0	0	2	12
2571	T	1	6	0	0	0	0	1	0	4	23	0	0	1	0	3	1	2	0	3	0	2	4	27	5	1	0	11	0	5	1	101		2	1	6	1	0	0	0	0	2	0	1	2	15
7636	T	1	5	0	0	0	0	1	0	3	31	0	0	0	0	1	1	2	0	3	0	2	5	26	4	1	0	10	0	5	1	102		2	1	6	1	0	0	0	0	3	0	2	2	17
17B6	T	1	6	0	0	0	0	1	0	4	29	0	0	1	0	4	0	2	0	3	0	2	5	28	4	1	0	11	0	5	1	108		2	1	6	1	0	0	0	0	2	0	1	2	15
493-89	T	1	3	0	0	0	0	1	1	4	7	0	0	0	2	0	14	2	0	3	0	2	1	4	2	0	0	1	0	5	1	54		2	1	4	0	1	0	2	1	0	1	0	0	12
86-24	T	1	5	0	0	0	0	1	0	5	21	0	0	1	0	3	1	2	0	3	0	2	5	25	4	1	0	10	0	5	1	96		2	1	6	1	0	0	0	0	0	0	0	2	12
ATCC35150	T	1	5	0	0	0	0	1	0	4	24	0	0	1	0	3	1	2	0	3	0	2	4	26	4	1	0	10	0	5	1	98		2	1	6	1	0	0	0	0	0	0	0	2	12
DEC4E	T	1	4	0	0	0	0	1	0	2	27	0	0	1	0	3	1	2	0	3	0	2	6	20	4	1	0	8	0	5	1	92		2	1	6	1	0	0	0	0	2	0	1	2	15
E32511	T	1	6	0	0	0	0	1	0	2	26	0	1	1	0	3	1	2	0	3	0	2	9	19	4	1	0	9	0	5	1	97		2	1	6	1	0	0	0	0	2	0	1	2	15
F3113	T	1	5	0	1	0	0	1	0	2	45	0	0	0	0	2	0	4	0	3	0	2	3	30	5	1	1	11	0	5	1	123		2	2	7	0	0	2	0	0	2	0	1	0	16
F6294	T	1	5	0	0	0	0	1	0	4	23	0	0	1	0	3	1	2	0	3	0	2	4	26	4	1	0	10	0	5	1	97		2	1	6	1	0	0	0	0	0	0	0	2	12
F6321	T	1	5	0	0	0	0	1	0	4	24	0	0	1	0	3	1	2	0	3	0	2	4	28	5	1	0	11	0	5	0	101		2	1	6	1	0	0	0	0	2	0	1	2	15
F6667	T	1	5	0	0	0	0	1	0	4	26	0	0	0	0	4	0	2	0	3	0	2	5	28	5	1	0	10	0	5	1	103		2	1	7	1	0	0	0	0	2	0	1	2	16
F7349	T	1	6	0	0	0	0	1	0	4	33	0	0	1	0	5	0	2	0	3	0	2	5	26	4	1	0	10	0	5	1	110		2	1	6	1	0	0	0	0	0	0	0	2	12
F7386	T	1	5	0	0	0	0	1	0	4	24	0	0	1	0	3	0	2	0	3	0	2	8	22	5	1	0	9	0	5	1	97		2	1	8	1	0	0	0	0	2	0	1	2	17
F7508	T	1	6	0	0	0	0	1	0	4	24	0	0	1	0	3	1	2	0	3	0	2	5	26	4	1	0	10	0	5	1	100		2	1	6	1	0	0	0	0	0	0	0	2	12
F8492	T	1	5	0	0	0	0	1	0	4	26	0	0	1	0	4	0	2	0	3	0	2	4	28	5	1	0	11	0	5	1	104		2	1	6	1	0	0	0	0	2	0	1	2	15
F8797	T	1	5	0	0	0	0	1	0	4	25	0	0	1	0	4	1	2	0	3	0	2	8	22	4	1	0	10	0	5	1	100		2	1	6	1	0	0	0	0	2	0	1	2	15
F8798	T	1	5	0	0	0	0	1	0	4	37	0	0	0	0	2	0	2	0	3	0	2	4	25	4	1	0	10	0	5	1	107		2	1	6	1	0	0	0	0	0	0	0	2	12
F8952	T	1	5	0	0	0	0	1	0	2	24	0	0	1	0	3	1	2	0	3	0	2	4	24	4	1	0	9	0	5	1	93		2	1	6	1	0	0	0	0	0	0	0	2	12
G5295	T	1	5	0	0	0	0	1	0	4	32	0	1	1	0	3	1	2	0	3	0	2	4	28	4	1	0	11	0	5	1	110		2	1	6	1	0	0	0	0	2	0	1	2	15
GIM1-1	T	1	5	0	0	0	0	1	0	4	41	0	0	1	0	2	0	2	0	2	1	2	8	22	4	1	0	11	0	5	1	114		2	1	8	0	0	0	0	0	2	0	1	1	15
GM351	T	1	5	0	0	0	0	1	0	3	24	0	1	1	0	3	1	2	0	3	0	2	4	26	4	1	0	10	0	5	1	98		2	1	7	1	0	0	0	0	2	0	1	2	16
H2495	T	1	5	0	0	0	0	1	0	4	24	0	0	1	0	3	1	2	0	3	0	2	4	26	4	1	0	10	0	5	1	98		2	1	6	1	0	0	0	0	0	0	0	2	12
H6437	T	1	5	0	0	0	0	1	0	4	24	0	1	1	0	3	1	2	0	3	0	2	4	28	4	1	0	11	0	5	1	102		2	1	6	1	0	0	0	0	2	0	1	2	15
LSU61	T	1	3	1	0	0	0	1	0	3	9	0	0	0	2	0	11	2	0	3	0	2	2	6	4	0	0	1	0	5	1	57		2	1	3	0	1	0	1	1	0	1	0	0	10
MB41	T	1	5	0	0	0	2	1	0	3	23	0	0	1	0	3	1	2	0	3	0	2	4	12	4	1	0	10	0	5	1	84		1	1	6	1	0	0	0	0	2	0	1	2	14
NE1092	T	1	5	0	0	0	0	1	0	2	29	1	1	1	0	4	0	2	0	3	0	2	4	25	5	1	0	9	0	5	1	102		2	1	6	1	0	0	0	0	2	0	1	2	15
NE1127	T	1	6	0	0	0	0	1	0	4	30	0	0	1	0	3	1	2	0	3	0	2	5	26	4	1	0	10	0	5	1	106		2	1	6	1	0	0	0	0	0	0	0	2	12
NE1169	T	1	6	0	0	0	0	1	0	4	30	0	0	1	0	3	1	2	0	3	0	2	5	26	4	1	0	10	0	5	1	106		2	1	6	1	0	0	0	0	0	0	0	2	12
NE122	T	1	5	0	0	0	0	1	0	4	24	0	0	1	0	2	1	2	0	3	0	2	3	27	4	1	0	12	0	5	1	99		2	1	6	1	0	0	0	0	4	0	2	2	18
NE92	T	1	5	0	0	0	0	1	0	4	40	0	0	1	0	2	0	2	0	2	1	2	10	20	4	1	0	11	0	5	1	113		2	1	8	0	0	0	0	0	2	0	1	1	15
OK1	T	1	5	0	0	0	0	1	0	4	29	0	0	1	0	3	1	2	0	3	0	2	4	26	4	1	0	10	0	5	1	103		2	1	6	1	0	0	0	0	4	0	2	3	19
Grand Total		48	248	1	1	1	4	48	1	173	1222	1	5	42	4	137	60	97	6	142	2	96	217	1220	201	46	1	494	3	225	47	4793		95	49	294	42	2	2	3	2	104	3	53	89	738
aBono, J. L., Keen, J. E., Clawson, M. L., Durso, L. M., Heaton, M. P., and Laegreid, W. W. (2007). Association of Escherichia coli O157:H7 tir polymorphisms with human infection. BMC Infect Dis 7, 98. doi: 10.1186/1471-2334-7-98.
bIS elements also found on pO157.
