# Supplementary material for: Escherichia coli O157:H7 tir 255 T > A allele strains differ in chromosomal and plasmid composition
Source: Front Microbiol. 2023 Dec 15;14:1303387. doi: 10.3389/fmicb.2023.1303387 (PMC10758439; doi:10.3389/fmicb.2023.1303387)
Supplement: Supplementary file 8 [file Table_8.XLSX]

## Sheet: AMR content
Supplemental Table 8. The number of AMR genes found on the chromosomes of 58 STEC O157:H7 strains.
		CARD Model_Ida
Strain name	tir 255 alleleb	37	45	91	121	152	276	375	387	431	458	516	520	540	603	609	820	826	842	869	952	986	1005	1015	1031	1104	1191	1248	1315	1318	1330	1337	1427	1437	1442	1445	1757	1820	1830	1847	1903	1922	2014	2056	2066	2158	2306	2331	2372
7409	A	1	1	1	1	1		1	1	1		1	1	1		1	1	1	1	1		1	1	1		1	1	1	1	1	1	1	1		1	1	1	1		1	1	1	1	1	1	2	1	1	1
BB24-1	A	1	1	1	1	1	1	1	1	1	1	1	1	1		1	1	1	1	1	1	1	1	1	1	1	1	1	1	1	1	1	1		1	1	1	1	1	1	1	1	1	1	1	2	1	1	1
EX262	A	1	1	1	1	1	1		1	1	1	1	1	1		1	1	1	1	1	1	1	1	1	1	1	1	1	1	1	1	1	1		1	1	1	1	1	1	1	1	1	1	1	2	1	1	1
F1273	A	1	1	1	1	1		1	1	1		1	1	1		1	1	1	1	1		1	1	1		1	1	1	1	1	1	1	1		1	1	1	1		1	1	1	1	1	1	2	1	1	1
F8092B	A	1	1	1	1	1		1	1	1		1	1	1		1	1	1	1	1		1	1	1		1	1	1	1	1	1	1	1		1	1	1	1		1	1	1	1	1	1	2	1	1	1
MB9-1	A	1	1	1	1	1		1	1	1		1	1	1		1	1	1	1	1		1	1	1		1	1	1	1	1	1	1	1		1	1	1	1		1	1	1	1	1	1	2	1	1	1
N8B7-2	A	1	1	1	1	1		1	1	1		1	1	1		1	1	1	1	1		1	1	1		1	1	1	1	1	1	1	1		1	1	1	1		1	1	1	1	1	1	2	1	1	1
ShowKS470-1	A	1	1	1	1	1		1	1	1		1	1	1		1	1	1	1	1		1	1	1		1	1	1	1	1	1	1	1		1	1	1	1		1	1	1	1	1	1	2	1	1	1
SSNE1040-1	A	1	1	1	1	1		1	1	1		1	1	1		1	1	1	1	1		1	1	1		1	1	1	1	1	1	1	1		1	1	1	1		1	1	1	1	1	1	2	1	1	1
SSTX313-1	A	1	1	1	1	1	1	1	1	1	1	1	1			1	1	1	1	1	1	1	1	1	1	1	1	1	1	1	1	1	1		1	1	1	1	1	1	1	1	1	1	1	2	1	1	1
SSTX754-1	A	1	1	1	1	1		1	1	1		1	1	1		1	1	1	1	1		1	1	1		1	1	1	1	1	1	1	1		1	1	1	1		1	1	1	1	1	1	2	1	1	1
TB21-1	A	1	1	1	1	1		1	1	1		1	1	1		1	1	1	1	1		1	1	1		1	1	1	1	1	1	1	1		1	1	1	1		1	1	1	1	1	1	2	1	1	1
TX 265-1	A	1	1	1	1	1		1	1	1		1	1	1		1	1	1	1	1		1	1	1		1	1	1	1	1	1	1	1		1	1	1	1		1	1	1	1	1	1	2	1	1	1
TX376-2	A	1	1	1	1	1		1	1	1		1	1	1		1	1	1	1	1		1	1	1		1	1	1	1	1	1	1	1		1	1	1	1		1	1	1	1	1	1	2	1	1	1
YB14-1	A	1	1	1	1	1		1	1	1		1	1	1		1	1	1	1	1		1	1	1		1	1	1	1	1	1	1	1		1	1	1	1		1	1	1	1	1	1	2	1	1	1
155	T	1	1	1	1			1	1	1		1	1	1		1	1	1	1	1		1	1	1		1	1	1	1		1	1	1		1	1	1	1		1	1	1	1		1	2	1	1	1
611	T	1	1	1	1	1		1	1	1		1	1	1		1	1	1	1	1		1	1	1		1	1	1	1	1	1	1	1		1	1	1	1		1	1	1	1	1	1	2	1	1	1
2149	T		1	1	1	1		1	1	1		1	1	1		1	1	1	1	1		1	1	1		1	1	1	1	1	1	1	1		1	1	1	1		1	1	1	1		1	2	1	1	1
2571	T		1	1	1	1		1	1	1		1	1	1		1	1	1	1	1		1	1	1		1	1	1	1	1	1	1	1		1	1	1	1		1	1	1	1	1	1	2	1	1	1
3384	T	1	1	1	1	1		1	1	1		1	1	1		1	1	1	1	1		1	1	1		1	1	1	1	1	1	1	1		1	1	1	1		1	1	1	1	1	1	2	1	1	1
7636	T		1	1	1	1		1	1	1		1	1	1		1	1	1	1	1		1	1	1		1	1	1	1	1	1	1	1		1	1	1	1		1	1	1	1	1	1	2	1	1	1
17B6-2	T	1	1	1	1	1		1	1	1		1	1	1		1	1	1	1	1		1	1	1		1	1	1	1	1	1	1	1		1	1	1	1		1	1	1	1	1	1	2	1	1	1
2009C-3554	T	1	1	1	1	1		1	1	1		1	1	1		1	1	1	1	1		1	1	1		1	1	1	1	1	1	1	1		1	1	1	1		1	1	1	1	1	1	2	1	1	1
2010C-3347	T	1	1	1	1	1		1	1	1		1	1	1		1	1	1	1	1		1	1	1		1	1	1	1	1	1	1	1		1	1	1	1		1	1	1	1	1	1	2	1	1	1
493/89	T	1	1	1	1	1		1	1	1		1	1	1	1	1	1	1	1	1		1	1	1		1	1	1	1	1	1	1	1	1	1	1	1	1		1	1	1	1	1	1	2	1	1	1
86-24	T	1	1	1	1	1		1	1	1		1	1	1		1	1	1	1	1		1	1	1		1	1	1	1	1	1	1	1		1	1	1	1		1	1	1	1	1	1	2	1	1	1
ATCC 35150	T	1	1	1	1	1		1	1	1		1	1	1		1	1	1	1	1		1	1	1		1	1	1	1	1	1	1	1		1	1	1	1		1	1	1	1	1	1	2	1	1	1
DEC4E	T		1	1	1	1		1	1	1		1	1	1		1	1	1	1	1		1	1	1		1	1	1	1	1	1	1	1		1	1	1	1		1	1	1	1	1	1	2	1	1	1
E32511	T	1	1	1	1	1		1	1	1		1	1	1		1	1	1	1	1		1	1	1		1	1	1	1	1	1	1	1		1	1	1	1		1	1	1	1	1	1	2	1	1	1
EC4115	T	1	1	1	1	1		1	1	1		1	1	1		1	1	1	1	1		1	1	1		1	1	1	1	1	1	1	1		1	1	1	1		1	1	1	1	1	1	2	1	1	1
EDL933	T	1	1	1	1			1	1	1		1	1	1		1	1	1	1	1		1	1	1		1	1	1	1	1	1	1	1		1	1	1	1		1	1	1	1	1	1	2	1	1	1
F3113	T	1	1	1	1	1		1	1	1		1		1	1	1	1	1	1	1		1	1	1		1	1	1	1	1	1	1	1		1		1	1		1	1	1	1	1	1	2	1	1	1
F6294	T	1	1	1	1	1		1	1	1		1	1	1		1	1	1	1	1		1	1	1		1	1	1	1	1	1	1	1		1	1	1	1		1	1	1	1	1	1	2	1	1	1
F6321	T		1	1	1	1		1	1	1		1	1	1		1	1	1	1	1		1	1	1		1	1	1	1	1	1	1	1		1	1	1	1		1	1	1	1	1	1	2	1	1	1
F6667	T		1	1	1	1		1	1	1		1	1	1		1	1	1	1	1		1	1	1		1	1	1	1	1	1	1	1		1	1	1	1		1	1	1	1		1	2	1	1	1
F7349	T	1	1	1	1	1		1	1	1		1	1	1		1	1	1	1	1		1	1	1		1	1	1	1	1	1	1	1		1	1	1	1		1	1	1	1	1	1	2	1	1	1
F7386	T	1	1	1	1	1		1	1	1		1	1	1		1	1	1	1	1		1	1	1		1	1	1	1	1	1	1	1		1	1	1	1		1	1	1	1	1	1	2	1	1	1
F7508	T	1	1	1	1	1		1	1	1		1	1	1		1	1	1	1	1		1	1	1		1	1	1	1	1	1	1	1		1	1	1	1		1	1	1	1	1	1	2	1	1	1
F8492	T	1	1	1	1	1		1	1	1		1	1	1		1	1	1	1	1		1	1	1		1	1	1	1	1	1	1	1		1	1	1	1		1	1	1	1	1	1	2	1	1	1
F8797	T	1	1	1	1	1		1	1	1		1	1	1		1	1	1	1	1		1	1	1		1	1	1	1	1	1	1	1		1	1	1	1		1	1	1	1	1	1	2	1	1	1
F8798	T	1	1	1	1	1		1	1	1		1	1	1		1	1	1	1	1		1	1	1		1	1	1	1	1	1	1	1		1	1	1	1		1	1	1	1	1	1	2	1	1	1
F8952	T	1	1	1	1	1		1	1	1		1	1	1		1	1	1	1	1		1	1	1		1	1	1	1	1	1	1	1		1	1	1	1		1	1	1	1	1	1	2	1	1	1
G5295	T	1	1	1	1	1		1	1	1		1	1	1		1	1	1	1	1		1	1	1		1	1	1	1	1	1	1	1		1	1	1	1		1	1	1	1	1	1	2	1	1	1
Gim1-1	T		1	1	1	1		1	1	1		1	1	1		1	1	1	1	1		1	1	1		1	1	1	1	1	1	1	1		1	1	1	1		1	1	1	1		1	2	1	1	1
GM351	T	1	1	1	1	1		1	1	1		1	1	1		1	1	1	1	1		1	1	1		1	1	1	1	1	1	1	1		1	1	1	1		1	1	1	1	1	1	2	1	1	1
H2495	T	1	1	1	1	1		1	1	1		1	1	1		1	1	1	1	1		1	1	1		1	1	1	1	1	1	1	1		1	1	1	1		1	1	1	1	1	1	2	1	1	1
H6437	T	1	1	1	1	1		1	1	1		1	1	1		1	1	1	1	1		1	1	1		1	1	1	1	1	1	1	1		1	1	1	1		1	1	1	1	1	1	2	1	1	1
LSU61	T	1	1	1	1	1		1	1	1		1	1	1	1	1	1	1	1	1		1	1	1		1	1	1	1	1	1	1	1		1	1	1	1		1	1	1	1	1	1	2	1	1	1
MB41-1	T	1	1	1	1	1		1	1	1		1	1	1		1	1	1	1	1		1	1	1		1	1	1	1	1	1	1	1		1	1	1	1		1	1	1	1	1	1	2	1	1	1
NE1092-2	T	1	1	1	1	1		1	1	1		1	1			1	1	1	1	1		1	1	1	1	1	1	1	1	1	1	1	1		1	1	1	1	1	1	1	1	1		1	2	1	1	1
NE1127	T	1	1	1	1	1		1	1	1		1	1	1		1	1	1	1	1		1	1	1		1	1	1	1	1	1	1	1		1	1	1	1		1	1	1	1	1	1	2	1	1	1
NE1169-1	T	1	1	1	1	1		1	1	1		1	1	1		1	1	1	1	1		1	1	1		1	1	1	1	1	1	1	1		1	1	1	1		1	1	1	1	1	1	2	1	1	1
NE122	T	1	1	1	1	1		1	1	1		1	1	1		1	1	1	1	1		1	1	1		1	1	1	1	1	1	1	1		1	1	1	1		1	1	1	1	1	1	2	1	1	1
NE92	T		1	1	1	1		1	1	1		1	1	1		1	1	1	1	1		1	1	1		1	1	1	1	1	1	1	1		1	1	1	1		1	1	1	1		1	2	1	1	1
OK1	T	1	1	1	1	1		1	1	1		1	1	1		1	1	1	1	1		1	1	1		1	1	1	1	1	1	1	1		1	1	1	1		1	1	1	1	1	1	2	1	1	1
PV15-279	T	1	1	1	1	1		1	1	1		1		1	1	1	1	1	1	1		1	1	1		1	1	1	1	1	1	1	1		1		1	1		1	1	1	1	1	1	2	1	1	1
Sakai	T	1	1	1	1	1		1	1	1		1	1	1		1	1	1	1	1		1	1	1		1	1	1	1	1	1	1	1		1	1	1	1		1	1	1	1	1	1	2	1	1	1
TW14359	T	1	1	1	1	1		1	1	1		1	1	1		1	1	1	1	1		1	1	1		1	1	1	1	1	1	1	1		1	1	1	1		1	1	1	1	1	1	2	1	1	1
Grand total		56	64	64	64	62	3	63	64	64	3	64	62	61	10	64	64	64	64	64	3	64	64	64	4	64	64	64	64	63	64	64	64	7	59	62	64	64	4	64	64	64	64	58	64	128	64	64	64
aModel_ID is the complete data for all of CARD's AMR detection models, including reference sequences, SNP mapping data, model parameters, and ARO classification. Each gene is assigned a unique number. The Model_ID information for the AMR genes is found on the next worksheet.
bBono, J. L., Keen, J. E., Clawson, M. L., Durso, L. M., Heaton, M. P., and Laegreid, W. W. (2007). Association of Escherichia coli O157:H7 tir polymorphisms with human infection. BMC Infect Dis 7, 98. doi: 10.1186/1471-2334-7-98.
[truncated: 12 more columns]

## Sheet: CARD Model_ID
Model_ID	Best_Hit_ARO	Best_Identities	ARO	Model_type	SNPs_in_Best_Hit_ARO	Drug Class	Resistance Mechanism	AMR Gene Family
37	Escherichia coli mdfA	97.07	3001328	protein homolog model	n/a	tetracycline antibiotic; benzalkonium chloride; rhodamine	antibiotic efflux	major facilitator superfamily (MFS) antibiotic efflux pump
45	mdtP	97.95	3003550	protein homolog model	n/a	nucleoside antibiotic; acridine dye	antibiotic efflux	major facilitator superfamily (MFS) antibiotic efflux pump
91	gadX	98.18	3000508	protein homolog model	n/a	macrolide antibiotic; fluoroquinolone antibiotic; penam	antibiotic efflux	resistance-nodulation-cell division (RND) antibiotic efflux pump
121	mdtF	99.81	3000796	protein homolog model	n/a	macrolide antibiotic; fluoroquinolone antibiotic; penam	antibiotic efflux	resistance-nodulation-cell division (RND) antibiotic efflux pump
152	cpxA	100	3000830	protein homolog model	n/a	aminoglycoside antibiotic; aminocoumarin antibiotic	antibiotic efflux	resistance-nodulation-cell division (RND) antibiotic efflux pump
276	tetR	100	3003479	protein overexpression model	n/a	tetracycline antibiotic	antibiotic target alteration; antibiotic efflux	major facilitator superfamily (MFS) antibiotic efflux pump
375	mdtH	99.25	3001216	protein homolog model	n/a	fluoroquinolone antibiotic	antibiotic efflux	major facilitator superfamily (MFS) antibiotic efflux pump
387	mdtA	99.04	3000792	protein homolog model	n/a	aminocoumarin antibiotic	antibiotic efflux	resistance-nodulation-cell division (RND) antibiotic efflux pump
431	Escherichia coli marR mutant conferring antibiotic resistance	98.61	3003378	protein overexpression model	Y137H, G103S	fluoroquinolone antibiotic; cephalosporin; glycylcycline; penam; tetracycline antibiotic; rifamycin antibiotic; phenicol antibiotic; triclosan	antibiotic target alteration; antibiotic efflux	resistance-nodulation-cell division (RND) antibiotic efflux pump
458	tet(B)	99.5	3000166	protein homolog model	n/a	tetracycline antibiotic	antibiotic efflux	major facilitator superfamily (MFS) antibiotic efflux pump
516	eptA	100	3003576	protein homolog model	n/a	peptide antibiotic	antibiotic target alteration	pmr phosphoethanolamine transferase
520	AcrS	100	3000656	protein homolog model	n/a	fluoroquinolone antibiotic; cephalosporin; glycylcycline; cephamycin; penam; tetracycline antibiotic; rifamycin antibiotic; phenicol antibiotic; triclosan	antibiotic efflux	resistance-nodulation-cell division (RND) antibiotic efflux pump
540	emrY	98.83	3000254	protein homolog model	n/a	tetracycline antibiotic	antibiotic efflux	major facilitator superfamily (MFS) antibiotic efflux pump
603	mdtG	100	3001329	protein homolog model	n/a	fosfomycin	antibiotic efflux	major facilitator superfamily (MFS) antibiotic efflux pump
609	emrK	100	3000206	protein homolog model	n/a	tetracycline antibiotic	antibiotic efflux	major facilitator superfamily (MFS) antibiotic efflux pump
820	mdtB	99.71	3000793	protein homolog model	n/a	aminocoumarin antibiotic	antibiotic efflux	resistance-nodulation-cell division (RND) antibiotic efflux pump
826	TolC	99.8	3000237	protein homolog model	n/a	macrolide antibiotic; fluoroquinolone antibiotic; aminoglycoside antibiotic; carbapenem; cephalosporin; glycylcycline; cephamycin; penam; tetracycline antibiotic; peptide antibiotic; aminocoumarin antibiotic; rifamycin antibiotic; phenicol antibiotic; triclosan; penem	antibiotic efflux	ATP-binding cassette (ABC) antibiotic efflux pump; major facilitator superfamily (MFS) antibiotic efflux pump; resistance-nodulation-cell division (RND) antibiotic efflux pump
842	ugd	99.23	3003577	protein homolog model	n/a	peptide antibiotic	antibiotic target alteration	pmr phosphoethanolamine transferase
869	CRP	99.52	3000518	protein homolog model	n/a	macrolide antibiotic; fluoroquinolone antibiotic; penam	antibiotic efflux	resistance-nodulation-cell division (RND) antibiotic efflux pump
952	sul2	100	3000412	protein homolog model	n/a	sulfonamide antibiotic	antibiotic target replacement	sulfonamide resistant sul
986	baeS	99.36	3000829	protein homolog model	n/a	aminoglycoside antibiotic; aminocoumarin antibiotic	antibiotic efflux	resistance-nodulation-cell division (RND) antibiotic efflux pump
1005	Escherichia coli soxR with mutation conferring antibiotic resistance	100	3003381	protein overexpression model	n/a	fluoroquinolone antibiotic; cephalosporin; glycylcycline; penam; tetracycline antibiotic; rifamycin antibiotic; phenicol antibiotic; triclosan	antibiotic target alteration; antibiotic efflux	ATP-binding cassette (ABC) antibiotic efflux pump; major facilitator superfamily (MFS) antibiotic efflux pump; resistance-nodulation-cell division (RND) antibiotic efflux pump
1015	evgA	99.02	3000832	protein homolog model	n/a	macrolide antibiotic; fluoroquinolone antibiotic; penam; tetracycline antibiotic	antibiotic efflux	major facilitator superfamily (MFS) antibiotic efflux pump; resistance-nodulation-cell division (RND) antibiotic efflux pump
1031	APH(6)-Id	99.64	3002660	protein homolog model	n/a	aminoglycoside antibiotic	antibiotic inactivation	APH(6)
1104	acrB	99.81	3000216	protein homolog model	n/a	fluoroquinolone antibiotic; cephalosporin; glycylcycline; penam; tetracycline antibiotic; rifamycin antibiotic; phenicol antibiotic; triclosan	antibiotic efflux	resistance-nodulation-cell division (RND) antibiotic efflux pump
1191	mdtM	98.05	3001214	protein homolog model	n/a	fluoroquinolone antibiotic; lincosamide antibiotic; nucleoside antibiotic; acridine dye; phenicol antibiotic	antibiotic efflux	major facilitator superfamily (MFS) antibiotic efflux pump
1248	H-NS	100	3000676	protein homolog model	n/a	macrolide antibiotic; fluoroquinolone antibiotic; cephalosporin; cephamycin; penam; tetracycline antibiotic	antibiotic efflux	major facilitator superfamily (MFS) antibiotic efflux pump; resistance-nodulation-cell division (RND) antibiotic efflux pump
1315	mdtC	99.51	3000794	protein homolog model	n/a	aminocoumarin antibiotic	antibiotic efflux	resistance-nodulation-cell division (RND) antibiotic efflux pump
1318	evgS	97.74	3000833	protein homolog model	n/a	macrolide antibiotic; fluoroquinolone antibiotic; penam; tetracycline antibiotic	antibiotic efflux	major facilitator superfamily (MFS) antibiotic efflux pump; resistance-nodulation-cell division (RND) antibiotic efflux pump
1330	emrR	100	3000516	protein homolog model	n/a	fluoroquinolone antibiotic	antibiotic efflux	major facilitator superfamily (MFS) antibiotic efflux pump
1337	baeR	99.17	3000828	protein homolog model	n/a	aminoglycoside antibiotic; aminocoumarin antibiotic	antibiotic efflux	resistance-nodulation-cell division (RND) antibiotic efflux pump
1437	AcrF	99.32	3000502	protein homolog model	n/a	fluoroquinolone antibiotic; cephalosporin; cephamycin; penam	antibiotic efflux	resistance-nodulation-cell division (RND) antibiotic efflux pump
1442	mdtN	99.42	3003548	protein homolog model	n/a	nucleoside antibiotic; acridine dye	antibiotic efflux	major facilitator superfamily (MFS) antibiotic efflux pump
1445	AcrE	99.74	3000499	protein homolog model	n/a	fluoroquinolone antibiotic; cephalosporin; cephamycin; penam	antibiotic efflux	resistance-nodulation-cell division (RND) antibiotic efflux pump
1757	emrA	99.49	3000027	protein homolog model	n/a	fluoroquinolone antibiotic	antibiotic efflux	major facilitator superfamily (MFS) antibiotic efflux pump
1820	bacA	100	3002986	protein homolog model	n/a	peptide antibiotic	antibiotic target alteration	undecaprenyl pyrophosphate related proteins
1830	APH(3'')-Ib	99.63	3002639	protein homolog model	n/a	aminoglycoside antibiotic	antibiotic inactivation	APH(3'')
1847	emrB	100	3000074	protein homolog model	n/a	fluoroquinolone antibiotic	antibiotic efflux	major facilitator superfamily (MFS) antibiotic efflux pump
1903	mdtE	99.48	3000795	protein homolog model	n/a	macrolide antibiotic; fluoroquinolone antibiotic; penam	antibiotic efflux	resistance-nodulation-cell division (RND) antibiotic efflux pump
1922	marA	100	3000263	protein homolog model	n/a	fluoroquinolone antibiotic; monobactam; carbapenem; cephalosporin; glycylcycline; cephamycin; penam; tetracycline antibiotic; rifamycin antibiotic; phenicol antibiotic; triclosan; penem	antibiotic efflux; reduced permeability to antibiotic	resistance-nodulation-cell division (RND) antibiotic efflux pump; General Bacterial Porin with reduced permeability to beta-lactams
2014	PmrF	99.38	3003578	protein homolog model	n/a	peptide antibiotic	antibiotic target alteration	pmr phosphoethanolamine transferase
2056	mdtO	98.98	3003549	protein homolog model	n/a	nucleoside antibiotic; acridine dye	antibiotic efflux	major facilitator superfamily (MFS) antibiotic efflux pump
2066	Escherichia coli soxS with mutation conferring antibiotic resistance	100	3003511	protein overexpression model	n/a	fluoroquinolone antibiotic; monobactam; carbapenem; cephalosporin; glycylcycline; cephamycin; penam; tetracycline antibiotic; rifamycin antibiotic; phenicol antibiotic; triclosan; penem	antibiotic target alteration; antibiotic efflux; reduced permeability to antibiotic	ATP-binding cassette (ABC) antibiotic efflux pump; major facilitator superfamily (MFS) antibiotic efflux pump; resistance-nodulation-cell division (RND) antibiotic efflux pump; General Bacterial Porin with reduced permeability to beta-lactams
2158	Escherichia coli EF-Tu mutants conferring resistance to Pulvomycin	99.75	3003369	protein variant model	R234F	elfamycin antibiotic	antibiotic target alteration	elfamycin resistant EF-Tu
2306	Escherichia coli acrR with mutation conferring multidrug antibiotic resistance	99.53	3003807	protein overexpression model	n/a	fluoroquinolone antibiotic; cephalosporin; glycylcycline; penam; tetracycline antibiotic; rifamycin antibiotic; phenicol antibiotic; triclosan	antibiotic target alteration; antibiotic efflux	resistance-nodulation-cell division (RND) antibiotic efflux pump
2331	kdpE	98.67	3003841	protein homolog model	n/a	aminoglycoside antibiotic	antibiotic efflux	kdpDE
2372	Escherichia coli GlpT with mutation conferring resistance to fosfomycin	99.12	3003889	protein variant model	E448K	fosfomycin	antibiotic target alteration	GlpT
2423	msbA	100	3003950	protein homolog model	n/a	nitroimidazole antibiotic	antibiotic efflux	ATP-binding cassette (ABC) antibiotic efflux pump
2424	YojI	99.27	3003952	protein homolog model	n/a	peptide antibiotic	antibiotic efflux	ATP-binding cassette (ABC) antibiotic efflux pump
2656	Escherichia coli emrE	98.18	3004039	protein homolog model	n/a	macrolide antibiotic	antibiotic efflux	small multidrug resistance (SMR) antibiotic efflux pump
2661	Escherichia coli acrA	100	3004043	protein homolog model	n/a	fluoroquinolone antibiotic; cephalosporin; glycylcycline; penam; tetracycline antibiotic; rifamycin antibiotic; phenicol antibiotic; triclosan	antibiotic efflux	resistance-nodulation-cell division (RND) antibiotic efflux pump
2843	Escherichia coli ampC beta-lactamase	97.08	3004290	protein homolog model	n/a	cephalosporin; penam	antibiotic inactivation	ampC-type beta-lactamase
2886	Haemophilus influenzae PBP3 conferring resistance to beta-lactam antibiotics	53.11	3004446	protein variant model	D350N, S357N	cephalosporin; cephamycin; penam	antibiotic target alteration	Penicillin-binding protein mutations conferring resistance to beta-lactam antibiotics
3283	Klebsiella pneumoniae KpnE	82.2	3004580	protein homolog model	n/a	macrolide antibiotic; aminoglycoside antibiotic; cephalosporin; tetracycline antibiotic; peptide antibiotic; rifamycin antibiotic	antibiotic efflux	major facilitator superfamily (MFS) antibiotic efflux pump
3286	Klebsiella pneumoniae KpnF	84.4	3004583	protein homolog model	n/a	macrolide antibiotic; aminoglycoside antibiotic; cephalosporin; tetracycline antibiotic; peptide antibiotic; rifamycin antibiotic	antibiotic efflux	major facilitator superfamily (MFS) antibiotic efflux pump
3306	Escherichia coli ampC1 beta-lactamase	98.16	3004611	protein homolog model	n/a	cephalosporin; penam	antibiotic inactivation	ampC-type beta-lactamase
3307	Escherichia coli ampH beta-lactamase	100	3004612	protein homolog model	n/a	cephalosporin; penam	antibiotic inactivation	ampC-type beta-lactamase
3701	Neisseria gonorrhoeae folP with mutation conferring resistance to sulfonamides	46.44	3004873	protein variant model	R229S	sulfonamide antibiotic	antibiotic target alteration	sulfonamide resistant dihydropteroate synthase folP
