# Supplementary material for: Escherichia coli O157:H7 tir 255 T > A allele strains differ in chromosomal and plasmid composition
Source: Front Microbiol. 2023 Dec 15;14:1303387. doi: 10.3389/fmicb.2023.1303387 (PMC10758439; doi:10.3389/fmicb.2023.1303387)
Supplement: Supplementary file 9 [file Table_9.XLSX]

## Sheet: plasmids
Supplemental Table 9. Grouping of plasmids according to synteny.
Plasmid group	Plasmid name	NCBI accession	Size	%GC	tir 255 allele	Incompatibility type
1	pNE1127-2	CP038322	145329	52.3	T	IncA/C
1	pNE1169-3	CP038326	145329	52.3	T	IncA/C
2	pTX376-2	CP038288	99810	47.8	A	pO111
2	pF1273-3	CP038378	99810	47.8	A	pO111
3	pGM351-2	CP038417	89216	50	T	IncI1_I(Alpha)
3	pG5295-2	CP038347	89068	50.4	T	IncI1_I(Alpha)
3	p2009C-3554-1	CP034804	83424	50.2	T	IncI1_I(Alpha)
4	pN8B7-2	CP038334	58668	42.6	A	IncI2(Delta)
4	pE32511-2	CP038381	58509	42.2	T	IncI2(Delta)
4	pF7386-2	CP038361	58000	42.1	T	IncI2(Delta)
4	pH6437-2	CP038340	56083	42.2	T	IncI2(Delta)
5	pKS470-3	CP038311	43127	41.9	A	Unclassified
5	pF6667-2	CP038367	39233	40.4	T	Unclassified
5	pNE92-2	CP038317	38815	40.2	T	Unclassified
5	pNE1040-3	CP038307	38515	41	A	Unclassified
5	pMB9_3	CP040110	37889	40	A	pEC4115
5	pLSU61-2	CP038337	37777	39.9	T	Unclassified
5	pTX313-2	CP038303	37590	39.8	A	Unclassified
5	pEC4115	CP001165	37452	39.7	T	pEC4115
5	p86-24-2	CP038409	30925	39.9	T	Unclassified
6	pF1273-2	CP038377	7324	50.2	A	Unclassified
6	pNE1092-4	CP038331	6675	50.2	T	Unclassified
6	pDEC4E-3	CP038400	6675	50.3	T	Unclassified
6	pBB24-2	CP038403	6675	50.4	A	Unclassified
6	pNE1169-2	CP038325	6673	50.2	T	Unclassified
7	pNE1040-2	CP038306	6042	46.4	A	Unclassified
7	pKS470-2	CP038310	6042	46.4	A	Unclassified
7	pMB9_2	CP040109	6042	46.4	A	Unclassified
8	pOK1-2	CP038315	3306	43.4	T	Unclassified
8	pF7508-2	CP038358	3306	43.4	T	Unclassified
8	pF7349-2	CP038365	3306	43.4	T	Unclassified
8	pATCC35150-2	CP038407	3306	43.4	T	Unclassified
8	p86-24-3	CP038411	3306	43.4	T	Unclassified
8	p611-2	CP038430	3306	43.4	T	Unclassified
8	pMB41_2	CP039836	3306	43.4	T	Unclassified
8	pOSAK1	AB011548	3306	43.4	T	Unclassified
9	pDEC4E-2	CP038399	4634	42.4	T	Unclassified
9	pTB21-2	CP038294	3171	46.8	A	Unclassified
9	pYB14-2	CP038285	2679	46	A	Unclassified
10	pF6321-2	CP038370	2731	47.2	T	Unclassified
10	p2571-2	CP038427	2728	47.1	T	Unclassified
Miscellanous	pNE1092-2	CP038329	1538	51.9	T	Unclassified
Miscellanous	pNE1092-3	CP038330	93970	52.8	T	IncC
